# Supplementary material for: Parameter tuning differentiates granule cell subtypes enriching transmission properties at the cerebellum input stage
Source: Commun Biol. 2020 May 8;3:222. doi: 10.1038/s42003-020-0953-x (PMC7210112; doi:10.1038/s42003-020-0953-x)
Supplement: Supplementary file 2 — Supplementary Data [file 42003_2020_953_MOESM2_ESM.xlsx]

## Sheet: Fig. 1
	Fig. 1a							Fig. 1b					Fig. 1c					Fig. 1d
	CC step							Instantaneous frequency					Finitial vs injected current					IFC vs injected current
	Adapting		Non-adapting		Accelerating				Adapting	Non-adapting	Accelerating		Injected current	Adapting	Non-adapting	Accelerating		Injected current	Adapting	Non-adapting	Accelerating
	Time	Vm	Time	Vm	Time	Vm		Intervals	Freq.	Freq.	Freq.		(pA)	(Hz)	(Hz)	(Hz)		(pA)	(% change)	(% change)	(% change)
	(ms)	(mV)	(ms)	(mV)	(ms)	(mV)		(ms)	(% change)	(% change)	(% change)		8	12	16	2		8	-100	37.5	-100
	0	-66.5283	0	-66.925	0	-65.7349		ΔF 0-500	-1.4577	4,70657	-11.4124		10	44	66	16		10	-90.9091	0	87.5
	0.25	-66.7419	0.01	-66.925	0.25	-65.6738							12	56	76	68		12	-65.7143	-7.89474	-8.82353
	0.5	-66.4368	0.02	-67.0166	0.5	-65.6433		ΔF 1500-2000	-88.5922	4,85956	128.205		14	50	92	72		14	-41.72	-8.69565	-2.77778
	0.75	-66.7419	0.03	-67.0166	0.75	-65.7349							16	62	112	90		16	-66.4839	-23.2143	-60
	1	-66.4978	0.04	-67.0166	1	-65.5212							18	80	110	96		18	-70	-14.5455	-72.9167
	1.25	-66.8945	0.05	-67.0471	1.25	-65.5212							20	92	110	104		20	-81.0435	-14.5455	-94.2308
	1.5	-66.6809	0.06	-67.0166	1.5	-65.4602
	1.75	-66.7725	0.07	-66.9556	1.75	-65.4297
	2	-66.8335	0.08	-66.925	2	-65.3076
	2.25	-66.5283	0.09	-66.9861	2.25	-65.2466
	2.5	-66.6504	0.1	-67.0471	2.5	-65.2161
	2.75	-66.7419	0.11	-67.0471	2.75	-65.155
	3	-66.6504	0.12	-67.1082	3	-64.8499
	3.25	-66.6809	0.13	-67.0471	3.25	-64.8193
	3.5	-66.6809	0.14	-66.9861	3.5	-65.033
	3.75	-66.6809	0.15	-66.925	3.75	-64.4531
	4	-66.7725	0.16	-66.8945	4	-64.7583
	4.25	-66.6504	0.17	-66.8335	4.25	-64.6362
	4.5	-66.7114	0.18	-66.7725	4.5	-64.7583
	4.75	-66.925	0.19	-66.7725	4.75	-64.5447
	5	-66.7725	0.2	-66.7725	5	-64.7278
	5.25	-66.6199	0.21	-66.8335	5.25	-64.4836
	5.5	-66.7114	0.22	-66.8335	5.5	-64.6362
	5.75	-66.7419	0.23	-66.8945	5.75	-64.3616
	6	-66.803	0.24	-66.925	6	-64.5142
	6.25	-66.925	0.25	-66.925	6.25	-64.3005
	6.5	-66.8335	0.26	-67.0166	6.5	-64.4531
	6.75	-66.7725	0.27	-67.0776	6.75	-64.6362
	7	-66.7419	0.28	-67.0776	7	-64.4836
	7.25	-66.864	0.29	-67.1387	7.25	-64.3005
	7.5	-66.6504	0.3	-67.1997	7.5	-64.3005
	7.75	-66.8335	0.31	-67.2302	7.75	-64.4226
	8	-66.8335	0.32	-67.2302	8	-64.4531
	8.25	-66.7419	0.33	-67.2913	8.25	-64.5447
	8.5	-66.5894	0.34	-67.3218	8.5	-64.5142
	8.75	-66.6809	0.35	-67.2913	8.75	-64.4836
	9	-66.864	0.36	-67.3218	9	-64.4531
	9.25	-66.7725	0.37	-67.2913	9.25	-64.4226
	9.5	-66.7114	0.38	-67.1997	9.5	-64.5752
	9.75	-66.6199	0.39	-67.1387	9.75	-64.6362
	10	-66.6809	0.4	-67.0471	10	-64.5447
	10.25	-66.7725	0.41	-67.0166	10.25	-64.6057
	10.5	-66.8335	0.42	-67.0166	10.5	-64.6362
	10.75	-66.6809	0.43	-67.0166	10.75	-64.9109
	11	-66.6504	0.44	-67.0166	11	-64.8804
	11.25	-66.6504	0.45	-66.9861	11.25	-64.9719
	11.5	-66.7419	0.46	-66.9556	11.5	-64.8499
	11.75	-66.7114	0.47	-66.925	11.75	-65.033
	12	-66.6504	0.48	-66.925	12	-65.2771
	12.25	-66.4673	0.49	-66.925	12.25	-65.2466
	12.5	-66.7419	0.5	-66.9556	12.5	-65.094
	12.75	-66.6809	0.51	-67.0471	12.75	-65.033
	13	-66.7114	0.52	-67.0166	13	-65.3687
	13.25	-66.864	0.53	-67.0776	13.25	-65.2466
	13.5	-66.9556	0.54	-67.0166	13.5	-65.3076
	13.75	-66.803	0.55	-67.0776	13.75	-65.6128
	14	-66.8335	0.56	-67.0166	14	-65.5823
	14.25	-66.5588	0.57	-67.0471	14.25	-65.5212
	14.5	-66.6504	0.58	-67.0471	14.5	-65.4907
	14.75	-66.6504	0.59	-67.0776	14.75	-65.6128
	15	-66.864	0.6	-67.0776	15	-65.918
	15.25	-66.5588	0.61	-67.1082	15.25	-65.6433
	15.5	-66.6504	0.62	-67.1692	15.5	-65.8569
	15.75	-66.4673	0.63	-67.1997	15.75	-65.8875
	16	-66.7725	0.64	-67.2607	16	-65.7959
	16.25	-66.3452	0.65	-67.3218	16.25	-65.9485
	16.5	-66.5283	0.66	-67.2607	16.5	-66.04
	16.75	-66.7114	0.67	-67.1997	16.75	-66.04
	17	-66.8335	0.68	-67.1082	17	-65.979
	17.25	-66.7114	0.69	-67.0166	17.25	-66.1011
	17.5	-66.7114	0.7	-66.9556	17.5	-66.1011
	17.75	-66.8335	0.71	-66.8945	17.75	-66.04
	18	-66.6809	0.72	-66.8335	18	-65.7959
	18.25	-66.7114	0.73	-66.864	18.25	-65.8264
	18.5	-66.6809	0.74	-66.864	18.5	-65.8569
	18.75	-66.5894	0.75	-66.864	18.75	-65.979
	19	-66.7114	0.76	-66.8945	19	-65.918
	19.25	-66.6809	0.77	-66.925	19.25	-65.6128
	19.5	-66.925	0.78	-67.0166	19.5	-65.6738
	19.75	-66.803	0.79	-67.0776	19.75	-65.4602
	20	-66.6809	0.8	-67.1082	20	-65.3992
	20.25	-66.7419	0.81	-67.0776	20.25	-65.6738
	20.5	-66.7419	0.82	-67.0471	20.5	-65.5518
	20.75	-66.7725	0.83	-67.0166	20.75	-65.3992
	21	-66.7419	0.84	-66.9861	21	-65.5518
	21.25	-66.5894	0.85	-66.925	21.25	-65.5823
	21.5	-66.7725	0.86	-66.8945	21.5	-65.4602
	21.75	-66.5894	0.87	-66.8335	21.75	-65.3076
	22	-66.7419	0.88	-66.803	22	-65.2161
	22.25	-66.7114	0.89	-66.7725	22.25	-65.094
	22.5	-66.6199	0.9	-66.7725	22.5	-65.1245
	22.75	-66.5894	0.91	-66.803	22.75	-65.2466
	23	-66.803	0.92	-66.8945	23	-65.1245
	23.25	-66.7419	0.93	-66.9556	23.25	-65.3687
	23.5	-66.6504	0.94	-66.9861	23.5	-65.033
	23.75	-66.5894	0.95	-67.0166	23.75	-64.9719
	24	-66.6809	0.96	-67.0166	24	-65.0635
	24.25	-66.4368	0.97	-67.0166	24.25	-64.8499
	24.5	-66.5283	0.98	-67.0776	24.5	-65.094
	24.75	-66.4673	0.99	-67.0776	24.75	-64.9719
	25	-66.5894	1	-67.1082	25	-64.7583
	25.25	-66.5588	1.01	-67.1082	25.25	-64.6057
	25.5	-66.3452	1.02	-67.0776	25.5	-64.6667
	25.75	-66.6199	1.03	-67.0471	25.75	-64.6667
	26	-66.6504	1.04	-67.0471	26	-64.8804
	26.25	-66.3147	1.05	-67.0166	26.25	-64.7278
	26.5	-66.7419	1.06	-66.9861	26.5	-64.7583
	26.75	-66.4978	1.07	-66.9556	26.75	-64.6667
	27	-66.2231	1.08	-66.925	27	-64.6362
	27.25	-66.5283	1.09	-66.8945	27.25	-64.6057
	27.5	-66.5894	1.1	-66.864	27.5	-64.9719
	27.75	-66.6504	1.11	-66.803	27.75	-64.8499
	28	-66.4368	1.12	-66.8335	28	-64.8499
	28.25	-66.4368	1.13	-66.8335	28.25	-64.6362
	28.5	-66.5894	1.14	-66.8335	28.5	-64.8499
	28.75	-66.4673	1.15	-66.8335	28.75	-64.8804
	29	-66.7725	1.16	-66.8335	29	-65.094
	29.25	-66.5894	1.17	-66.7725	29.25	-64.6362
	29.5	-66.5894	1.18	-66.803	29.5	-64.5752
	29.75	-66.7419	1.19	-66.864	29.75	-64.9719
	30	-66.5588	1.2	-66.8335	30	-64.8804
	30.25	-66.5588	1.21	-66.8945	30.25	-64.9719
	30.5	-66.5894	1.22	-66.864	30.5	-64.9109
	30.75	-66.7114	1.23	-66.925	30.75	-65.0024
	31	-66.3452	1.24	-66.8945	31	-65.0635
	31.25	-66.4673	1.25	-66.925	31.25	-64.9719
	31.5	-66.4368	1.26	-66.8945	31.5	-65.4602
	31.75	-66.4673	1.27	-66.925	31.75	-65.3381
	32	-66.4062	1.28	-66.8335	32	-65.6128
	32.25	-66.4673	1.29	-66.8335	32.25	-65.0635
	32.5	-66.4673	1.3	-66.803	32.5	-65.6128
	32.75	-66.2842	1.31	-66.803	32.75	-65.4297
	33	-66.3757	1.32	-66.864	33	-65.7043
	33.25	-66.4062	1.33	-66.864	33.25	-65.6128
	33.5	-66.0095	1.34	-66.9556	33.5	-65.7349
	33.75	-66.5283	1.35	-66.925	33.75	-65.8264
	34	-66.3147	1.36	-66.925	34	-65.6738
	34.25	-65.979	1.37	-66.8945	34.25	-65.6738
	34.5	-66.3147	1.38	-66.8945	34.5	-66.1316
	34.75	-66.1316	1.39	-66.864	34.75	-66.1926
	35	-66.3147	1.4	-66.9556	35	-66.0706
	35.25	-66.4673	1.41	-66.9861	35.25	-66.2231
	35.5	-66.3147	1.42	-67.0166	35.5	-65.918
	35.75	-66.1621	1.43	-67.0471	35.75	-66.1621
	36	-66.1316	1.44	-67.0471	36	-65.8569
	36.25	-66.1011	1.45	-66.9861	36.25	-66.0095
	36.5	-66.1926	1.46	-66.9556	36.5	-66.2537
	36.75	-66.1926	1.47	-66.9556	36.75	-66.3452
	37	-66.3757	1.48	-66.864	37	-66.3147
	37.25	-66.1316	1.49	-66.864	37.25	-66.04
	37.5	-66.1621	1.5	-66.803	37.5	-66.3147
	37.75	-66.1621	1.51	-66.7419	37.75	-66.1621
	38	-66.3147	1.52	-66.6809	38	-66.1621
	38.25	-65.9485	1.53	-66.6504	38.25	-66.1316
	38.5	-66.1316	1.54	-66.6199	38.5	-66.3452
	38.75	-66.0706	1.55	-66.6809	38.75	-66.2231
	39	-66.3757	1.56	-66.7419	39	-66.3452
	39.25	-66.1011	1.57	-66.8335	39.25	-66.1621
	39.5	-65.8569	1.58	-66.8945	39.5	-66.3452
	39.75	-66.4062	1.59	-67.0166	39.75	-66.2537
	40	-66.0095	1.6	-67.1082	40	-66.0706
	40.25	-66.0095	1.61	-67.2302	40.25	-66.1926
	40.5	-65.7349	1.62	-67.2913	40.5	-65.979
	40.75	-66.1316	1.63	-67.2607	40.75	-66.2231
	41	-65.8875	1.64	-67.1692	41	-66.3452
	41.25	-65.8875	1.65	-67.1692	41.25	-66.1011
	41.5	-65.979	1.66	-67.1082	41.5	-66.04
	41.75	-65.6128	1.67	-67.0471	41.75	-66.0095
	42	-65.979	1.68	-66.9861	42	-66.1316
	42.25	-65.6738	1.69	-66.9556	42.25	-65.918
	42.5	-65.8875	1.7	-66.864	42.5	-66.0095
	42.75	-65.6433	1.71	-66.803	42.75	-65.8264
	43	-65.6738	1.72	-66.7419	43	-65.6128
	43.25	-65.5518	1.73	-66.6199	43.25	-65.8264
	43.5	-65.7043	1.74	-66.5894	43.5	-65.7043
	43.75	-65.7654	1.75	-66.5283	43.75	-65.9485
	44	-66.04	1.76	-66.4978	44	-65.7043
	44.25	-65.6738	1.77	-66.4368	44.25	-65.5823
	44.5	-66.0706	1.78	-66.4673	44.5	-65.6738
	44.75	-65.7654	1.79	-66.5283	44.75	-65.4907
	45	-65.8569	1.8	-66.5588	45	-65.7043
	45.25	-65.7043	1.81	-66.6199	45.25	-65.7654
	45.5	-65.7349	1.82	-66.7114	45.5	-65.6433
	45.75	-65.9485	1.83	-66.803	45.75	-65.3992
	46	-65.918	1.84	-66.8335	46	-65.4907
	46.25	-65.979	1.85	-66.864	46.25	-65.5823
	46.5	-66.04	1.86	-66.8335	46.5	-65.2771
	46.75	-65.9485	1.87	-66.8335	46.75	-65.3076
	47	-65.8875	1.88	-66.8335	47	-65.3992
	47.25	-65.7043	1.89	-66.864	47.25	-65.2466
	47.5	-65.7959	1.9	-66.8945	47.5	-65.2466
	47.75	-66.0706	1.91	-66.925	47.75	-65.1245
	48	-65.8875	1.92	-66.8945	48	-65.094
	48.25	-65.8264	1.93	-66.8945	48.25	-65.155
	48.5	-66.04	1.94	-66.8945	48.5	-65.2161
	48.75	-66.0706	1.95	-66.8335	48.75	-65.033
	49	-65.9485	1.96	-66.8335	49	-64.9719
	49.25	-65.9485	1.97	-66.803	49.25	-64.7888
	49.5	-66.1011	1.98	-66.7725	49.5	-64.9109
	49.75	-65.918	1.99	-66.803	49.75	-64.7583
	50	-65.7959	2	-66.7725	50	-65.033
	50.25	-65.8264	2.01	-66.7419	50.25	-64.9414
	50.5	-65.7654	2.02	-66.7419	50.5	-65.0024
	50.75	-66.04	2.03	-66.7419	50.75	-65.0024
	51	-66.0706	2.04	-66.7419	51	-64.8499
	51.25	-66.1011	2.05	-66.7725	51.25	-64.7278
	51.5	-65.7349	2.06	-66.803	51.5	-65.0024
	51.75	-65.979	2.07	-66.7419	51.75	-64.9109
	52	-66.04	2.08	-66.7725	52	-65.1245
	52.25	-66.04	2.09	-66.7419	52.25	-65.0024
	52.5	-65.918	2.1	-66.7419	52.5	-65.2771
	52.75	-65.979	2.11	-66.7114	52.75	-65.2771
	53	-65.8264	2.12	-66.7114	53	-65.5212
	53.25	-65.8875	2.13	-66.6809	53.25	-65.3992
	53.5	-66.04	2.14	-66.6199	53.5	-65.6128
	53.75	-65.8264	2.15	-66.6199	53.75	-65.3992
	54	-65.6738	2.16	-66.6199	54	-65.7654
	54.25	-65.918	2.17	-66.6809	54.25	-65.4907
	54.5	-65.8875	2.18	-66.6809	54.5	-65.6433
	54.75	-65.7349	2.19	-66.7114	54.75	-65.7349
	55	-65.918	2.2	-66.7419	55	-65.7349
	55.25	-66.1011	2.21	-66.803	55.25	-65.8875
	55.5	-65.8875	2.22	-66.7419	55.5	-66.0095
	55.75	-65.918	2.23	-66.7725	55.75	-66.0095
	56	-65.7349	2.24	-66.7725	56	-66.1011
	56.25	-65.918	2.25	-66.7725	56.25	-66.0706
	56.5	-66.04	2.26	-66.803	56.5	-66.3147
	56.75	-66.2537	2.27	-66.803	56.75	-66.2231
	57	-65.9485	2.28	-66.803	57	-66.3757
	57.25	-66.0706	2.29	-66.8335	57.25	-66.2537
	57.5	-65.918	2.3	-66.8335	57.5	-66.4368
	57.75	-66.0095	2.31	-66.803	57.75	-66.2537
	58	-65.7654	2.32	-66.7419	58	-66.5283
	58.25	-66.0095	2.33	-66.7114	58.25	-66.5894
	58.5	-65.7043	2.34	-66.6199	58.5	-66.5283
	58.75	-65.8569	2.35	-66.6199	58.75	-66.2842
	59	-65.7959	2.36	-66.6199	59	-66.5283
	59.25	-65.7349	2.37	-66.6199	59.25	-66.4062
	59.5	-65.7043	2.38	-66.6809	59.5	-66.3452
	59.75	-65.6738	2.39	-66.7114	59.75	-66.4368
	60	-65.8264	2.4	-66.7419	60	-66.2842
	60.25	-65.6433	2.41	-66.7114	60.25	-66.2842
	60.5	-65.6738	2.42	-66.7114	60.5	-66.2842
	60.75	-65.8569	2.43	-66.6809	60.75	-66.4062
	61	-65.7043	2.44	-66.6504	61	-66.3757
	61.25	-65.7959	2.45	-66.6504	61.25	-66.2231
	61.5	-65.7043	2.46	-66.6199	61.5	-66.1621
	61.75	-65.6128	2.47	-66.5588	61.75	-66.4062
	62	-65.6433	2.48	-66.5588	62	-65.918
	62.25	-65.8569	2.49	-66.4673	62.25	-66.0706
	62.5	-65.8875	2.5	-66.4978	62.5	-66.1011
	62.75	-65.9485	2.51	-66.4978	62.75	-65.7959
	63	-65.8264	2.52	-66.4978	63	-65.7959
	63.25	-65.918	2.53	-66.5283	63.25	-65.8875
	63.5	-65.8569	2.54	-66.5894	63.5	-65.8264
	63.75	-65.7349	2.55	-66.5588	63.75	-65.7043
	64	-65.7043	2.56	-66.5588	64	-65.8569
	64.25	-65.9485	2.57	-66.6504	64.25	-65.8569
	64.5	-65.8569	2.58	-66.7114	64.5	-65.6738
	64.75	-65.918	2.59	-66.7114	64.75	-65.5518
	65	-65.8264	2.6	-66.7725	65	-65.5823
	65.25	-66.0095	2.61	-66.7725	65.25	-65.3992
	65.5	-65.8569	2.62	-66.7114	65.5	-65.5212
	65.75	-65.8264	2.63	-66.6809	65.75	-65.3992
	66	-65.7043	2.64	-66.6809	66	-65.3076
	66.25	-65.8569	2.65	-66.7114	66.25	-65.7959
	66.5	-65.7959	2.66	-66.7725	66.5	-65.4602
	66.75	-66.0095	2.67	-66.803	66.75	-65.4297
	67	-65.7654	2.68	-66.8335	67	-65.5212
	67.25	-66.1011	2.69	-66.8945	67.25	-65.3687
	67.5	-66.1926	2.7	-66.8945	67.5	-65.6128
	67.75	-65.8569	2.71	-66.8945	67.75	-65.4602
	68	-66.1011	2.72	-66.9556	68	-65.5823
	68.25	-66.04	2.73	-66.925	68.25	-65.3992
	68.5	-66.1316	2.74	-66.8945	68.5	-65.5212
	68.75	-66.1621	2.75	-66.8335	68.75	-65.6433
	69	-66.3452	2.76	-66.864	69	-65.7043
	69.25	-66.2842	2.77	-66.7725	69.25	-65.3992
	69.5	-66.2537	2.78	-66.7725	69.5	-65.5823
	69.75	-66.1926	2.79	-66.7725	69.75	-65.4907
	70	-66.0095	2.8	-66.7419	70	-65.9485
	70.25	-65.979	2.81	-66.7419	70.25	-65.7654
	70.5	-66.1621	2.82	-66.7419	70.5	-65.7043
	70.75	-65.979	2.83	-66.7419	70.75	-66.04
	71	-66.1926	2.84	-66.7114	71	-66.0706
	71.25	-65.9485	2.85	-66.7114	71.25	-66.04
	71.5	-65.979	2.86	-66.7419	71.5	-66.0095
	71.75	-66.1011	2.87	-66.7419	71.75	-66.0706
	72	-66.1316	2.88	-66.7114	72	-66.1621
	72.25	-66.1011	2.89	-66.7114	72.25	-66.1011
	72.5	-66.1926	2.9	-66.6809	72.5	-66.0095
	72.75	-66.0706	2.91	-66.6504	72.75	-66.2537
	73	-66.2537	2.92	-66.5894	73	-65.9485
	73.25	-66.2842	2.93	-66.5894	73.25	-66.2842
	73.5	-65.8569	2.94	-66.5588	73.5	-66.3757
	73.75	-65.9485	2.95	-66.5283	73.75	-66.3452
	74	-66.1011	2.96	-66.5588	74	-66.3452
	74.25	-65.9485	2.97	-66.6199	74.25	-66.2842
	74.5	-66.1011	2.98	-66.7114	74.5	-66.5894
	74.75	-66.1621	2.99	-66.7725	74.75	-66.2231
	75	-65.8264	3	-66.864	75	-66.3147
	75.25	-66.0706	3.01	-66.9556	75.25	-66.4673
	75.5	-66.1316	3.02	-67.0166	75.5	-66.2231
	75.75	-65.7959	3.03	-67.0166	75.75	-66.2842
	76	-66.2231	3.04	-67.0776	76	-66.4978
	76.25	-65.7654	3.05	-67.1082	76.25	-66.1621
	76.5	-65.5823	3.06	-67.0471	76.5	-66.4978
	76.75	-65.9485	3.07	-67.0471	76.75	-66.2842
	77	-66.0095	3.08	-66.9556	77	-66.3452
	77.25	-65.8264	3.09	-66.864	77.25	-66.4368
	77.5	-65.918	3.1	-66.7725	77.5	-66.2537
	77.75	-66.04	3.11	-66.6809	77.75	-66.3452
	78	-65.979	3.12	-66.6199	78	-66.6809
	78.25	-65.918	3.13	-66.5894	78.25	-66.2842
	78.5	-65.979	3.14	-66.6199	78.5	-66.4368
	78.75	-66.0706	3.15	-66.6504	78.75	-66.3452
	79	-66.1926	3.16	-66.6504	79	-66.4368
	79.25	-65.9485	3.17	-66.7114	79.25	-66.4368
	79.5	-65.9485	3.18	-66.7114	79.5	-66.1011
	79.75	-66.0706	3.19	-66.7419	79.75	-66.4062
	80	-65.979	3.2	-66.8335	80	-66.2842
	80.25	-65.8569	3.21	-66.925	80.25	-66.04
	80.5	-66.0095	3.22	-66.925	80.5	-66.2537
	80.75	-66.1316	3.23	-66.9556	80.75	-66.04
	81	-66.1926	3.24	-66.925	81	-66.1011
	81.25	-65.8569	3.25	-66.925	81.25	-66.1316
	81.5	-65.8264	3.26	-66.8335	81.5	-65.6738
	81.75	-65.9485	3.27	-66.864	81.75	-65.7959
	82	-66.1011	3.28	-66.864	82	-65.8569
	82.25	-65.8569	3.29	-66.925	82.25	-65.5823
	82.5	-65.8875	3.3	-66.8945	82.5	-65.7349
	82.75	-65.6433	3.31	-66.8945	82.75	-65.5518
	83	-65.7349	3.32	-66.864	83	-65.5518
	83.25	-65.979	3.33	-66.8945	83.25	-65.5518
	83.5	-65.7349	3.34	-66.864	83.5	-65.5823
	83.75	-65.7959	3.35	-66.864	83.75	-65.3992
	84	-66.0706	3.36	-66.8945	84	-65.3381
	84.25	-65.918	3.37	-66.8335	84.25	-65.7043
	84.5	-65.979	3.38	-66.8335	84.5	-65.5212
	84.75	-66.0706	3.39	-66.7725	84.75	-65.3076
	85	-65.7043	3.4	-66.7725	85	-65.4907
	85.25	-65.9485	3.41	-66.7114	85.25	-65.4297
	85.5	-66.0095	3.42	-66.7114	85.5	-65.3687
	85.75	-65.918	3.43	-66.7114	85.75	-65.4602
	86	-65.918	3.44	-66.6809	86	-65.0635
	86.25	-65.8875	3.45	-66.6199	86.25	-65.3992
	86.5	-65.7654	3.46	-66.5894	86.5	-65.0635
	86.75	-65.8569	3.47	-66.5283	86.75	-65.033
	87	-65.8875	3.48	-66.4978	87	-65.3076
	87.25	-66.1011	3.49	-66.5283	87.25	-65.2466
	87.5	-65.9485	3.5	-66.5283	87.5	-65.3381
	87.75	-66.3147	3.51	-66.4978	87.75	-65.033
	88	-65.9485	3.52	-66.4978	88	-65.2466
	88.25	-66.1316	3.53	-66.4673	88.25	-65.2161
	88.5	-65.9485	3.54	-66.5283	88.5	-65.2466
	88.75	-65.979	3.55	-66.5894	88.75	-65.4907
	89	-65.9485	3.56	-66.6199	89	-65.3687
	89.25	-65.979	3.57	-66.7114	89.25	-65.4602
	89.5	-66.0706	3.58	-66.7419	89.5	-65.5518
	89.75	-65.6433	3.59	-66.803	89.75	-65.5823
	90	-65.7959	3.6	-66.864	90	-65.5518
	90.25	-65.9485	3.61	-66.925	90.25	-65.4602
	90.5	-65.918	3.62	-66.9556	90.5	-65.4602
	90.75	-65.8264	3.63	-66.9861	90.75	-65.7349
	91	-65.918	3.64	-66.9556	91	-65.6738
	91.25	-66.2231	3.65	-66.8945	91.25	-65.8264
	91.5	-66.0706	3.66	-66.803	91.5	-65.6433
	91.75	-65.8875	3.67	-66.7725	91.75	-65.6738
	92	-65.979	3.68	-66.7725	92	-65.7349
	92.25	-66.2231	3.69	-66.803	92.25	-65.6433
	92.5	-65.979	3.7	-66.7725	92.5	-65.7654
	92.75	-66.1926	3.71	-66.803	92.75	-65.9485
	93	-65.9485	3.72	-66.864	93	-65.979
	93.25	-66.1011	3.73	-66.8335	93.25	-66.0095
	93.5	-65.7959	3.74	-66.864	93.5	-65.979
	93.75	-66.1926	3.75	-66.925	93.75	-66.2537
	94	-66.1316	3.76	-66.9556	94	-66.3452
	94.25	-66.0706	3.77	-66.9556	94.25	-66.4978
	94.5	-66.0706	3.78	-66.925	94.5	-66.6199
	94.75	-66.04	3.79	-66.864	94.75	-66.2537
	95	-66.0095	3.8	-66.803	95	-66.3757
	95.25	-66.1316	3.81	-66.7114	95.25	-66.4368
	95.5	-66.0095	3.82	-66.6504	95.5	-66.6199
	95.75	-66.1011	3.83	-66.5894	95.75	-66.5283
	96	-66.1316	3.84	-66.5894	96	-66.803
	96.25	-66.0095	3.85	-66.5588	96.25	-66.3147
	96.5	-66.2231	3.86	-66.5283	96.5	-66.7419
	96.75	-66.0095	3.87	-66.4978	96.75	-66.7725
	97	-66.1011	3.88	-66.5283	97	-66.7419
	97.25	-66.2231	3.89	-66.6199	97.25	-66.6809
	97.5	-66.04	3.9	-66.7114	97.5	-66.7114
	97.75	-66.1011	3.91	-66.8335	97.75	-66.8335
	98	-66.0706	3.92	-66.864	98	-66.803
	98.25	-65.979	3.93	-66.9861	98.25	-66.5588
	98.5	-65.8875	3.94	-66.9556	98.5	-66.4978
	98.75	-66.3452	3.95	-66.9556	98.75	-66.3147
	99	-66.1316	3.96	-66.9556	99	-66.5588
	99.25	-66.3757	3.97	-66.8945	99.25	-66.7114
	99.5	-66.2842	3.98	-66.8335	99.5	-66.4062
	99.75	-66.2537	3.99	-66.803	99.75	-66.4062
	100	-66.1926	4	-66.7725	100	-66.3757
	100.25	-64.6362	4.01	-66.7419	100.25	-64.8193
	100.5	-63.9648	4.02	-66.6809	100.5	-64.3616
	100.75	-63.2935	4.03	-66.7114	100.75	-63.7207
	101	-62.6526	4.04	-66.7114	101	-62.9883
	101.25	-62.0728	4.05	-66.6199	101.25	-62.5
	101.5	-61.3708	4.06	-66.6199	101.5	-61.9812
	101.75	-60.9741	4.07	-66.6199	101.75	-61.4319
	102	-60.3638	4.08	-66.5588	102	-60.8521
	102.25	-59.8755	4.09	-66.5894	102.25	-60.3943
	102.5	-59.2957	4.1	-66.5588	102.5	-59.845
	102.75	-58.7769	4.11	-66.5588	102.75	-59.6313
	103	-58.3191	4.12	-66.5588	103	-58.96
	103.25	-57.6172	4.13	-66.5894	103.25	-58.4106
	103.5	-57.6782	4.14	-66.5894	103.5	-58.075
	103.75	-56.8237	4.15	-66.5894	103.75	-57.8003
	104	-56.7322	4.16	-66.5894	104	-57.251
	104.25	-56.0608	4.17	-66.6199	104.25	-56.9763
	104.5	-55.5115	4.18	-66.6809	104.5	-56.488
	104.75	-55.5115	4.19	-66.6199	104.75	-56.3049
	105	-55.0842	4.2	-66.6199	105	-56.0303
	105.25	-54.6265	4.21	-66.6199	105.25	-55.8777
	105.5	-54.5044	4.22	-66.6809	105.5	-55.603
	105.75	-54.1382	4.23	-66.7114	105.75	-55.2673
	106	-53.8635	4.24	-66.8335	106	-54.718
	106.25	-53.4058	4.25	-66.925	106.25	-54.5959
	106.5	-53.2837	4.26	-66.925	106.5	-54.1687
	106.75	-52.7649	4.27	-66.8945	106.75	-53.8635
	107	-52.4597	4.28	-66.8335	107	-53.772
	107.25	-52.1851	4.29	-66.803	107.25	-53.2837
	107.5	-52.002	4.3	-66.7114	107.5	-52.8564
	107.75	-51.7273	4.31	-66.7419	107.75	-52.7344
	108	-51.5137	4.32	-66.7725	108	-52.7954
	108.25	-51.2695	4.33	-66.7419	108.25	-52.3071
	108.5	-51.178	4.34	-66.7114	108.5	-52.124
	108.75	-50.7202	4.35	-66.7419	108.75	-52.002
	109	-50.6287	4.36	-66.7114	109	-51.7578
	109.25	-50.5066	4.37	-66.7114	109.25	-52.002
	109.5	-50.0488	4.38	-66.7419	109.5	-51.5747
	109.75	-50.0488	4.39	-66.7725	109.75	-51.2695
	110	-49.7131	4.4	-66.7725	110	-51.3611
	110.25	-49.6826	4.41	-66.7419	110.25	-51.1475
	110.5	-49.2859	4.42	-66.7114	110.5	-51.0864
	110.75	-49.2249	4.43	-66.7419	110.75	-50.9644
	111	-48.7976	4.44	-66.7419	111	-51.0864
	111.25	-49.1333	4.45	-66.7725	111.25	-51.0559
	111.5	-49.0723	4.46	-66.7725	111.5	-51.239
	111.75	-48.584	4.47	-66.7419	111.75	-51.239
	112	-48.6145	4.48	-66.6504	112	-51.0559
	112.25	-48.8586	4.49	-66.6199	112.25	-50.9644
	112.5	-48.4009	4.5	-66.5588	112.5	-51.3916
	112.75	-48.0957	4.51	-66.5283	112.75	-51.1169
	113	-48.0347	4.52	-66.5588	113	-51.0864
	113.25	-48.0042	4.53	-66.5588	113.25	-50.8728
	113.5	-47.9736	4.54	-66.6504	113.5	-51.0254
	113.75	-47.9126	4.55	-66.6809	113.75	-50.9949
	114	-47.7905	4.56	-66.7114	114	-50.8423
	114.25	-47.9126	4.57	-66.7725	114.25	-50.9033
	114.5	-47.5464	4.58	-66.8335	114.5	-50.7202
	114.75	-47.5159	4.59	-66.864	114.75	-50.9644
	115	-47.5464	4.6	-66.864	115	-50.7507
	115.25	-47.6685	4.61	-66.8335	115.25	-50.8728
	115.5	-47.4243	4.62	-66.7725	115.5	-50.9644
	115.75	-47.3633	4.63	-66.7725	115.75	-50.7507
	116	-47.2717	4.64	-66.7419	116	-51.178
	116.25	-47.2412	4.65	-66.7419	116.25	-50.9644
	116.5	-46.7224	4.66	-66.803	116.5	-51.0559
	116.75	-46.9666	4.67	-66.8335	116.75	-51.178
	117	-46.7224	4.68	-66.864	117	-50.9338
	117.25	-46.875	4.69	-66.8945	117.25	-51.1475
	117.5	-46.875	4.7	-66.8335	117.5	-51.0864
	117.75	-46.6614	4.71	-66.8335	117.75	-51.3916
	118	-46.9055	4.72	-66.803	118	-51.0559
	118.25	-46.6919	4.73	-66.803	118.25	-51.0559
	118.5	-46.7834	4.74	-66.803	118.5	-51.0864
	118.75	-46.5698	4.75	-66.8335	118.75	-51.2085
	119	-46.6003	4.76	-66.7725	119	-51.3916
	119.25	-46.6919	4.77	-66.7419	119.25	-51.3916
	119.5	-46.7224	4.78	-66.7114	119.5	-51.1169
	119.75	-46.4172	4.79	-66.6809	119.75	-51.1169
	120	-46.2341	4.8	-66.6504	120	-51.1169
	120.25	-46.3257	4.81	-66.6504	120.25	-50.8728
	120.5	-46.2036	4.82	-66.6504	120.5	-51.0864
	120.75	-46.0815	4.83	-66.5283	120.75	-50.9949
	121	-46.1731	4.84	-66.5283	121	-51.178
	121.25	-45.9595	4.85	-66.5588	121.25	-50.7812
	121.5	-45.7153	4.86	-66.5894	121.5	-50.7202
	121.75	-45.8374	4.87	-66.6809	121.75	-51.0559
	122	-45.7764	4.88	-66.7725	122	-50.7202
	122.25	-45.7764	4.89	-66.8335	122.25	-50.6592
	122.5	-45.6543	4.9	-66.864	122.5	-50.7202
	122.75	-45.3491	4.91	-66.8945	122.75	-50.9033
	123	-45.3491	4.92	-66.925	123	-50.9949
	123.25	-45.2881	4.93	-66.925	123.25	-50.8423
	123.5	-45.3186	4.94	-66.925	123.5	-50.6287
	123.75	-45.3186	4.95	-66.8335	123.75	-50.6897
	124	-45.105	4.96	-66.864	124	-50.3845
	124.25	-44.9829	4.97	-66.803	124.25	-50.5981
	124.5	-44.9829	4.98	-66.7419	124.5	-50.5371
	124.75	-44.8914	4.99	-66.7419	124.75	-50.5676
	125	-44.5862	5	-66.7419	125	-50.293
	125.25	-44.8608	5.01	-66.7725	125.25	-50.354
	125.5	-44.6777	5.02	-66.803	125.5	-50.2625
	125.75	-44.5557	5.03	-66.803	125.75	-50.1404
	126	-44.4946	5.04	-66.925	126	-49.9268
	126.25	-44.4641	5.05	-66.925	126.25	-49.8047
	126.5	-44.3726	5.06	-66.9556	126.5	-49.6216
	126.75	-44.4641	5.07	-67.0166	126.75	-49.5911
	127	-44.1895	5.08	-66.9861	127	-49.7742
	127.25	-44.3726	5.09	-66.9556	127.25	-49.7131
	127.5	-44.4946	5.1	-66.8945	127.5	-49.3164
	127.75	-44.1589	5.11	-66.8335	127.75	-49.3164
	128	-44.22	5.12	-66.803	128	-49.3774
	128.25	-44.22	5.13	-66.8335	128.25	-49.3774
	128.5	-44.0063	5.14	-66.8335	128.5	-49.3774
	128.75	-43.8843	5.15	-66.8945	128.75	-49.0112
	129	-43.6401	5.16	-66.925	129	-49.0723
	129.25	-43.4265	5.17	-66.9861	129.25	-49.53
	129.5	-43.2739	5.18	-66.9861	129.5	-49.4995
	129.75	-43.1519	5.19	-66.9861	129.75	-49.3164
	130	-43.1213	5.2	-66.9556	130	-49.53
	130.25	-42.6941	5.21	-66.9556	130.25	-49.408
	130.5	-42.8772	5.22	-66.925	130.5	-49.1028
	130.75	-42.6941	5.23	-66.864	130.75	-49.4385
	131	-42.7246	5.24	-66.8335	131	-49.3469
	131.25	-42.8467	5.25	-66.803	131.25	-49.53
	131.5	-42.6025	5.26	-66.7419	131.5	-49.5911
	131.75	-42.572	5.27	-66.7419	131.75	-49.53
	132	-42.6636	5.28	-66.7419	132	-49.7742
	132.25	-42.7246	5.29	-66.7725	132.25	-49.5605
	132.5	-42.6331	5.3	-66.7725	132.5	-49.7742
	132.75	-42.8162	5.31	-66.803	132.75	-49.9573
	133	-42.6331	5.32	-66.8945	133	-50.1404
	133.25	-42.4805	5.33	-66.925	133.25	-50.0793
	133.5	-42.3889	5.34	-66.9861	133.5	-50.1099
	133.75	-42.3889	5.35	-67.0776	133.75	-50.0488
	134	-42.2668	5.36	-67.1082	134	-49.9878
	134.25	-41.8396	5.37	-67.1082	134.25	-49.6826
	134.5	-42.0837	5.38	-67.1387	134.5	-49.8352
	134.75	-41.8091	5.39	-67.1387	134.75	-49.6826
	135	-42.0532	5.4	-67.1387	135	-50.2625
	135.25	-41.9006	5.41	-67.1692	135.25	-50.354
	135.5	-42.1143	5.42	-67.1997	135.5	-50.1709
	135.75	-41.7786	5.43	-67.2302	135.75	-50.2014
	136	-41.4734	5.44	-67.1997	136	-50.0183
	136.25	-41.4429	5.45	-67.1692	136.25	-50.1709
	136.5	-41.1377	5.46	-67.1692	136.5	-49.9268
	136.75	-41.0767	5.47	-67.1387	136.75	-50.0183
	137	-41.0767	5.48	-67.1387	137	-50.1099
	137.25	-41.4124	5.49	-67.1082	137.25	-50.1099
	137.5	-41.2598	5.5	-67.1387	137.5	-50.293
	137.75	-41.2903	5.51	-67.1387	137.75	-50.0183
	138	-41.3513	5.52	-67.1387	138	-50.3845
	138.25	-41.1377	5.53	-67.1387	138.25	-50.293
	138.5	-41.1987	5.54	-67.1387	138.5	-50.5981
	138.75	-41.1682	5.55	-67.1387	138.75	-50.1404
	139	-41.2292	5.56	-67.1997	139	-50.0488
	139.25	-41.0461	5.57	-67.2302	139.25	-50.0183
	139.5	-41.1377	5.58	-67.1997	139.5	-50.1709
	139.75	-41.2598	5.59	-67.1692	139.75	-50.2625
	140	-41.2292	5.6	-67.1082	140	-50.2014
	140.25	-40.9241	5.61	-67.0776	140.25	-49.9268
	140.5	-41.1377	5.62	-67.0471	140.5	-49.8047
	140.75	-40.9546	5.63	-67.0776	140.75	-49.7131
	141	-41.1072	5.64	-67.0776	141	-49.6521
	141.25	-40.9241	5.65	-67.0471	141.25	-49.53
	141.5	-41.1072	5.66	-67.0471	141.5	-49.3469
	141.75	-41.1682	5.67	-67.1082	141.75	-49.2859
	142	-41.3818	5.68	-67.1692	142	-49.2859
	142.25	-41.1377	5.69	-67.1997	142.25	-49.2249
	142.5	-40.9241	5.7	-67.2302	142.5	-48.9807
	142.75	-40.802	5.71	-67.1997	142.75	-49.0112
	143	-40.7104	5.72	-67.0776	143	-48.8586
	143.25	-40.863	5.73	-66.9556	143.25	-48.7366
	143.5	-40.8936	5.74	-66.803	143.5	-48.6755
	143.75	-40.8325	5.75	-66.7419	143.75	-48.8586
	144	-40.5273	5.76	-66.7114	144	-48.8586
	144.25	-40.6799	5.77	-66.6809	144.25	-48.7671
	144.5	-40.5884	5.78	-66.7419	144.5	-48.645
	144.75	-40.4663	5.79	-66.7419	144.75	-48.7976
	145	-40.5579	5.8	-66.7725	145	-48.7671
	145.25	-40.1917	5.81	-66.8335	145.25	-48.584
	145.5	-40.4663	5.82	-66.8945	145.5	-48.7061
	145.75	-40.4358	5.83	-66.9861	145.75	-48.645
	146	-40.2527	5.84	-67.1082	146	-48.5229
	146.25	-40.2527	5.85	-67.2302	146.25	-48.8586
	146.5	-39.7949	5.86	-67.2607	146.5	-48.6145
	146.75	-39.978	5.87	-67.3218	146.75	-48.9197
	147	-39.8254	5.88	-67.3828	147	-48.584
	147.25	-39.9475	5.89	-67.3828	147.25	-48.7061
	147.5	-39.7339	5.9	-67.4133	147.5	-48.584
	147.75	-39.856	5.91	-67.3828	147.75	-48.8586
	148	-39.3982	5.92	-67.3523	148	-48.7671
	148.25	-39.6423	5.93	-67.2913	148.25	-48.8892
	148.5	-39.5203	5.94	-67.1997	148.5	-48.6755
	148.75	-39.5203	5.95	-67.1082	148.75	-48.584
	149	-38.9404	5.96	-67.0471	149	-48.645
	149.25	-38.9404	5.97	-66.9556	149.25	-48.5229
	149.5	-39.0625	5.98	-66.8945	149.5	-48.7366
	149.75	-38.6963	5.99	-66.8335	149.75	-48.584
	150	-39.1846	6	-66.803	150	-48.2483
	150.25	-39.3677	6.01	-66.803	150.25	-48.2483
	150.5	-39.1541	6.02	-66.803	150.5	-47.9126
	150.75	-39.032	6.03	-66.8945	150.75	-47.76
	151	-39.3677	6.04	-66.9556	151	-48.0957
	151.25	-39.2151	6.05	-67.0471	151.25	-48.0652
	151.5	-39.3372	6.06	-67.1082	151.5	-48.0042
	151.75	-39.1541	6.07	-67.1997	151.75	-48.0042
	152	-39.032	6.08	-67.2607	152	-47.9736
	152.25	-38.8184	6.09	-67.2913	152.25	-47.9431
	152.5	-38.8794	6.1	-67.3523	152.5	-48.0957
	152.75	-38.9099	6.11	-67.3828	152.75	-48.0652
	153	-38.9709	6.12	-67.3523	153	-47.821
	153.25	-38.9099	6.13	-67.3218	153.25	-47.821
	153.5	-38.9404	6.14	-67.3218	153.5	-47.9431
	153.75	-39.1541	6.15	-67.2913	153.75	-47.699
	154	-39.1235	6.16	-67.1997	154	-47.8516
	154.25	-39.1235	6.17	-67.1692	154.25	-47.699
	154.5	-38.8794	6.18	-67.1082	154.5	-47.76
	154.75	-39.1541	6.19	-67.0776	154.75	-47.3022
	155	-39.2761	6.2	-67.0471	155	-47.76
	155.25	-39.1846	6.21	-66.9556	155.25	-47.3633
	155.5	-39.2151	6.22	-66.8945	155.5	-47.4243
	155.75	-39.3982	6.23	-66.8335	155.75	-46.9971
	156	-39.3677	6.24	-66.8335	156	-46.8445
	156.25	-39.1235	6.25	-66.864	156.25	-46.9971
	156.5	-39.3372	6.26	-66.9861	156.5	-46.936
	156.75	-39.1235	6.27	-67.1082	156.75	-47.0886
	157	-39.093	6.28	-67.2302	157	-47.1802
	157.25	-38.9099	6.29	-67.3218	157.25	-47.0581
	157.5	-39.0625	6.3	-67.4438	157.5	-47.0276
	157.75	-39.0015	6.31	-67.4744	157.75	-46.7834
	158	-38.9404	6.32	-67.5659	158	-46.6003
	158.25	-39.2761	6.33	-67.5659	158.25	-46.5393
	158.5	-39.2456	6.34	-67.4438	158.5	-46.875
	158.75	-39.3372	6.35	-67.3828	158.75	-46.6614
	159	-39.2761	6.36	-67.2913	159	-46.6614
	159.25	-39.1235	6.37	-67.1387	159.25	-46.7834
	159.5	-38.9404	6.38	-67.0471	159.5	-46.6614
	159.75	-38.7878	6.39	-66.9556	159.75	-46.814
	160	-38.4216	6.4	-66.925	160	-46.7834
	160.25	-38.5742	6.41	-66.864	160.25	-46.9055
	160.5	-38.3911	6.42	-66.8335	160.5	-46.5698
	160.75	-38.3606	6.43	-66.803	160.75	-46.4478
	161	-38.1775	6.44	-66.8335	161	-46.875
	161.25	-37.9028	6.45	-66.925	161.25	-46.8445
	161.5	-37.9333	6.46	-67.0776	161.5	-47.1802
	161.75	-38.208	6.47	-67.1387	161.75	-47.2412
	162	-38.147	6.48	-67.2302	162	-47.2717
	162.25	-38.208	6.49	-67.2607	162.25	-47.1802
	162.5	-38.269	6.5	-67.3218	162.5	-46.814
	162.75	-37.7197	6.51	-67.3218	162.75	-46.9666
	163	-37.9639	6.52	-67.3523	163	-47.0886
	163.25	-37.9028	6.53	-67.3828	163.25	-47.3938
	163.5	-37.7808	6.54	-67.3523	163.5	-47.2412
	163.75	-37.9333	6.55	-67.3523	163.75	-47.3938
	164	-37.5366	6.56	-67.3218	164	-47.6379
	164.25	-37.4146	6.57	-67.3218	164.25	-47.5464
	164.5	-37.2925	6.58	-67.2607	164.5	-47.7295
	164.75	-37.1399	6.59	-67.2302	164.75	-47.3938
	165	-36.7432	6.6	-67.2913	165	-47.5769
	165.25	-36.8958	6.61	-67.2302	165.25	-47.5159
	165.5	-36.2549	6.62	-67.1692	165.5	-47.6074
	165.75	-36.499	6.63	-67.1387	165.75	-47.3328
	166	-36.1328	6.64	-67.0776	166	-47.1802
	166.25	-35.7666	6.65	-67.0776	166.25	-47.4548
	166.5	-35.5835	6.66	-67.0471	166.5	-47.3633
	166.75	-35.5835	6.67	-67.1082	166.75	-46.936
	167	-35.675	6.68	-67.1082	167	-46.7834
	167.25	-35.4919	6.69	-67.1387	167.25	-46.4783
	167.5	-34.79	6.7	-67.1692	167.5	-46.2341
	167.75	-34.6985	6.71	-67.1997	167.75	-46.4783
	168	-34.0271	6.72	-67.1997	168	-46.6614
	168.25	-30.2734	6.73	-67.2913	168.25	-46.6003
	168.5	-9.30786	6.74	-67.4133	168.5	-46.6309
	168.75	22.0032	6.75	-67.5049	168.75	-46.8445
	169	22.8577	6.76	-67.5049	169	-46.6614
	169.25	-8.94165	6.77	-67.4744	169.25	-46.6919
	169.5	-36.499	6.78	-67.4438	169.5	-46.9971
	169.75	-50.2319	6.79	-67.3828	169.75	-46.6919
	170	-55.0537	6.8	-67.3218	170	-46.8445
	170.25	-57.0374	6.81	-67.3523	170.25	-46.4478
	170.5	-56.9458	6.82	-67.2913	170.5	-46.2952
	170.75	-56.3965	6.83	-67.2302	170.75	-46.4172
	171	-55.9692	6.84	-67.1692	171	-46.3562
	171.25	-54.9011	6.85	-67.1692	171.25	-46.4172
	171.5	-54.1687	6.86	-67.1387	171.5	-46.4478
	171.75	-53.3447	6.87	-67.1082	171.75	-46.5698
	172	-52.7954	6.88	-67.1082	172	-46.5393
	172.25	-52.1545	6.89	-67.1387	172.25	-46.5088
	172.5	-51.1475	6.9	-67.1387	172.5	-46.875
	172.75	-50.0183	6.91	-67.1997	172.75	-46.7224
	173	-49.3774	6.92	-67.2607	173	-46.5088
	173.25	-48.6145	6.93	-67.3218	173.25	-46.5088
	173.5	-47.9126	6.94	-67.3523	173.5	-46.4478
	173.75	-47.2412	6.95	-67.3828	173.75	-46.6614
	174	-46.7529	6.96	-67.4133	174	-46.5698
	174.25	-46.2952	6.97	-67.3828	174.25	-46.4478
	174.5	-45.8679	6.98	-67.3828	174.5	-46.2341
	174.75	-45.2881	6.99	-67.3523	174.75	-46.2646
	175	-44.3115	7	-67.3523	175	-46.2341
	175.25	-44.0674	7.01	-67.2913	175.25	-46.2952
	175.5	-43.6096	7.02	-67.3218	175.5	-46.3257
	175.75	-42.8467	7.03	-67.2913	175.75	-46.3562
	176	-42.7856	7.04	-67.2607	176	-45.99
	176.25	-42.2974	7.05	-67.2607	176.25	-46.2341
	176.5	-41.7175	7.06	-67.2302	176.5	-46.0815
	176.75	-41.5649	7.07	-67.2607	176.75	-45.8984
	177	-41.3818	7.08	-67.2913	177	-45.8679
	177.25	-41.0767	7.09	-67.3523	177.25	-45.4407
	177.5	-40.802	7.1	-67.4133	177.5	-45.2881
	177.75	-40.6189	7.11	-67.4438	177.75	-45.2576
	178	-40.3137	7.12	-67.4438	178	-45.0439
	178.25	-40.2222	7.13	-67.3523	178.25	-44.7083
	178.5	-40.2527	7.14	-67.2913	178.5	-45.0745
	178.75	-40.1306	7.15	-67.2302	178.75	-44.7998
	179	-40.0085	7.16	-67.1997	179	-44.8914
	179.25	-40.1001	7.17	-67.1692	179.25	-44.5557
	179.5	-39.917	7.18	-67.1082	179.5	-44.7083
	179.75	-39.9475	7.19	-67.0776	179.75	-45.1355
	180	-39.6118	7.2	-67.0166	180	-45.0439
	180.25	-39.4592	7.21	-67.0471	180.25	-45.0745
	180.5	-39.4287	7.22	-67.0471	180.5	-45.4407
	180.75	-39.0015	7.23	-67.0776	180.75	-45.4102
	181	-38.8489	7.24	-67.1997	181	-45.4712
	181.25	-38.6353	7.25	-67.2607	181.25	-45.5017
	181.5	-38.4216	7.26	-67.2913	181.5	-45.3491
	181.75	-38.147	7.27	-67.2913	181.75	-45.3186
	182	-38.0554	7.28	-67.3218	182	-45.4407
	182.25	-38.2996	7.29	-67.3828	182.25	-45.4407
	182.5	-38.3606	7.3	-67.3218	182.5	-45.3186
	182.75	-38.3606	7.31	-67.2607	182.75	-45.3796
	183	-38.269	7.32	-67.1387	183	-45.3796
	183.25	-38.2385	7.33	-67.0166	183.25	-45.166
	183.5	-38.2385	7.34	-66.925	183.5	-45.5017
	183.75	-38.269	7.35	-66.8945	183.75	-45.1355
	184	-38.1165	7.36	-66.864	184	-44.8303
	184.25	-37.9639	7.37	-66.8335	184.25	-44.9219
	184.5	-37.9944	7.38	-66.8945	184.5	-44.9829
	184.75	-37.7808	7.39	-66.8945	184.75	-44.9219
	185	-37.7197	7.4	-66.9556	185	-44.5557
	185.25	-37.8418	7.41	-67.0166	185.25	-44.4641
	185.5	-37.8723	7.42	-67.1082	185.5	-44.5862
	185.75	-37.9944	7.43	-67.1997	185.75	-44.342
	186	-37.7808	7.44	-67.2302	186	-44.3115
	186.25	-37.1704	7.45	-67.2302	186.25	-44.0674
	186.5	-36.8652	7.46	-67.1997	186.5	-44.1895
	186.75	-35.5225	7.47	-67.2302	186.75	-43.9148
	187	-20.5383	7.48	-67.1387	187	-43.9453
	187.25	-0.976562	7.49	-67.1997	187.25	-43.6707
	187.5	26.3062	7.5	-67.1997	187.5	-43.4265
	187.75	13.4583	7.51	-67.2607	187.75	-43.0908
	188	-18.0664	7.52	-67.2913	188	-42.511
	188.25	-39.978	7.53	-67.3218	188.25	-41.8701
	188.5	-50.9033	7.54	-67.3523	188.5	-26.7639
	188.75	-54.5959	7.55	-67.3523	188.75	9.70459
	189	-55.9387	7.56	-67.3218	189	6.28662
	189.25	-55.8167	7.57	-67.2913	189.25	-48.584
	189.5	-55.3589	7.58	-67.2607	189.5	-62.3779
	189.75	-54.6875	7.59	-67.1387	189.75	-65.4602
	190	-53.833	7.6	-67.1387	190	-65.3992
	190.25	-53.5278	7.61	-67.0776	190.25	-64.6667
	190.5	-52.5513	7.62	-67.0471	190.5	-63.9954
	190.75	-51.7578	7.63	-67.1082	190.75	-62.7441
	191	-50.9949	7.64	-67.1082	191	-61.8286
	191.25	-50.2625	7.65	-67.1692	191.25	-61.2183
	191.5	-49.8657	7.66	-67.2302	191.5	-60.4248
	191.75	-48.7976	7.67	-67.3218	191.75	-59.5093
	192	-48.8281	7.68	-67.4133	192	-58.9294
	192.25	-47.7905	7.69	-67.4744	192.25	-58.136
	192.5	-47.2107	7.7	-67.5659	192.5	-57.8918
	192.75	-46.6614	7.71	-67.5354	192.75	-57.0679
	193	-46.2646	7.72	-67.5049	193	-56.427
	193.25	-45.929	7.73	-67.4133	193.25	-55.9998
	193.5	-45.2576	7.74	-67.3218	193.5	-55.6641
	193.75	-45.1355	7.75	-67.2607	193.75	-54.9927
	194	-44.6777	7.76	-67.1692	194	-54.8096
	194.25	-44.4641	7.77	-67.2302	194.25	-54.3213
	194.5	-44.3726	7.78	-67.1997	194.5	-53.833
	194.75	-44.0674	7.79	-67.1692	194.75	-53.7415
	195	-43.4265	7.8	-67.1692	195	-53.4973
	195.25	-43.1824	7.81	-67.1387	195.25	-52.887
	195.5	-43.2739	7.82	-67.1082	195.5	-52.4902
	195.75	-43.0603	7.83	-67.0776	195.75	-52.2461
	196	-42.8162	7.84	-67.0471	196	-52.0325
	196.25	-42.45	7.85	-67.1082	196.25	-51.7578
	196.5	-42.0837	7.86	-67.0776	196.5	-52.063
	196.75	-41.8701	7.87	-67.1082	196.75	-51.4221
	197	-41.626	7.88	-67.1387	197	-51.3
	197.25	-41.7175	7.89	-67.1692	197.25	-51.1169
	197.5	-41.2598	7.9	-67.2302	197.5	-51.0254
	197.75	-41.1072	7.91	-67.2913	197.75	-51.1475
	198	-40.9241	7.92	-67.3828	198	-50.7202
	198.25	-40.4663	7.93	-67.4133	198.25	-50.6287
	198.5	-40.7104	7.94	-67.4133	198.5	-50.6287
	198.75	-40.4053	7.95	-67.3523	198.75	-50.4456
	199	-40.2222	7.96	-67.2607	199	-50.354
	199.25	-40.1611	7.97	-67.1692	199.25	-49.9573
	199.5	-40.2222	7.98	-67.1387	199.5	-49.8962
	199.75	-40.4358	7.99	-67.0776	199.75	-49.3774
	200	-40.3137	8	-67.0776	200	-49.5911
	200.25	-40.1917	8.01	-67.0776	200.25	-49.408
	200.5	-40.1917	8.02	-67.1082	200.5	-49.0417
	200.75	-40.0085	8.03	-67.1082	200.75	-48.8281
	201	-39.7949	8.04	-67.0776	201	-48.645
	201.25	-39.5508	8.05	-67.0776	201.25	-48.5535
	201.5	-39.032	8.06	-67.0776	201.5	-48.1262
	201.75	-39.3066	8.07	-67.0471	201.75	-47.9736
	202	-39.1846	8.08	-66.9861	202	-47.8821
	202.25	-39.3677	8.09	-66.9861	202.25	-47.6074
	202.5	-38.9709	8.1	-66.9861	202.5	-47.5159
	202.75	-38.8184	8.11	-66.9861	202.75	-47.2107
	203	-38.6658	8.12	-67.0166	203	-47.0886
	203.25	-38.5132	8.13	-67.0776	203.25	-46.9666
	203.5	-38.3301	8.14	-67.0776	203.5	-46.6919
	203.75	-38.2996	8.15	-67.0776	203.75	-46.4172
	204	-37.9944	8.16	-67.0776	204	-46.3257
	204.25	-37.7808	8.17	-67.1082	204.25	-46.1121
	204.5	-37.7502	8.18	-67.0776	204.5	-45.8679
	204.75	-37.8113	8.19	-67.1692	204.75	-45.7458
	205	-37.4146	8.2	-67.1692	205	-45.6238
	205.25	-37.4756	8.21	-67.1692	205.25	-45.166
	205.5	-37.1704	8.22	-67.1997	205.5	-45.6238
	205.75	-37.2009	8.23	-67.2607	205.75	-45.6543
	206	-37.0789	8.24	-67.2607	206	-45.3491
	206.25	-36.7432	8.25	-67.2607	206.25	-45.5627
	206.5	-36.7432	8.26	-67.2913	206.5	-45.2271
	206.75	-36.9263	8.27	-67.3218	206.75	-44.8608
	207	-36.438	8.28	-67.2913	207	-44.7998
	207.25	-36.3464	8.29	-67.2302	207.25	-44.6777
	207.5	-36.1328	8.3	-67.1997	207.5	-44.8914
	207.75	-35.8887	8.31	-67.1692	207.75	-44.7693
	208	-35.4614	8.32	-67.1997	208	-45.105
	208.25	-34.9121	8.33	-67.1692	208.25	-44.7083
	208.5	-33.4473	8.34	-67.2302	208.5	-44.7998
	208.75	-24.7803	8.35	-67.2302	208.75	-44.8608
	209	-5.21851	8.36	-67.2607	209	-44.8914
	209.25	24.6582	8.37	-67.2913	209.25	-45.166
	209.5	19.3176	8.38	-67.3828	209.5	-45.2576
	209.75	-12.7869	8.39	-67.4133	209.75	-45.3186
	210	-38.0249	8.4	-67.4438	210	-44.8914
	210.25	-51.239	8.41	-67.4744	210.25	-44.9219
	210.5	-55.4199	8.42	-67.5049	210.5	-44.5862
	210.75	-57.251	8.43	-67.5049	210.75	-44.6167
	211	-57.8308	8.44	-67.4744	211	-44.4336
	211.25	-56.9763	8.45	-67.4744	211.25	-43.5181
	211.5	-56.5491	8.46	-67.4744	211.5	-41.9312
	211.75	-55.7556	8.47	-67.4744	211.75	-24.3225
	212	-54.8096	8.48	-67.4744	212	23.1628
	212.25	-53.4058	8.49	-67.5049	212.25	-6.13403
	212.5	-52.6428	8.5	-67.4744	212.5	-53.3142
	212.75	-51.9104	8.51	-67.4438	212.75	-63.8733
	213	-51.178	8.52	-67.3828	213	-66.1011
	213.25	-50.2014	8.53	-67.3523	213.25	-65.6433
	213.5	-49.7131	8.54	-67.3218	213.5	-64.4836
	213.75	-49.0723	8.55	-67.2607	213.75	-63.4766
	214	-48.1567	8.56	-67.2607	214	-62.2559
	214.25	-47.6685	8.57	-67.1387	214.25	-61.2183
	214.5	-47.1497	8.58	-67.1387	214.5	-60.1807
	214.75	-46.7834	8.59	-67.1387	214.75	-59.4788
	215	-46.2646	8.6	-67.2302	215	-58.4412
	215.25	-45.99	8.61	-67.1997	215.25	-57.373
	215.5	-45.6848	8.62	-67.2913	215.5	-56.8848
	215.75	-45.6238	8.63	-67.2913	215.75	-55.9998
	216	-45.0134	8.64	-67.2302	216	-55.6946
	216.25	-44.6472	8.65	-67.1692	216.25	-55.2979
	216.5	-44.0979	8.66	-67.1082	216.5	-54.718
	216.75	-44.1284	8.67	-67.0471	216.75	-54.2603
	217	-44.0369	8.68	-67.0776	217	-53.7109
	217.25	-43.5181	8.69	-67.0776	217.25	-53.5583
	217.5	-43.2739	8.7	-67.0776	217.5	-53.3142
	217.75	-43.0298	8.71	-67.1387	217.75	-53.1006
	218	-42.6636	8.72	-67.2607	218	-52.6123
	218.25	-42.5415	8.73	-67.3218	218.25	-51.9714
	218.5	-42.511	8.74	-67.3828	218.5	-51.8799
	218.75	-41.9312	8.75	-67.4744	218.75	-51.6968
	219	-41.7786	8.76	-67.5049	219	-51.4221
	219.25	-41.5039	8.77	-67.5354	219.25	-51.1169
	219.5	-41.3818	8.78	-67.4744	219.5	-50.9644
	219.75	-41.4124	8.79	-67.4133	219.75	-50.9033
	220	-41.3208	8.8	-67.3218	220	-50.5066
	220.25	-41.0461	8.81	-67.2607	220.25	-50.5066
	220.5	-41.0767	8.82	-67.2302	220.5	-50.0488
	220.75	-40.7104	8.83	-67.1997	220.75	-49.9268
	221	-40.8936	8.84	-67.1997	221	-49.7437
	221.25	-40.4053	8.85	-67.1692	221.25	-49.5911
	221.5	-40.2832	8.86	-67.1387	221.5	-49.3469
	221.75	-40.3137	8.87	-67.1082	221.75	-49.1943
	222	-39.9475	8.88	-67.1387	222	-49.1943
	222.25	-39.7949	8.89	-67.1387	222.25	-48.9197
	222.5	-39.4897	8.9	-67.1997	222.5	-48.5535
	222.75	-39.4592	8.91	-67.2302	222.75	-48.6145
	223	-39.7949	8.92	-67.2302	223	-48.584
	223.25	-39.5203	8.93	-67.2607	223.25	-48.2178
	223.5	-39.8254	8.94	-67.2913	223.5	-48.3398
	223.75	-39.6729	8.95	-67.3218	223.75	-47.9736
	224	-40.1001	8.96	-67.3828	224	-47.8821
	224.25	-40.0391	8.97	-67.3523	224.25	-47.699
	224.5	-40.2832	8.98	-67.3828	224.5	-47.4854
	224.75	-40.1306	8.99	-67.2913	224.75	-47.4243
	225	-40.2222	9	-67.2607	225	-47.1802
	225.25	-40.4358	9.01	-67.2607	225.25	-46.7834
	225.5	-40.0696	9.02	-67.1997	225.5	-47.1497
	225.75	-40.2527	9.03	-67.1997	225.75	-47.0276
	226	-40.2527	9.04	-67.1387	226	-46.7224
	226.25	-40.6494	9.05	-67.1387	226.25	-46.1731
	226.5	-40.3442	9.06	-67.0776	226.5	-46.5088
	226.75	-40.3748	9.07	-67.0776	226.75	-46.1121
	227	-40.5273	9.08	-67.0471	227	-46.1426
	227.25	-40.6494	9.09	-67.1082	227.25	-45.8984
	227.5	-40.2527	9.1	-67.1082	227.5	-45.5627
	227.75	-40.4053	9.11	-67.1997	227.75	-45.2271
	228	-40.2222	9.12	-67.2302	228	-44.9524
	228.25	-40.2527	9.13	-67.3218	228.25	-44.8914
	228.5	-39.7949	9.14	-67.3218	228.5	-44.5862
	228.75	-39.7644	9.15	-67.4133	228.75	-44.4336
	229	-39.7949	9.16	-67.4438	229	-44.3726
	229.25	-39.6423	9.17	-67.4744	229.25	-44.0063
	229.5	-39.1846	9.18	-67.4438	229.5	-44.2505
	229.75	-38.6047	9.19	-67.4438	229.75	-43.9453
	230	-38.3606	9.2	-67.4438	230	-43.6401
	230.25	-38.2385	9.21	-67.4133	230.25	-43.3044
	230.5	-38.3911	9.22	-67.4438	230.5	-43.7317
	230.75	-37.9028	9.23	-67.4744	230.75	-43.5181
	231	-38.0554	9.24	-67.5354	231	-42.9382
	231.25	-37.7197	9.25	-67.5659	231.25	-42.8467
	231.5	-37.3535	9.26	-67.5354	231.5	-42.4194
	231.75	-37.4756	9.27	-67.5049	231.75	-42.3584
	232	-37.2925	9.28	-67.4744	232	-42.6025
	232.25	-37.3535	9.29	-67.4133	232.25	-42.6025
	232.5	-36.8347	9.3	-67.4133	232.5	-42.2668
	232.75	-36.5295	9.31	-67.3523	232.75	-41.9312
	233	-36.5295	9.32	-67.2607	233	-41.3818
	233.25	-36.0413	9.33	-67.2302	233.25	-25.8179
	233.5	-36.2244	9.34	-67.1997	233.5	13.916
	233.75	-35.7361	9.35	-67.1387	233.75	3.14331
	234	-34.8816	9.36	-67.1082	234	-49.0112
	234.25	-33.5999	9.37	-67.1387	234.25	-62.6526
	234.5	-19.6228	9.38	-67.1692	234.5	-65.1245
	234.75	0.183105	9.39	-67.1692	234.75	-65.3687
	235	27.2217	9.4	-67.1997	235	-64.9414
	235.25	12.5122	9.41	-67.2302	235.25	-63.9038
	235.5	-19.0735	9.42	-67.2913	235.5	-62.8967
	235.75	-41.3513	9.43	-67.4133	235.75	-62.0117
	236	-51.6052	9.44	-67.4438	236	-61.0352
	236.25	-55.603	9.45	-67.5049	236.25	-60.3027
	236.5	-56.3965	9.46	-67.5049	236.5	-59.5398
	236.75	-56.7627	9.47	-67.4438	236.75	-58.7463
	237	-55.9387	9.48	-67.4438	237	-58.1665
	237.25	-55.542	9.49	-67.3828	237.25	-57.8613
	237.5	-54.4128	9.5	-67.3218	237.5	-57.1289
	237.75	-53.1616	9.51	-67.3523	237.75	-56.8848
	238	-52.7344	9.52	-67.4133	238	-56.2744
	238.25	-52.1851	9.53	-67.4133	238.25	-56.0913
	238.5	-51.178	9.54	-67.3828	238.5	-55.542
	238.75	-50.354	9.55	-67.4133	238.75	-54.8706
	239	-49.2554	9.56	-67.4133	239	-54.5959
	239.25	-48.5229	9.57	-67.4133	239.25	-54.4434
	239.5	-47.821	9.58	-67.4744	239.5	-53.9856
	239.75	-47.0886	9.59	-67.4438	239.75	-53.833
	240	-46.7529	9.6	-67.4744	240	-53.3447
	240.25	-46.1426	9.61	-67.4438	240.25	-53.3142
	240.5	-45.6848	9.62	-67.4438	240.5	-53.1311
	240.75	-45.1965	9.63	-67.4133	240.75	-52.7344
	241	-44.9829	9.64	-67.4438	241	-52.6123
	241.25	-44.342	9.65	-67.4744	241.25	-52.4902
	241.5	-44.2505	9.66	-67.4438	241.5	-52.3071
	241.75	-43.7622	9.67	-67.3828	241.75	-51.8188
	242	-43.2434	9.68	-67.4133	242	-51.7578
	242.25	-42.7551	9.69	-67.3828	242.25	-51.5137
	242.5	-42.3889	9.7	-67.3828	242.5	-51.4526
	242.75	-42.2058	9.71	-67.4133	242.75	-51.0864
	243	-41.626	9.72	-67.4133	243	-51.0864
	243.25	-41.3513	9.73	-67.4133	243.25	-50.7202
	243.5	-40.4968	9.74	-67.3523	243.5	-50.3845
	243.75	-40.3137	9.75	-67.3218	243.75	-50.2319
	244	-39.978	9.76	-67.2913	244	-50.3235
	244.25	-39.6729	9.77	-67.2913	244.25	-50.1709
	244.5	-39.2761	9.78	-67.2302	244.5	-49.7437
	244.75	-38.7878	9.79	-67.2302	244.75	-49.9573
	245	-38.8794	9.8	-67.2302	245	-49.7742
	245.25	-38.6963	9.81	-67.1997	245.25	-49.4385
	245.5	-38.5742	9.82	-67.1997	245.5	-49.2554
	245.75	-38.1775	9.83	-67.2607	245.75	-49.3469
	246	-37.7808	9.84	-67.2607	246	-49.2859
	246.25	-37.9944	9.85	-67.2913	246.25	-49.1638
	246.5	-37.262	9.86	-67.4133	246.5	-48.8586
	246.75	-37.0178	9.87	-67.4133	246.75	-48.9197
	247	-36.9263	9.88	-67.4133	247	-48.8281
	247.25	-37.1094	9.89	-67.3828	247.25	-48.4924
	247.5	-37.2009	9.9	-67.3523	247.5	-48.645
	247.75	-36.9568	9.91	-67.4133	247.75	-48.4314
	248	-36.8652	9.92	-67.4133	248	-48.5229
	248.25	-36.6211	9.93	-67.4133	248.25	-48.4924
	248.5	-36.5601	9.94	-67.4133	248.5	-48.1567
	248.75	-36.7126	9.95	-67.3218	248.75	-48.1262
	249	-36.6516	9.96	-67.3218	249	-48.4924
	249.25	-36.8042	9.97	-67.2607	249.25	-48.0042
	249.5	-36.8042	9.98	-67.1997	249.5	-47.8821
	249.75	-36.9263	9.99	-67.1997	249.75	-47.821
	250	-36.9263	10	-67.2302	250	-48.0347
	250.25	-36.1938	10.01	-67.2913	250.25	-47.699
	250.5	-36.0718	10.02	-67.3523	250.5	-47.8821
	250.75	-35.4309	10.03	-67.3828	250.75	-47.8821
	251	-35.1562	10.04	-67.4133	251	-47.9736
	251.25	-34.6069	10.05	-67.4744	251.25	-48.1567
	251.5	-33.6609	10.06	-67.5049	251.5	-48.2483
	251.75	-22.9187	10.07	-67.5354	251.75	-47.9736
	252	-4.91333	10.08	-67.5049	252	-47.821
	252.25	23.7427	10.09	-67.4744	252.25	-47.6379
	252.5	19.4702	10.1	-67.4133	252.5	-47.8821
	252.75	-12.7869	10.11	-67.3523	252.75	-47.8821
	253	-37.7197	10.12	-67.3218	253	-47.4548
	253.25	-50.4761	10.13	-67.3523	253.25	-47.4548
	253.5	-54.6875	10.14	-67.3218	253.5	-47.1802
	253.75	-57.0068	10.15	-67.2913	253.75	-47.1497
	254	-57.0068	10.16	-67.2607	254	-46.936
	254.25	-56.5186	10.17	-67.2607	254.25	-46.7529
	254.5	-55.7556	10.18	-67.1387	254.5	-46.875
	254.75	-54.657	10.19	-67.1692	254.75	-46.7224
	255	-53.4058	10.2	-67.1692	255	-46.2952
	255.25	-52.7039	10.21	-67.2607	255.25	-46.1731
	255.5	-52.2156	10.22	-67.3523	255.5	-46.2036
	255.75	-51.2695	10.23	-67.4133	255.75	-46.2646
	256	-50.8423	10.24	-67.5354	256	-46.1731
	256.25	-50.2319	10.25	-67.5049	256.25	-46.0815
	256.5	-49.6521	10.26	-67.5354	256.5	-45.7153
	256.75	-49.1333	10.27	-67.5354	256.75	-45.5627
	257	-48.7366	10.28	-67.5354	257	-45.4102
	257.25	-47.6379	10.29	-67.5354	257.25	-44.7083
	257.5	-47.3022	10.3	-67.5354	257.5	-44.7083
	257.75	-46.814	10.31	-67.4744	257.75	-44.281
	258	-46.2952	10.32	-67.5354	258	-44.3115
	258.25	-45.7153	10.33	-67.5354	258.25	-44.1284
	258.5	-45.5933	10.34	-67.5354	258.5	-43.8538
	258.75	-45.2881	10.35	-67.5049	258.75	-42.7246
	259	-44.7083	10.36	-67.4744	259	-40.6799
	259.25	-44.281	10.37	-67.4133	259.25	-20.5383
	259.5	-44.1589	10.38	-67.3828	259.5	28.9612
	259.75	-43.9758	10.39	-67.3828	259.75	-17.6392
	260	-43.6707	10.4	-67.3828	260	-56.0303
	260.25	-43.4265	10.41	-67.4744	260.25	-64.4226
	260.5	-42.9993	10.42	-67.5049	260.5	-65.155
	260.75	-42.9688	10.43	-67.5354	260.75	-64.7583
	261	-42.6636	10.44	-67.5659	261	-64.0259
	261.25	-42.2668	10.45	-67.5049	261.25	-63.1409
	261.5	-41.8396	10.46	-67.4438	261.5	-61.9812
	261.75	-41.7786	10.47	-67.4438	261.75	-61.1572
	262	-41.7786	10.48	-67.4438	262	-60.1807
	262.25	-41.687	10.49	-67.4744	262.25	-59.4177
	262.5	-41.4734	10.5	-67.4744	262.5	-58.4106
	262.75	-41.4429	10.51	-67.4744	262.75	-57.6782
	263	-41.2598	10.52	-67.4744	263	-56.9458
	263.25	-41.1072	10.53	-67.4744	263.25	-56.2439
	263.5	-40.8325	10.54	-67.4744	263.5	-55.603
	263.75	-40.6799	10.55	-67.5049	263.75	-55.1453
	264	-40.6494	10.56	-67.5354	264	-54.4128
	264.25	-40.6189	10.57	-67.5659	264.25	-54.0161
	264.5	-40.4663	10.58	-67.627	264.5	-53.4058
	264.75	-40.7104	10.59	-67.5964	264.75	-53.3447
	265	-40.4358	10.6	-67.627	265	-53.0701
	265.25	-40.4358	10.61	-67.5964	265.25	-52.4597
	265.5	-40.7104	10.62	-67.5354	265.5	-52.1851
	265.75	-40.4358	10.63	-67.4744	265.75	-51.6357
	266	-40.4358	10.64	-67.4133	266	-51.6357
	266.25	-40.1001	10.65	-67.3523	266.25	-51.178
	266.5	-40.1001	10.66	-67.3523	266.5	-50.7507
	266.75	-40.0085	10.67	-67.3218	266.75	-50.6287
	267	-40.2527	10.68	-67.3523	267	-50.3845
	267.25	-39.978	10.69	-67.4744	267.25	-50.0183
	267.5	-40.1306	10.7	-67.4744	267.5	-49.7437
	267.75	-39.6729	10.71	-67.5659	267.75	-49.4385
	268	-39.4287	10.72	-67.5659	268	-49.1943
	268.25	-39.3982	10.73	-67.5659	268.25	-48.8586
	268.5	-39.1846	10.74	-67.5659	268.5	-48.7366
	268.75	-39.3066	10.75	-67.5964	268.75	-48.4009
	269	-39.1846	10.76	-67.5659	269	-48.2788
	269.25	-38.9709	10.77	-67.5354	269.25	-48.2483
	269.5	-38.9404	10.78	-67.5049	269.5	-48.0652
	269.75	-38.6658	10.79	-67.4744	269.75	-47.7295
	270	-38.6047	10.8	-67.4744	270	-47.3938
	270.25	-38.5132	10.81	-67.4438	270.25	-47.1497
	270.5	-37.9944	10.82	-67.4438	270.5	-46.875
	270.75	-38.0249	10.83	-67.5049	270.75	-46.6614
	271	-37.9639	10.84	-67.4744	271	-46.2036
	271.25	-37.7502	10.85	-67.5049	271.25	-45.9595
	271.5	-37.6892	10.86	-67.5049	271.5	-45.7458
	271.75	-37.4451	10.87	-67.5354	271.75	-45.5627
	272	-37.323	10.88	-67.5659	272	-45.3186
	272.25	-36.8347	10.89	-67.5964	272.25	-45.0439
	272.5	-36.8042	10.9	-67.627	272.5	-45.0134
	272.75	-36.6821	10.91	-67.6575	272.75	-44.7998
	273	-36.2854	10.92	-67.6575	273	-44.8914
	273.25	-36.1633	10.93	-67.627	273.25	-44.6472
	273.5	-35.7056	10.94	-67.627	273.5	-44.7388
	273.75	-35.5835	10.95	-67.5964	273.75	-44.3115
	274	-35.4919	10.96	-67.5049	274	-44.0674
	274.25	-35.4309	10.97	-67.4744	274.25	-43.7012
	274.5	-34.9426	10.98	-67.4438	274.5	-43.8232
	274.75	-34.6069	10.99	-67.4133	274.75	-43.7317
	275	-34.8206	11	-67.4438	275	-43.335
	275.25	-34.4238	11.01	-67.4133	275.25	-43.1824
	275.5	-34.0881	11.02	-67.4438	275.5	-42.7551
	275.75	-33.2642	11.03	-67.5049	275.75	-42.511
	276	-23.6206	11.04	-67.5659	276	-42.0532
	276.25	-4.79126	11.05	-67.627	276.25	-41.1072
	276.5	23.7122	11.06	-67.6575	276.5	-25.6958
	276.75	18.28	11.07	-67.749	276.75	23.407
	277	-13.9465	11.08	-67.749	277	-4.82178
	277.25	-37.9639	11.09	-67.749	277.25	-52.7039
	277.5	-50.1709	11.1	-67.749	277.5	-63.7512
	277.75	-54.5959	11.11	-67.7185	277.75	-65.4297
	278	-56.0608	11.12	-67.6575	278	-65.5212
	278.25	-55.7861	11.13	-67.5964	278.25	-64.6973
	278.5	-55.5115	11.14	-67.5659	278.5	-63.9648
	278.75	-55.1453	11.15	-67.5049	278.75	-62.8052
	279	-54.3518	11.16	-67.4744	279	-61.8896
	279.25	-53.4973	11.17	-67.5049	279.25	-61.0046
	279.5	-52.2766	11.18	-67.5354	279.5	-60.2722
	279.75	-51.4526	11.19	-67.627	279.75	-59.5398
	280	-50.5066	11.2	-67.6575	280	-58.6243
	280.25	-49.8047	11.21	-67.6575	280.25	-58.1055
	280.5	-48.9197	11.22	-67.627	280.5	-57.5562
	280.75	-48.5535	11.23	-67.5659	280.75	-57.0679
	281	-47.9126	11.24	-67.5354	281	-56.7932
	281.25	-47.699	11.25	-67.5049	281.25	-56.2744
	281.5	-46.7529	11.26	-67.4744	281.5	-55.7861
	281.75	-46.2646	11.27	-67.4438	281.75	-55.481
	282	-45.8069	11.28	-67.5049	282	-54.718
	282.25	-45.6238	11.29	-67.4744	282.25	-54.4434
	282.5	-44.9829	11.3	-67.5049	282.5	-54.2297
	282.75	-44.4946	11.31	-67.5354	282.75	-54.0161
	283	-44.1589	11.32	-67.5659	283	-53.5583
	283.25	-43.4265	11.33	-67.5659	283.25	-53.0701
	283.5	-43.1213	11.34	-67.5354	283.5	-52.6428
	283.75	-42.6025	11.35	-67.627	283.75	-52.5208
	284	-42.0532	11.36	-67.5659	284	-51.9714
	284.25	-41.8396	11.37	-67.5964	284.25	-52.1545
	284.5	-41.748	11.38	-67.5354	284.5	-51.7883
	284.75	-41.2598	11.39	-67.5049	284.75	-51.7578
	285	-41.0767	11.4	-67.4744	285	-51.4221
	285.25	-40.4663	11.41	-67.4438	285.25	-50.8118
	285.5	-40.0391	11.42	-67.3828	285.5	-50.8423
	285.75	-39.8254	11.43	-67.3828	285.75	-50.5981
	286	-39.5813	11.44	-67.4438	286	-50.4761
	286.25	-39.3982	11.45	-67.5049	286.25	-50.415
	286.5	-39.1846	11.46	-67.5049	286.5	-50.415
	286.75	-39.032	11.47	-67.5354	286.75	-50.354
	287	-38.7878	11.48	-67.5049	287	-50.293
	287.25	-38.6047	11.49	-67.5049	287.25	-50.2625
	287.5	-38.269	11.5	-67.5354	287.5	-50.0488
	287.75	-38.4216	11.51	-67.5354	287.75	-49.9878
	288	-37.8723	11.52	-67.5659	288	-49.6826
	288.25	-37.5366	11.53	-67.5659	288.25	-49.7131
	288.5	-37.4756	11.54	-67.627	288.5	-49.469
	288.75	-37.1399	11.55	-67.5659	288.75	-49.469
	289	-36.7737	11.56	-67.5659	289	-49.53
	289.25	-36.4685	11.57	-67.4744	289.25	-49.2554
	289.5	-35.675	11.58	-67.5049	289.5	-49.408
	289.75	-35.3699	11.59	-67.4438	289.75	-49.1028
	290	-35.0342	11.6	-67.4133	290	-49.1028
	290.25	-34.3323	11.61	-67.4133	290.25	-48.8892
	290.5	-33.4473	11.62	-67.4133	290.5	-48.9197
	290.75	-32.3181	11.63	-67.3828	290.75	-48.6755
	291	-18.4631	11.64	-67.4438	291	-48.584
	291.25	4.48608	11.65	-67.4744	291.25	-48.5535
	291.5	27.4658	11.66	-67.5049	291.5	-48.4924
	291.75	8.75854	11.67	-67.5049	291.75	-48.3398
	292	-20.9656	11.68	-67.5354	292	-48.2788
	292.25	-42.9382	11.69	-67.5049	292.25	-48.4619
	292.5	-52.4292	11.7	-67.4438	292.5	-48.4924
	292.75	-56.1829	11.71	-67.4438	292.75	-48.4314
	293	-57.1594	11.72	-67.4133	293	-48.584
	293.25	-57.0984	11.73	-67.4133	293.25	-48.584
	293.5	-56.7322	11.74	-67.3828	293.5	-48.6755
	293.75	-55.8777	11.75	-67.4133	293.75	-48.7366
	294	-55.2063	11.76	-67.3523	294	-48.4314
	294.25	-54.4434	11.77	-67.3828	294.25	-48.6145
	294.5	-53.4973	11.78	-67.3828	294.5	-48.4314
	294.75	-52.7954	11.79	-67.3828	294.75	-48.4314
	295	-51.6968	11.8	-67.3828	295	-48.3704
	295.25	-50.6897	11.81	-67.4133	295.25	-48.3093
	295.5	-50.1709	11.82	-67.3523	295.5	-48.2178
	295.75	-49.5605	11.83	-67.3828	295.75	-48.2178
	296	-48.6755	11.84	-67.4133	296	-48.4009
	296.25	-48.0957	11.85	-67.4133	296.25	-48.1567
	296.5	-47.2107	11.86	-67.5049	296.5	-48.1873
	296.75	-46.6614	11.87	-67.5354	296.75	-48.0652
	297	-45.8984	11.88	-67.5354	297	-48.5535
	297.25	-45.6238	11.89	-67.5659	297.25	-48.0652
	297.5	-44.8914	11.9	-67.5659	297.5	-47.9736
	297.75	-44.3115	11.91	-67.5354	297.75	-47.7905
	298	-43.9758	11.92	-67.5964	298	-47.5464
	298.25	-43.4875	11.93	-67.5659	298.25	-47.5159
	298.5	-42.9993	11.94	-67.627	298.5	-47.2717
	298.75	-42.2668	11.95	-67.5659	298.75	-46.936
	299	-41.8396	11.96	-67.5659	299	-46.6003
	299.25	-41.3818	11.97	-67.5049	299.25	-46.7834
	299.5	-40.8936	11.98	-67.4438	299.5	-46.6919
	299.75	-40.5579	11.99	-67.4744	299.75	-46.814
	300	-39.9475	12	-67.4438	300	-46.7529
	300.25	-39.7644	12.01	-67.5354	300.25	-46.8445
	300.5	-39.2456	12.02	-67.5049	300.5	-46.875
	300.75	-39.032	12.03	-67.5049	300.75	-46.2646
	301	-38.8184	12.04	-67.5049	301	-45.929
	301.25	-38.4216	12.05	-67.5049	301.25	-46.0815
	301.5	-38.208	12.06	-67.4438	301.5	-45.9595
	301.75	-38.0249	12.07	-67.5049	301.75	-45.7764
	302	-37.7197	12.08	-67.5354	302	-45.7458
	302.25	-37.6282	12.09	-67.4744	302.25	-45.5933
	302.5	-36.8958	12.1	-67.4438	302.5	-45.5933
	302.75	-36.7432	12.11	-67.4133	302.75	-45.5017
	303	-36.4075	12.12	-67.3523	303	-45.5322
	303.25	-35.9497	12.13	-67.3218	303.25	-45.6543
	303.5	-35.7361	12.14	-67.3218	303.5	-45.4407
	303.75	-35.4004	12.15	-67.2607	303.75	-45.3796
	304	-34.5459	12.16	-67.2302	304	-45.6238
	304.25	-33.9355	12.17	-67.1997	304.25	-45.5322
	304.5	-27.1606	12.18	-67.1997	304.5	-45.0439
	304.75	-10.0708	12.19	-67.2607	304.75	-44.9829
	305	18.3105	12.2	-67.3218	305	-44.7388
	305.25	23.4985	12.21	-67.3828	305.25	-44.8914
	305.5	-4.57764	12.22	-67.4744	305.5	-44.4641
	305.75	-31.4636	12.23	-67.5354	305.75	-44.4336
	306	-46.936	12.24	-67.5659	306	-44.3115
	306.25	-53.009	12.25	-67.5964	306.25	-43.9453
	306.5	-54.8706	12.26	-67.627	306.5	-44.1589
	306.75	-55.5725	12.27	-67.627	306.75	-44.2505
	307	-55.6946	12.28	-67.6575	307	-44.3726
	307.25	-55.5115	12.29	-67.627	307.25	-44.1589
	307.5	-54.0771	12.3	-67.627	307.5	-44.0369
	307.75	-53.5889	12.31	-67.5354	307.75	-43.8538
	308	-52.7649	12.32	-67.5354	308	-44.22
	308.25	-52.3376	12.33	-67.5659	308.25	-44.1589
	308.5	-51.4221	12.34	-67.5964	308.5	-44.1284
	308.75	-50.7812	12.35	-67.6575	308.75	-44.22
	309	-50.2014	12.36	-67.6575	309	-44.342
	309.25	-49.6826	12.37	-67.6575	309.25	-44.4641
	309.5	-48.7976	12.38	-67.627	309.5	-44.4946
	309.75	-47.8821	12.39	-67.5659	309.75	-44.6472
	310	-47.76	12.4	-67.4744	310	-44.7083
	310.25	-47.1802	12.41	-67.4744	310.25	-44.6472
	310.5	-46.4478	12.42	-67.4438	310.5	-44.4946
	310.75	-45.8679	12.43	-67.4133	310.75	-44.6777
	311	-45.2271	12.44	-67.3828	311	-44.22
	311.25	-44.7083	12.45	-67.3523	311.25	-44.0674
	311.5	-44.2505	12.46	-67.3523	311.5	-44.4641
	311.75	-44.0674	12.47	-67.3828	311.75	-44.1895
	312	-43.7622	12.48	-67.2913	312	-44.6472
	312.25	-42.9382	12.49	-67.3218	312.25	-44.7388
	312.5	-42.6941	12.5	-67.3523	312.5	-44.6167
	312.75	-42.2668	12.51	-67.4133	312.75	-45.0439
	313	-41.8396	12.52	-67.4133	313	-45.0745
	313.25	-41.6565	12.53	-67.4744	313.25	-45.0439
	313.5	-41.4124	12.54	-67.5049	313.5	-45.2271
	313.75	-40.7104	12.55	-67.5354	313.75	-45.4407
	314	-40.8936	12.56	-67.5964	314	-45.1965
	314.25	-40.3442	12.57	-67.6575	314.25	-45.4102
	314.5	-40.1306	12.58	-67.688	314.5	-45.4712
	314.75	-39.6729	12.59	-67.6575	314.75	-45.5017
	315	-39.3372	12.6	-67.6575	315	-45.6238
	315.25	-39.3372	12.61	-67.627	315.25	-46.0205
	315.5	-38.8184	12.62	-67.627	315.5	-45.6848
	315.75	-38.7878	12.63	-67.6575	315.75	-45.8374
	316	-38.0249	12.64	-67.688	316	-46.1731
	316.25	-38.0859	12.65	-67.6575	316.25	-46.1731
	316.5	-37.6892	12.66	-67.5659	316.5	-46.3257
	316.75	-37.6587	12.67	-67.5354	316.75	-45.99
	317	-36.9873	12.68	-67.4744	317	-46.1426
	317.25	-37.3535	12.69	-67.3828	317.25	-46.1121
	317.5	-36.9568	12.7	-67.3828	317.5	-46.2341
	317.75	-37.0483	12.71	-67.3523	317.75	-46.1426
	318	-36.6821	12.72	-67.3523	318	-46.051
	318.25	-36.5601	12.73	-67.3523	318.25	-45.8984
	318.5	-36.6516	12.74	-67.3828	318.5	-46.0205
	318.75	-36.5601	12.75	-67.4438	318.75	-46.2036
	319	-36.7432	12.76	-67.4438	319	-46.051
	319.25	-36.2854	12.77	-67.4438	319.25	-45.7458
	319.5	-35.9497	12.78	-67.4133	319.5	-45.929
	319.75	-36.1328	12.79	-67.3523	319.75	-46.2952
	320	-36.1633	12.8	-67.3523	320	-46.3562
	320.25	-36.0107	12.81	-67.3218	320.25	-46.4478
	320.5	-35.3088	12.82	-67.2913	320.5	-46.2952
	320.75	-35.5225	12.83	-67.3523	320.75	-46.3257
	321	-34.9426	12.84	-67.3828	321	-46.6309
	321.25	-34.5154	12.85	-67.4133	321.25	-46.7834
	321.5	-34.4849	12.86	-67.4438	321.5	-46.6309
	321.75	-34.8206	12.87	-67.4133	321.75	-46.875
	322	-34.2712	12.88	-67.4438	322	-46.814
	322.25	-34.5459	12.89	-67.5049	322.25	-46.6614
	322.5	-34.5154	12.9	-67.5354	322.5	-46.4783
	322.75	-34.6375	12.91	-67.5354	322.75	-46.5698
	323	-34.4849	12.92	-67.5049	323	-46.4172
	323.25	-34.9121	12.93	-67.5049	323.25	-46.3257
	323.5	-35.0952	12.94	-67.5049	323.5	-45.929
	323.75	-35.614	12.95	-67.4744	323.75	-46.1426
	324	-35.3699	12.96	-67.5049	324	-46.3257
	324.25	-35.4614	12.97	-67.4744	324.25	-45.9595
	324.5	-35.3394	12.98	-67.4744	324.5	-45.929
	324.75	-35.553	12.99	-67.4438	324.75	-45.7764
	325	-35.7971	13	-67.4438	325	-45.4712
	325.25	-36.1023	13.01	-67.3218	325.25	-45.2271
	325.5	-36.3464	13.02	-67.3523	325.5	-45.0439
	325.75	-36.4685	13.03	-67.3523	325.75	-44.9829
	326	-36.438	13.04	-67.3828	326	-44.8914
	326.25	-37.0483	13.05	-67.4133	326.25	-44.7388
	326.5	-37.1704	13.06	-67.3828	326.5	-44.7998
	326.75	-36.7126	13.07	-67.3828	326.75	-44.6472
	327	-37.1399	13.08	-67.3218	327	-45.0745
	327.25	-37.384	13.09	-67.2607	327.25	-44.6472
	327.5	-37.5671	13.1	-67.1997	327.5	-44.6167
	327.75	-37.7502	13.11	-67.2302	327.75	-44.4336
	328	-37.4451	13.12	-67.1692	328	-44.3726
	328.25	-37.323	13.13	-67.1997	328.25	-44.4336
	328.5	-37.4451	13.14	-67.2302	328.5	-44.1895
	328.75	-37.4756	13.15	-67.2607	328.75	-43.9453
	329	-37.5061	13.16	-67.3523	329	-43.9453
	329.25	-37.1704	13.17	-67.4133	329.25	-43.9453
	329.5	-37.2009	13.18	-67.4744	329.5	-44.4031
	329.75	-37.323	13.19	-67.5049	329.75	-44.1895
	330	-36.9873	13.2	-67.5049	330	-43.9758
	330.25	-37.2314	13.21	-67.4744	330.25	-43.9453
	330.5	-36.8652	13.22	-67.4438	330.5	-43.4875
	330.75	-37.0178	13.23	-67.3218	330.75	-43.1824
	331	-37.1094	13.24	-67.2607	331	-42.511
	331.25	-37.2925	13.25	-67.2302	331.25	-41.2903
	331.5	-36.9568	13.26	-67.2913	331.5	-22.583
	331.75	-36.8958	13.27	-67.2913	331.75	24.1394
	332	-36.5295	13.28	-67.3523	332	-6.92749
	332.25	-36.4075	13.29	-67.3828	332.25	-51.8494
	332.5	-36.7126	13.3	-67.4133	332.5	-62.6526
	332.75	-36.7737	13.31	-67.4744	332.75	-65.0024
	333	-36.5906	13.32	-67.5354	333	-65.033
	333.25	-36.7126	13.33	-67.5964	333.25	-64.3616
	333.5	-36.1023	13.34	-67.5659	333.5	-63.446
	333.75	-35.7971	13.35	-67.5659	333.75	-62.5
	334	-35.614	13.36	-67.5659	334	-61.615
	334.25	-35.3394	13.37	-67.4744	334.25	-60.8521
	334.5	-35.5225	13.38	-67.4744	334.5	-59.9976
	334.75	-35.0647	13.39	-67.4744	334.75	-59.3567
	335	-34.9731	13.4	-67.4133	335	-58.8074
	335.25	-34.8206	13.41	-67.3523	335.25	-58.1055
	335.5	-34.0576	13.42	-67.3218	335.5	-57.5562
	335.75	-33.9661	13.43	-67.2607	335.75	-57.0679
	336	-32.4097	13.44	-67.1997	336	-56.7627
	336.25	-17.0593	13.45	-67.1997	336.25	-56.5491
	336.5	5.24902	13.46	-67.2607	336.5	-55.9387
	336.75	26.825	13.47	-67.3218	336.75	-55.6335
	337	9.67407	13.48	-67.2913	337	-54.9927
	337.25	-20.9656	13.49	-67.3218	337.25	-54.5044
	337.5	-42.2058	13.5	-67.3218	337.5	-54.2297
	337.75	-51.9104	13.51	-67.2607	337.75	-53.772
	338	-55.8777	13.52	-67.2913	338	-53.3447
	338.25	-57.2815	13.53	-67.2913	338.25	-53.3142
	338.5	-57.3425	13.54	-67.2913	338.5	-52.887
	338.75	-56.9153	13.55	-67.2913	338.75	-52.8259
	339	-56.3354	13.56	-67.2913	339	-52.5818
	339.25	-55.4504	13.57	-67.2913	339.25	-52.1545
	339.5	-54.7791	13.58	-67.3218	339.5	-52.002
	339.75	-54.1077	13.59	-67.3828	339.75	-51.5137
	340	-52.948	13.6	-67.4438	340	-51.1169
	340.25	-52.4292	13.61	-67.4744	340.25	-50.8423
	340.5	-51.7883	13.62	-67.5354	340.5	-50.8728
	340.75	-50.9949	13.63	-67.5354	340.75	-50.354
	341	-50.5371	13.64	-67.4744	341	-50.1709
	341.25	-50.2014	13.65	-67.4438	341.25	-49.9878
	341.5	-49.5605	13.66	-67.4438	341.5	-49.5911
	341.75	-49.1943	13.67	-67.4744	341.75	-49.5911
	342	-48.6755	13.68	-67.4744	342	-49.2249
	342.25	-48.1262	13.69	-67.4438	342.25	-48.8281
	342.5	-47.699	13.7	-67.4744	342.5	-48.7061
	342.75	-46.9666	13.71	-67.4438	342.75	-48.7061
	343	-46.5698	13.72	-67.4438	343	-48.3093
	343.25	-45.929	13.73	-67.4744	343.25	-48.0957
	343.5	-45.5933	13.74	-67.4438	343.5	-48.0957
	343.75	-45.0745	13.75	-67.4744	343.75	-47.6379
	344	-44.7083	13.76	-67.4438	344	-47.5769
	344.25	-44.3726	13.77	-67.4744	344.25	-47.5769
	344.5	-43.5791	13.78	-67.4438	344.5	-47.6074
	344.75	-43.2434	13.79	-67.4133	344.75	-47.4854
	345	-42.572	13.8	-67.4133	345	-47.3022
	345.25	-42.511	13.81	-67.3523	345.25	-47.2412
	345.5	-41.9006	13.82	-67.3218	345.5	-47.0581
	345.75	-41.5039	13.83	-67.2607	345.75	-47.0276
	346	-41.4124	13.84	-67.1692	346	-46.875
	346.25	-40.9241	13.85	-67.1692	346.25	-46.814
	346.5	-40.6799	13.86	-67.1692	346.5	-46.875
	346.75	-40.4053	13.87	-67.1997	346.75	-46.936
	347	-40.2527	13.88	-67.2913	347	-46.8445
	347.25	-40.0391	13.89	-67.3523	347.25	-46.7529
	347.5	-39.917	13.9	-67.3828	347.5	-46.6919
	347.75	-39.6423	13.91	-67.4438	347.75	-46.9666
	348	-39.1541	13.92	-67.5354	348	-46.8445
	348.25	-39.093	13.93	-67.5659	348.25	-46.6614
	348.5	-38.7878	13.94	-67.627	348.5	-46.5088
	348.75	-38.3606	13.95	-67.627	348.75	-46.3257
	349	-38.0859	13.96	-67.5964	349	-46.3257
	349.25	-37.5671	13.97	-67.5659	349.25	-46.3562
	349.5	-37.2314	13.98	-67.4744	349.5	-46.2036
	349.75	-37.0789	13.99	-67.5049	349.75	-46.0815
	350	-36.5906	14	-67.4744	350	-46.1731
	350.25	-36.8958	14.01	-67.4438	350.25	-46.3867
	350.5	-36.6211	14.02	-67.4438	350.5	-46.4478
	350.75	-36.7737	14.03	-67.4133	350.75	-46.5698
	351	-36.1938	14.04	-67.3523	351	-46.3867
	351.25	-36.0107	14.05	-67.3218	351.25	-46.5393
	351.5	-36.0413	14.06	-67.2607	351.5	-46.5393
	351.75	-36.1328	14.07	-67.2607	351.75	-46.5698
	352	-35.7056	14.08	-67.2607	352	-46.3562
	352.25	-34.9731	14.09	-67.2302	352.25	-46.5393
	352.5	-34.5764	14.1	-67.3218	352.5	-46.4478
	352.75	-33.6609	14.11	-67.2913	352.75	-46.3257
	353	-33.5999	14.12	-67.2607	353	-46.7224
	353.25	-33.1726	14.13	-67.2913	353.25	-46.5393
	353.5	-32.3181	14.14	-67.2913	353.5	-46.5393
	353.75	-21.5149	14.15	-67.2913	353.75	-46.3257
	354	-3.96729	14.16	-67.2913	354	-46.1731
	354.25	24.7498	14.17	-67.2913	354.25	-45.929
	354.5	16.9678	14.18	-67.3218	354.5	-45.8069
	354.75	-13.3667	14.19	-67.3218	354.75	-45.8374
	355	-37.4451	14.2	-67.3523	355	-45.6848
	355.25	-49.9878	14.21	-67.3828	355.25	-45.9595
	355.5	-54.8401	14.22	-67.4133	355.5	-45.8984
	355.75	-56.5186	14.23	-67.4133	355.75	-46.0815
	356	-56.6711	14.24	-67.3523	356	-45.6238
	356.25	-56.7932	14.25	-67.3523	356.25	-45.99
	356.5	-55.8472	14.26	-67.2913	356.5	-45.6848
	356.75	-55.2063	14.27	-67.2607	356.75	-45.5322
	357	-54.2908	14.28	-67.2607	357	-45.5017
	357.25	-53.6499	14.29	-67.2607	357.25	-45.7458
	357.5	-52.6733	14.3	-67.2913	357.5	-45.5017
	357.75	-51.7273	14.31	-67.3523	357.75	-45.8984
	358	-50.6897	14.32	-67.3218	358	-45.6238
	358.25	-50.0793	14.33	-67.3828	358.25	-45.3491
	358.5	-49.2554	14.34	-67.3828	358.5	-45.0439
	358.75	-48.7976	14.35	-67.3828	358.75	-45.0745
	359	-48.2178	14.36	-67.3523	359	-44.7083
	359.25	-47.5464	14.37	-67.2913	359.25	-44.7998
	359.5	-47.0581	14.38	-67.2607	359.5	-44.4946
	359.75	-46.8445	14.39	-67.1997	359.75	-44.5862
	360	-46.6003	14.4	-67.1692	360	-44.4946
	360.25	-46.3562	14.41	-67.1082	360.25	-44.7388
	360.5	-45.8374	14.42	-67.1082	360.5	-44.6777
	360.75	-45.1965	14.43	-67.1082	360.75	-44.5862
	361	-44.8303	14.44	-67.1082	361	-44.5557
	361.25	-44.3726	14.45	-67.0776	361.25	-44.4641
	361.5	-43.8232	14.46	-67.0776	361.5	-44.1895
	361.75	-43.4875	14.47	-67.0776	361.75	-44.0063
	362	-42.9993	14.48	-67.1387	362	-43.8232
	362.25	-42.6025	14.49	-67.1997	362.25	-43.9758
	362.5	-42.1753	14.5	-67.2913	362.5	-43.5791
	362.75	-42.0227	14.51	-67.2913	362.75	-43.5791
	363	-41.626	14.52	-67.2913	363	-43.3655
	363.25	-41.4124	14.53	-67.2913	363.25	-42.7856
	363.5	-41.1377	14.54	-67.1997	363.5	-41.5344
	363.75	-41.0461	14.55	-67.1387	363.75	-25.9399
	364	-40.9851	14.56	-67.1082	364	11.0779
	364.25	-40.6799	14.57	-67.0166	364.25	7.78198
	364.5	-40.3137	14.58	-67.0166	364.5	-46.7224
	364.75	-40.0391	14.59	-67.0166	364.75	-61.7676
	365	-39.8254	14.6	-66.9861	365	-64.7888
	365.25	-39.7339	14.61	-67.0166	365.25	-65.1245
	365.5	-39.6118	14.62	-66.925	365.5	-64.3616
	365.75	-39.0625	14.63	-66.9556	365.75	-63.1714
	366	-38.5742	14.64	-66.9861	366	-61.5234
	366.25	-38.3606	14.65	-67.0166	366.25	-60.6995
	366.5	-38.0249	14.66	-67.0471	366.5	-59.6619
	366.75	-37.5977	14.67	-67.1082	366.75	-58.4717
	367	-36.9263	14.68	-67.1387	367	-57.3425
	367.25	-36.5601	14.69	-67.1692	367.25	-56.7017
	367.5	-35.7971	14.7	-67.2302	367.5	-56.0913
	367.75	-35.4919	14.71	-67.2913	367.75	-55.3894
	368	-35.1868	14.72	-67.2913	368	-54.8096
	368.25	-34.7595	14.73	-67.3218	368.25	-54.2603
	368.5	-33.844	14.74	-67.2607	368.5	-53.6194
	368.75	-24.7498	14.75	-67.2607	368.75	-52.7649
	369	-7.2937	14.76	-67.1692	369	-52.124
	369.25	21.6675	14.77	-67.1692	369.25	-51.7883
	369.5	20.5383	14.78	-67.1387	369.5	-51.3611
	369.75	-9.70459	14.79	-67.0776	369.75	-50.6897
	370	-35.9192	14.8	-67.0166	370	-50.5371
	370.25	-49.7131	14.81	-67.0471	370.25	-49.8352
	370.5	-54.8096	14.82	-67.0471	370.5	-49.9878
	370.75	-56.488	14.83	-67.0776	370.75	-49.53
	371	-56.8848	14.84	-67.1692	371	-49.3469
	371.25	-57.0679	14.85	-67.2302	371.25	-49.0112
	371.5	-56.7627	14.86	-67.2913	371.5	-48.8892
	371.75	-55.9998	14.87	-67.3218	371.75	-48.8892
	372	-55.0537	14.88	-67.3523	372	-48.7061
	372.25	-53.894	14.89	-67.3218	372.25	-48.4009
	372.5	-53.1921	14.9	-67.2913	372.5	-48.4924
	372.75	-52.1545	14.91	-67.2607	372.75	-48.2178
	373	-51.3611	14.92	-67.1692	373	-48.1262
	373.25	-50.5676	14.93	-67.0776	373.25	-47.76
	373.5	-49.8352	14.94	-67.0471	373.5	-47.6685
	373.75	-49.1638	14.95	-66.9556	373.75	-47.7295
	374	-48.645	14.96	-66.925	374	-47.4854
	374.25	-48.3704	14.97	-66.8945	374.25	-47.3328
	374.5	-47.5159	14.98	-66.8945	374.5	-47.3022
	374.75	-47.3938	14.99	-66.9556	374.75	-47.2107
	375	-46.7224	15	-67.0471	375	-46.7834
	375.25	-46.3257	15.01	-67.1082	375.25	-46.8445
	375.5	-46.1731	15.02	-67.1692	375.5	-46.5088
	375.75	-45.5933	15.03	-67.2607	375.75	-46.2646
	376	-45.166	15.04	-67.2607	376	-46.1121
	376.25	-44.7693	15.05	-67.3523	376.25	-46.1426
	376.5	-44.2505	15.06	-67.2913	376.5	-46.2952
	376.75	-43.9758	15.07	-67.2913	376.75	-46.3867
	377	-44.0063	15.08	-67.1997	377	-46.2952
	377.25	-43.6401	15.09	-67.1692	377.25	-46.2036
	377.5	-42.9382	15.1	-67.1082	377.5	-46.2036
	377.75	-42.9077	15.11	-67.1082	377.75	-46.2646
	378	-42.511	15.12	-67.0776	378	-45.7764
	378.25	-42.2974	15.13	-67.1387	378.25	-45.3186
	378.5	-41.5344	15.14	-67.1997	378.5	-45.105
	378.75	-41.3818	15.15	-67.1997	378.75	-45.4407
	379	-40.863	15.16	-67.1997	379	-45.3186
	379.25	-40.802	15.17	-67.2302	379.25	-45.5322
	379.5	-40.5579	15.18	-67.1997	379.5	-45.8069
	379.75	-40.5884	15.19	-67.1997	379.75	-45.4102
	380	-40.2222	15.2	-67.1692	380	-45.2271
	380.25	-39.8865	15.21	-67.1997	380.25	-45.2271
	380.5	-39.7339	15.22	-67.1997	380.5	-45.2881
	380.75	-39.6118	15.23	-67.1692	380.75	-45.3491
	381	-39.6423	15.24	-67.1692	381	-45.3186
	381.25	-39.4897	15.25	-67.1692	381.25	-45.4407
	381.5	-39.4287	15.26	-67.1082	381.5	-45.1355
	381.75	-39.4287	15.27	-67.0776	381.75	-45.2271
	382	-39.2761	15.28	-67.1082	382	-44.8303
	382.25	-39.2761	15.29	-67.0776	382.25	-45.0439
	382.5	-39.1846	15.3	-67.1387	382.5	-44.4641
	382.75	-38.7878	15.31	-67.1997	382.75	-44.3115
	383	-38.5437	15.32	-67.2607	383	-44.5862
	383.25	-38.3606	15.33	-67.3218	383.25	-44.4336
	383.5	-38.3606	15.34	-67.3523	383.5	-44.7693
	383.75	-38.4521	15.35	-67.3218	383.75	-44.9219
	384	-38.147	15.36	-67.3218	384	-44.6167
	384.25	-37.9028	15.37	-67.3218	384.25	-44.6777
	384.5	-37.8113	15.38	-67.2607	384.5	-44.7083
	384.75	-37.9333	15.39	-67.2607	384.75	-45.1355
	385	-37.9333	15.4	-67.2913	385	-45.0745
	385.25	-38.1165	15.41	-67.2607	385.25	-44.7998
	385.5	-37.7502	15.42	-67.2302	385.5	-44.4641
	385.75	-37.5671	15.43	-67.1997	385.75	-44.281
	386	-37.5366	15.44	-67.1692	386	-43.335
	386.25	-37.4146	15.45	-67.1082	386.25	-43.7622
	386.5	-37.4146	15.46	-67.0166	386.5	-43.1213
	386.75	-36.9568	15.47	-66.9861	386.75	-42.6941
	387	-36.8042	15.48	-66.925	387	-42.3889
	387.25	-36.8347	15.49	-66.8335	387.25	-42.1753
	387.5	-37.0178	15.5	-66.803	387.5	-41.6565
	387.75	-36.7126	15.51	-66.7419	387.75	-36.5601
	388	-36.4685	15.52	-66.7114	388	-16.3879
	388.25	-36.5295	15.53	-66.7419	388.25	27.8625
	388.5	-36.5295	15.54	-66.7725	388.5	-23.3459
	388.75	-36.1328	15.55	-66.8335	388.75	-56.9458
	389	-36.2244	15.56	-66.925	389	-63.8123
	389.25	-35.7666	15.57	-67.0776	389.25	-65.3687
	389.5	-35.4919	15.58	-67.1082	389.5	-64.9109
	389.75	-35.675	15.59	-67.1692	389.75	-64.3616
	390	-35.2478	15.6	-67.1997	390	-63.2935
	390.25	-35.2173	15.61	-67.1692	390.25	-62.0728
	390.5	-34.8511	15.62	-67.1997	390.5	-61.2183
	390.75	-34.7595	15.63	-67.1997	390.75	-60.1196
	391	-34.5154	15.64	-67.1997	391	-59.3262
	391.25	-33.9355	15.65	-67.1692	391.25	-58.8074
	391.5	-33.4778	15.66	-67.1692	391.5	-58.1665
	391.75	-32.8369	15.67	-67.1082	391.75	-57.7698
	392	-31.5552	15.68	-67.0471	392	-57.2815
	392.25	-18.219	15.69	-66.9861	392.25	-56.488
	392.5	2.04468	15.7	-66.8945	392.5	-56.1523
	392.75	25.3296	15.71	-66.8335	392.75	-55.9082
	393	10.4675	15.72	-66.864	393	-55.4199
	393.25	-19.4397	15.73	-66.8945	393.25	-55.2063
	393.5	-40.7104	15.74	-66.9556	393.5	-54.7791
	393.75	-50.6897	15.75	-67.0471	393.75	-54.3518
	394	-54.5654	15.76	-67.0776	394	-54.0771
	394.25	-56.0608	15.77	-67.0776	394.25	-53.772
	394.5	-55.9692	15.78	-67.1082	394.5	-53.5889
	394.75	-55.9082	15.79	-67.0776	394.75	-53.1006
	395	-55.1758	15.8	-67.0471	395	-53.0396
	395.25	-54.5044	15.81	-67.0166	395.25	-53.1311
	395.5	-53.7415	15.82	-67.0471	395.5	-52.5818
	395.75	-52.6428	15.83	-67.0166	395.75	-52.124
	396	-51.7883	15.84	-66.9861	396	-51.9409
	396.25	-50.9644	15.85	-66.9556	396.25	-51.9104
	396.5	-50.2014	15.86	-66.925	396.5	-51.7273
	396.75	-49.5605	15.87	-66.864	396.75	-51.3306
	397	-49.1333	15.88	-66.8945	397	-51.4221
	397.25	-48.3093	15.89	-66.8945	397.25	-51.0864
	397.5	-47.6074	15.9	-66.8945	397.5	-50.7507
	397.75	-47.2717	15.91	-66.925	397.75	-51.0254
	398	-46.8445	15.92	-66.8945	398	-50.293
	398.25	-46.4783	15.93	-66.8945	398.25	-50.6287
	398.5	-46.051	15.94	-66.8945	398.5	-50.6897
	398.75	-45.7458	15.95	-66.8945	398.75	-50.4456
	399	-45.2576	15.96	-66.8945	399	-50.3845
	399.25	-44.7388	15.97	-66.8945	399.25	-50.293
	399.5	-44.7083	15.98	-66.864	399.5	-50.293
	399.75	-44.3726	15.99	-66.8945	399.75	-50.1099
	400	-44.1284	16	-66.925	400	-49.8657
	400.25	-43.7012	16.01	-66.925	400.25	-50.0183
	400.5	-43.4875	16.02	-66.9861	400.5	-49.6216
	400.75	-43.0908	16.03	-67.0776	400.75	-49.53
	401	-42.9077	16.04	-67.0471	401	-49.4385
	401.25	-42.4805	16.05	-67.0776	401.25	-49.469
	401.5	-42.3889	16.06	-67.1082	401.5	-49.0417
	401.75	-42.0532	16.07	-67.1387	401.75	-49.1943
	402	-41.5344	16.08	-67.1387	402	-48.4924
	402.25	-41.626	16.09	-67.1387	402.25	-48.6755
	402.5	-41.5344	16.1	-67.1997	402.5	-48.3093
	402.75	-41.1377	16.11	-67.1692	402.75	-48.1873
	403	-40.8325	16.12	-67.1692	403	-47.821
	403.25	-40.802	16.13	-67.1387	403.25	-47.9126
	403.5	-40.6189	16.14	-67.1387	403.5	-47.7295
	403.75	-40.6189	16.15	-67.1082	403.75	-47.4548
	404	-40.4968	16.16	-67.0776	404	-47.0581
	404.25	-40.1917	16.17	-67.1082	404.25	-47.2107
	404.5	-40.2527	16.18	-67.0471	404.5	-46.8445
	404.75	-39.856	16.19	-67.0471	404.75	-46.936
	405	-39.8865	16.2	-67.0471	405	-46.6919
	405.25	-39.6729	16.21	-67.0471	405.25	-46.4478
	405.5	-39.5813	16.22	-67.0166	405.5	-46.4172
	405.75	-39.856	16.23	-66.9861	405.75	-46.5698
	406	-39.3066	16.24	-66.9556	406	-46.814
	406.25	-39.093	16.25	-66.8945	406.25	-46.4478
	406.5	-39.1235	16.26	-66.803	406.5	-46.5088
	406.75	-39.1235	16.27	-66.7725	406.75	-46.3562
	407	-38.7878	16.28	-66.803	407	-46.3257
	407.25	-38.8794	16.29	-66.7725	407.25	-46.051
	407.5	-39.032	16.3	-66.7725	407.5	-46.1731
	407.75	-38.9099	16.31	-66.8335	407.75	-46.3257
	408	-38.7268	16.32	-66.8335	408	-46.4783
	408.25	-38.4827	16.33	-66.803	408.25	-46.3562
	408.5	-38.6047	16.34	-66.803	408.5	-46.5088
	408.75	-38.269	16.35	-66.8335	408.75	-46.2952
	409	-38.1775	16.36	-66.864	409	-46.5393
	409.25	-38.0859	16.37	-66.925	409.25	-46.5393
	409.5	-37.7502	16.38	-66.9861	409.5	-46.5393
	409.75	-37.4146	16.39	-67.0166	409.75	-46.8445
	410	-36.8042	16.4	-67.0166	410	-46.6919
	410.25	-36.2244	16.41	-67.0471	410.25	-46.8445
	410.5	-35.9802	16.42	-67.0776	410.5	-46.8445
	410.75	-36.0107	16.43	-67.1082	410.75	-46.8445
	411	-35.5835	16.44	-67.1692	411	-46.7224
	411.25	-35.0647	16.45	-67.1997	411.25	-47.0276
	411.5	-34.8816	16.46	-67.1997	411.5	-46.7529
	411.75	-33.9966	16.47	-67.1692	411.75	-46.7529
	412	-33.2031	16.48	-67.1387	412	-46.9055
	412.25	-26.6113	16.49	-67.0471	412.25	-46.9055
	412.5	-10.3149	16.5	-67.0166	412.5	-46.9055
	412.75	15.0146	16.51	-66.925	412.75	-46.6919
	413	23.7732	16.52	-66.8945	413	-46.7529
	413.25	-2.47192	16.53	-66.925	413.25	-46.7834
	413.5	-29.2664	16.54	-66.8945	413.5	-46.6309
	413.75	-45.6238	16.55	-66.8945	413.75	-46.4478
	414	-52.124	16.56	-66.925	414	-46.5698
	414.25	-55.0232	16.57	-66.8945	414.25	-46.6919
	414.5	-55.8167	16.58	-66.925	414.5	-46.4478
	414.75	-55.9692	16.59	-66.8945	414.75	-46.2952
	415	-55.6641	16.6	-66.9556	415	-46.4478
	415.25	-55.1758	16.61	-66.9861	415.25	-46.2036
	415.5	-54.7791	16.62	-67.0776	415.5	-46.2646
	415.75	-53.8025	16.63	-67.1082	415.75	-46.3257
	416	-52.887	16.64	-67.1082	416	-46.2646
	416.25	-51.9409	16.65	-67.1387	416.25	-46.3867
	416.5	-51.3306	16.66	-67.1082	416.5	-46.3867
	416.75	-50.5676	16.67	-67.0776	416.75	-46.3257
	417	-49.9878	16.68	-67.0471	417	-46.2036
	417.25	-49.1333	16.69	-67.0776	417.25	-45.99
	417.5	-48.4314	16.7	-67.0471	417.5	-45.99
	417.75	-47.821	16.71	-67.0776	417.75	-45.6848
	418	-47.3022	16.72	-67.0471	418	-45.6238
	418.25	-46.5088	16.73	-67.0471	418.25	-45.8374
	418.5	-45.9595	16.74	-66.9861	418.5	-45.7153
	418.75	-45.5933	16.75	-66.8945	418.75	-45.6543
	419	-44.9829	16.76	-66.8945	419	-45.6848
	419.25	-44.22	16.77	-66.864	419.25	-45.7458
	419.5	-43.8232	16.78	-66.8945	419.5	-45.8679
	419.75	-43.3655	16.79	-66.8945	419.75	-45.8069
	420	-42.9382	16.8	-66.8945	420	-45.8679
	420.25	-42.6636	16.81	-66.864	420.25	-45.5933
	420.5	-42.0227	16.82	-66.864	420.5	-45.5627
	420.75	-41.8091	16.83	-66.864	420.75	-45.8679
	421	-41.2903	16.84	-66.864	421	-46.0205
	421.25	-40.8325	16.85	-66.9556	421.25	-45.99
	421.5	-40.5579	16.86	-66.9556	421.5	-45.8069
	421.75	-40.4663	16.87	-66.9861	421.75	-45.6238
	422	-39.5813	16.88	-67.1082	422	-45.8069
	422.25	-39.5813	16.89	-67.0776	422.25	-45.929
	422.5	-39.1235	16.9	-67.0776	422.5	-45.9595
	422.75	-39.4287	16.91	-67.0776	422.75	-45.5933
	423	-38.8794	16.92	-67.0776	423	-45.5933
	423.25	-38.8184	16.93	-67.1082	423.25	-45.4102
	423.5	-38.5437	16.94	-67.0776	423.5	-45.3491
	423.75	-38.147	16.95	-67.0471	423.75	-45.2271
	424	-38.2385	16.96	-67.0471	424	-44.7693
	424.25	-38.1165	16.97	-67.0166	424.25	-44.8303
	424.5	-37.7197	16.98	-67.0471	424.5	-44.4336
	424.75	-37.6282	16.99	-67.0471	424.75	-43.8232
	425	-37.6282	17	-67.1692	425	-43.6096
	425.25	-37.0789	17.01	-67.1997	425.25	-43.6401
	425.5	-37.0178	17.02	-67.2302	425.5	-43.1519
	425.75	-37.0483	17.03	-67.2607	425.75	-42.6941
	426	-37.0178	17.04	-67.2302	426	-42.1753
	426.25	-36.2854	17.05	-67.1692	426.25	-39.5813
	426.5	-36.6821	17.06	-67.1387	426.5	-20.9656
	426.75	-36.1938	17.07	-67.0776	426.75	24.4446
	427	-36.3159	17.08	-66.925	427	-9.79614
	427.25	-35.7971	17.09	-66.8945	427.25	-51.6052
	427.5	-35.2173	17.1	-66.803	427.5	-62.8967
	427.75	-35.0037	17.11	-66.7725	427.75	-65.094
	428	-34.3933	17.12	-66.7114	428	-64.9719
	428.25	-33.3252	17.13	-66.7419	428.25	-64.2395
	428.5	-27.7405	17.14	-66.7725	428.5	-63.0188
	428.75	-10.4065	17.15	-66.7725	428.75	-62.0422
	429	17.6086	17.16	-66.8335	429	-60.9741
	429.25	24.9329	17.17	-66.864	429.25	-59.6924
	429.5	-2.53296	17.18	-66.864	429.5	-59.3567
	429.75	-31.25	17.19	-66.8945	429.75	-58.3801
	430	-47.2107	17.2	-66.9556	430	-57.9224
	430.25	-54.2297	17.21	-66.9556	430.25	-57.4951
	430.5	-56.7322	17.22	-67.0166	430.5	-56.9153
	430.75	-57.1594	17.23	-67.0471	430.75	-56.3049
	431	-56.8848	17.24	-67.0471	431	-55.8777
	431.25	-56.366	17.25	-67.0471	431.25	-55.2368
	431.5	-55.542	17.26	-67.0471	431.5	-54.9927
	431.75	-54.718	17.27	-67.0166	431.75	-54.3823
	432	-54.1992	17.28	-66.9861	432	-54.1687
	432.25	-53.5583	17.29	-66.925	432.25	-53.4363
	432.5	-53.009	17.3	-66.864	432.5	-53.3447
	432.75	-51.9714	17.31	-66.8335	432.75	-53.009
	433	-51.3916	17.32	-66.8335	433	-52.9785
	433.25	-50.8423	17.33	-66.864	433.25	-52.5208
	433.5	-50.293	17.34	-66.925	433.5	-52.5818
	433.75	-49.7437	17.35	-66.9861	433.75	-52.3071
	434	-48.9197	17.36	-67.0166	434	-52.2766
	434.25	-48.3398	17.37	-67.0471	434.25	-51.8188
	434.5	-47.5464	17.38	-66.9861	434.5	-51.8188
	434.75	-47.1191	17.39	-66.9861	434.75	-51.4221
	435	-46.6919	17.4	-66.9861	435	-51.3
	435.25	-46.3867	17.41	-66.9861	435.25	-51.3
	435.5	-45.8374	17.42	-67.0471	435.5	-51.0864
	435.75	-45.4712	17.43	-67.0471	435.75	-50.7812
	436	-45.0439	17.44	-67.0471	436	-50.5066
	436.25	-44.6472	17.45	-67.0776	436.25	-50.5066
	436.5	-44.22	17.46	-67.0166	436.5	-50.3845
	436.75	-43.9148	17.47	-67.0166	436.75	-49.8962
	437	-43.5791	17.48	-67.0471	437	-49.8962
	437.25	-43.335	17.49	-67.0471	437.25	-49.5911
	437.5	-43.0603	17.5	-67.1387	437.5	-49.3469
	437.75	-42.4805	17.51	-67.1692	437.75	-48.7976
	438	-42.3584	17.52	-67.1997	438	-48.4009
	438.25	-41.8701	17.53	-67.1692	438.25	-48.3398
	438.5	-41.687	17.54	-67.1387	438.5	-48.0957
	438.75	-41.5955	17.55	-67.1387	438.75	-47.3328
	439	-41.4124	17.56	-67.1387	439	-47.3633
	439.25	-41.2903	17.57	-67.1082	439.25	-47.1802
	439.5	-41.3208	17.58	-67.1082	439.5	-46.9666
	439.75	-41.0461	17.59	-67.0776	439.75	-47.0276
	440	-40.863	17.6	-67.1387	440	-47.1497
	440.25	-40.8325	17.61	-67.1692	440.25	-46.6003
	440.5	-40.5884	17.62	-67.1692	440.5	-46.4478
	440.75	-40.6189	17.63	-67.1997	440.75	-46.3562
	441	-40.6189	17.64	-67.1692	441	-46.0815
	441.25	-40.3748	17.65	-67.1692	441.25	-45.7764
	441.5	-40.5884	17.66	-67.1387	441.5	-45.5627
	441.75	-40.2527	17.67	-67.1997	441.75	-45.2881
	442	-40.1306	17.68	-67.1387	442	-45.0745
	442.25	-40.3748	17.69	-67.1387	442.25	-44.7693
	442.5	-39.917	17.7	-67.1387	442.5	-44.6777
	442.75	-39.7034	17.71	-67.0776	442.75	-44.6472
	443	-40.1001	17.72	-67.0166	443	-44.1284
	443.25	-39.7949	17.73	-66.9861	443.25	-44.0063
	443.5	-39.7034	17.74	-66.9556	443.5	-44.0979
	443.75	-39.978	17.75	-66.9556	443.75	-43.4265
	444	-39.9475	17.76	-66.9861	444	-43.457
	444.25	-39.5813	17.77	-66.925	444.25	-43.5791
	444.5	-39.1541	17.78	-66.9556	444.5	-43.335
	444.75	-39.3372	17.79	-66.9861	444.75	-42.9993
	445	-39.2151	17.8	-67.0166	445	-43.1519
	445.25	-38.8489	17.81	-67.1387	445.25	-43.0603
	445.5	-38.8794	17.82	-67.1997	445.5	-43.3044
	445.75	-38.9709	17.83	-67.2607	445.75	-43.0298
	446	-38.8184	17.84	-67.3218	446	-43.0908
	446.25	-38.6353	17.85	-67.3218	446.25	-43.1213
	446.5	-38.5437	17.86	-67.2913	446.5	-43.457
	446.75	-38.3911	17.87	-67.2607	446.75	-43.1824
	447	-38.5132	17.88	-67.2607	447	-43.1213
	447.25	-38.3301	17.89	-67.1997	447.25	-43.1824
	447.5	-38.5437	17.9	-67.2607	447.5	-42.7856
	447.75	-38.3911	17.91	-67.2302	447.75	-42.4805
	448	-38.2996	17.92	-67.1387	448	-42.6636
	448.25	-38.269	17.93	-67.0776	448.25	-42.6025
	448.5	-38.3606	17.94	-67.0471	448.5	-42.7551
	448.75	-37.6282	17.95	-67.0776	448.75	-42.4805
	449	-37.1704	17.96	-67.1082	449	-42.0532
	449.25	-37.0789	17.97	-67.1692	449.25	-41.9312
	449.5	-36.8347	17.98	-67.1692	449.5	-41.5039
	449.75	-36.438	17.99	-67.2607	449.75	-38.7878
	450	-36.6516	18	-67.2607	450	-20.1111
	450.25	-36.5295	18.01	-67.2913	450.25	26.6724
	450.5	-36.0107	18.02	-67.2607	450.5	-11.9324
	450.75	-35.9497	18.03	-67.3218	450.75	-52.7344
	451	-35.5835	18.04	-67.2302	451	-63.1409
	451.25	-35.4004	18.05	-67.1692	451.25	-65.3381
	451.5	-35.0342	18.06	-67.1082	451.5	-65.3992
	451.75	-34.729	18.07	-67.0471	451.75	-65.0024
	452	-34.2102	18.08	-66.9861	452	-64.1174
	452.25	-33.7219	18.09	-66.9861	452.25	-63.1104
	452.5	-32.074	18.1	-66.9861	452.5	-62.3779
	452.75	-16.4185	18.11	-66.9861	452.75	-61.2183
	453	5.95093	18.12	-67.0166	453	-60.4553
	453.25	26.5503	18.13	-66.9861	453.25	-59.9365
	453.5	7.87354	18.14	-67.0471	453.5	-58.9905
	453.75	-22.4304	18.15	-67.0776	453.75	-58.4717
	454	-42.6941	18.16	-67.1692	454	-58.0139
	454.25	-51.5137	18.17	-67.1692	454.25	-57.251
	454.5	-54.8706	18.18	-67.2607	454.5	-56.7932
	454.75	-55.8167	18.19	-67.1997	454.75	-56.3049
	455	-56.2134	18.2	-67.1997	455	-56.2439
	455.25	-55.7861	18.21	-67.1387	455.25	-55.5725
	455.5	-54.9316	18.22	-67.1082	455.5	-54.9011
	455.75	-54.8401	18.23	-67.1082	455.75	-55.1758
	456	-53.8635	18.24	-67.1387	456	-54.4434
	456.25	-52.7649	18.25	-67.1997	456.25	-54.2908
	456.5	-52.1851	18.26	-67.2302	456.5	-53.8025
	456.75	-51.2085	18.27	-67.2607	456.75	-53.6194
	457	-50.3845	18.28	-67.2302	457	-53.1921
	457.25	-49.4995	18.29	-67.1997	457.25	-53.0701
	457.5	-48.7061	18.3	-67.1997	457.5	-52.7649
	457.75	-47.821	18.31	-67.1997	457.75	-52.7649
	458	-46.9666	18.32	-67.1082	458	-52.0325
	458.25	-46.4478	18.33	-67.0776	458.25	-52.1545
	458.5	-45.7764	18.34	-67.0471	458.5	-51.7883
	458.75	-44.7083	18.35	-67.0471	458.75	-51.5137
	459	-44.4946	18.36	-67.0471	459	-51.2085
	459.25	-43.9453	18.37	-67.1082	459.25	-50.9033
	459.5	-43.4875	18.38	-67.1387	459.5	-50.6592
	459.75	-43.1213	18.39	-67.1692	459.75	-50.2014
	460	-42.6636	18.4	-67.1997	460	-49.9573
	460.25	-42.3584	18.41	-67.2607	460.25	-49.8352
	460.5	-42.2058	18.42	-67.2302	460.5	-49.5911
	460.75	-41.6565	18.43	-67.2302	460.75	-49.1943
	461	-41.1987	18.44	-67.2607	461	-49.2249
	461.25	-40.7104	18.45	-67.2302	461.25	-49.1333
	461.5	-40.5884	18.46	-67.2302	461.5	-48.8586
	461.75	-40.6189	18.47	-67.1692	461.75	-48.6755
	462	-40.3442	18.48	-67.1082	462	-48.7061
	462.25	-40.1306	18.49	-67.0776	462.25	-48.3398
	462.5	-39.856	18.5	-67.0776	462.5	-48.1567
	462.75	-39.2151	18.51	-67.0776	462.75	-48.0957
	463	-39.0015	18.52	-67.1692	463	-47.76
	463.25	-38.6658	18.53	-67.1387	463.25	-47.4548
	463.5	-38.6658	18.54	-67.1082	463.5	-47.0581
	463.75	-38.5742	18.55	-67.1082	463.75	-46.9666
	464	-38.147	18.56	-67.1082	464	-47.1191
	464.25	-38.0554	18.57	-67.0471	464.25	-46.8445
	464.5	-38.0554	18.58	-67.0166	464.5	-46.9055
	464.75	-37.9028	18.59	-67.0166	464.75	-46.936
	465	-37.6282	18.6	-66.9556	465	-46.6003
	465.25	-37.2925	18.61	-66.9556	465.25	-46.4783
	465.5	-36.8042	18.62	-66.925	465.5	-46.4478
	465.75	-36.438	18.63	-66.9556	465.75	-46.5393
	466	-36.4075	18.64	-66.925	466	-46.4478
	466.25	-36.5295	18.65	-66.9861	466.25	-46.2952
	466.5	-36.4685	18.66	-66.9556	466.5	-46.0815
	466.75	-36.1023	18.67	-66.9556	466.75	-46.0815
	467	-35.9497	18.68	-66.9556	467	-46.3257
	467.25	-35.3394	18.69	-66.9556	467.25	-46.3562
	467.5	-35.2783	18.7	-66.9556	467.5	-45.9595
	467.75	-34.4849	18.71	-67.0471	467.75	-46.0205
	468	-33.3557	18.72	-67.0166	468	-45.5627
	468.25	-21.5149	18.73	-67.0471	468.25	-45.3491
	468.5	-5.27954	18.74	-67.0471	468.5	-45.2271
	468.75	20.5688	18.75	-67.0776	468.75	-44.9524
	469	17.1814	18.76	-67.1082	469	-44.8303
	469.25	-9.42993	18.77	-67.0776	469.25	-44.5862
	469.5	-32.6233	18.78	-67.0776	469.5	-44.6777
	469.75	-47.8821	18.79	-67.0776	469.75	-44.3726
	470	-53.7109	18.8	-67.0776	470	-44.1284
	470.25	-55.7861	18.81	-67.0471	470.25	-44.0369
	470.5	-55.9082	18.82	-66.9861	470.5	-44.0063
	470.75	-55.9998	18.83	-66.9556	470.75	-43.2129
	471	-55.3284	18.84	-66.925	471	-43.1213
	471.25	-54.8706	18.85	-66.8945	471.25	-42.7246
	471.5	-54.0771	18.86	-66.9556	471.5	-42.2668
	471.75	-53.3752	18.87	-66.9861	471.75	-40.8936
	472	-52.2156	18.88	-67.0471	472	-25.4822
	472.25	-51.7883	18.89	-67.1082	472.25	15.1062
	472.5	-50.7812	18.9	-67.1387	472.5	1.77002
	472.75	-49.9878	18.91	-67.1692	472.75	-49.53
	473	-49.7131	18.92	-67.1387	473	-62.3474
	473.25	-48.8586	18.93	-67.1997	473.25	-64.8499
	473.5	-48.4314	18.94	-67.1692	473.5	-64.3921
	473.75	-47.7905	18.95	-67.1692	473.75	-63.8733
	474	-47.3022	18.96	-67.1082	474	-62.9578
	474.25	-46.3562	18.97	-67.1082	474.25	-62.1643
	474.5	-45.8069	18.98	-67.0776	474.5	-61.4319
	474.75	-45.5627	18.99	-67.0471	474.75	-60.3333
	475	-44.9524	19	-66.9861	475	-59.7839
	475.25	-44.4946	19.01	-66.925	475.25	-59.082
	475.5	-44.1895	19.02	-66.864	475.5	-58.4412
	475.75	-43.5181	19.03	-66.803	475.75	-57.6477
	476	-42.8772	19.04	-66.8335	476	-57.0679
	476.25	-42.6636	19.05	-66.864	476.25	-56.5186
	476.5	-42.0532	19.06	-66.925	476.5	-56.1218
	476.75	-41.7175	19.07	-67.0166	476.75	-55.4199
	477	-41.1377	19.08	-67.0776	477	-54.9316
	477.25	-40.8936	19.09	-67.0776	477.25	-54.7791
	477.5	-40.1611	19.1	-67.0471	477.5	-54.4434
	477.75	-39.9475	19.11	-67.0471	477.75	-53.7109
	478	-39.856	19.12	-66.9861	478	-53.4058
	478.25	-39.5813	19.13	-66.9861	478.25	-53.4668
	478.5	-38.6963	19.14	-66.9861	478.5	-52.9785
	478.75	-38.5132	19.15	-67.0166	478.75	-52.948
	479	-38.0249	19.16	-67.0471	479	-52.4597
	479.25	-37.7197	19.17	-67.0471	479.25	-52.124
	479.5	-37.7808	19.18	-67.0776	479.5	-52.0325
	479.75	-37.384	19.19	-67.0471	479.75	-51.6663
	480	-37.2009	19.2	-67.1082	480	-51.3
	480.25	-36.5601	19.21	-67.1082	480.25	-50.9644
	480.5	-36.438	19.22	-67.1387	480.5	-50.9644
	480.75	-36.0107	19.23	-67.1387	480.75	-50.5981
	481	-35.7361	19.24	-67.1387	481	-50.415
	481.25	-35.5225	19.25	-67.1692	481.25	-50.1404
	481.5	-35.1562	19.26	-67.1387	481.5	-49.8657
	481.75	-34.8511	19.27	-67.1387	481.75	-49.469
	482	-34.1797	19.28	-67.0776	482	-49.4385
	482.25	-30.7617	19.29	-67.0776	482.25	-48.9502
	482.5	-14.3738	19.3	-66.9861	482.5	-48.645
	482.75	6.65283	19.31	-67.0166	482.75	-47.9736
	483	26.3977	19.32	-66.9861	483	-47.5769
	483.25	6.92749	19.33	-67.0166	483.25	-47.2107
	483.5	-23.468	19.34	-67.0471	483.5	-47.1802
	483.75	-43.6401	19.35	-67.0166	483.75	-46.7834
	484	-52.0325	19.36	-67.0166	484	-46.7529
	484.25	-55.2673	19.37	-66.9556	484.25	-46.7834
	484.5	-56.366	19.38	-66.925	484.5	-46.6003
	484.75	-56.3354	19.39	-66.8945	484.75	-46.6614
	485	-55.9082	19.4	-66.8945	485	-46.5088
	485.25	-54.8706	19.41	-66.8945	485.25	-46.4478
	485.5	-54.4434	19.42	-66.8945	485.5	-46.3257
	485.75	-53.5278	19.43	-66.8945	485.75	-46.2036
	486	-52.7649	19.44	-66.8945	486	-46.2341
	486.25	-51.7578	19.45	-66.8945	486.25	-46.1426
	486.5	-51.0254	19.46	-66.925	486.5	-46.3562
	486.75	-50.3235	19.47	-66.8945	486.75	-46.2646
	487	-49.5605	19.48	-66.9556	487	-46.3867
	487.25	-49.1028	19.49	-66.9556	487.25	-46.3257
	487.5	-48.4314	19.5	-66.9861	487.5	-46.1731
	487.75	-47.4243	19.51	-67.0166	487.75	-45.7458
	488	-46.9666	19.52	-66.9861	488	-45.3186
	488.25	-46.5088	19.53	-66.9861	488.25	-45.0745
	488.5	-46.0205	19.54	-66.9556	488.5	-44.6777
	488.75	-45.4102	19.55	-66.9556	488.75	-44.4641
	489	-44.8303	19.56	-66.925	489	-44.6167
	489.25	-44.4641	19.57	-66.925	489.25	-44.4641
	489.5	-44.1589	19.58	-66.864	489.5	-44.5862
	489.75	-43.5486	19.59	-66.925	489.75	-44.6167
	490	-43.5181	19.6	-66.925	490	-43.7012
	490.25	-43.457	19.61	-66.9556	490.25	-43.2129
	490.5	-42.7246	19.62	-66.9861	490.5	-42.7551
	490.75	-42.3889	19.63	-66.9556	490.75	-42.1753
	491	-42.0532	19.64	-66.925	491	-36.3464
	491.25	-41.9006	19.65	-66.8945	491.25	-17.1204
	491.5	-41.7786	19.66	-66.8335	491.5	28.7781
	491.75	-41.0767	19.67	-66.803	491.75	-23.8953
	492	-41.0767	19.68	-66.803	492	-57.6477
	492.25	-40.5579	19.69	-66.8335	492.25	-64.7583
	492.5	-39.9475	19.7	-66.8335	492.5	-65.7349
	492.75	-39.856	19.71	-66.8335	492.75	-65.2161
	493	-39.5813	19.72	-66.803	493	-64.2395
	493.25	-39.0625	19.73	-66.803	493.25	-63.1714
	493.5	-38.5742	19.74	-66.7725	493.5	-62.4695
	493.75	-38.3606	19.75	-66.7419	493.75	-61.5845
	494	-38.2996	19.76	-66.803	494	-60.5164
	494.25	-37.5977	19.77	-66.7419	494.25	-59.6313
	494.5	-37.262	19.78	-66.7725	494.5	-58.6548
	494.75	-37.1094	19.79	-66.7725	494.75	-58.136
	495	-36.7737	19.8	-66.803	495	-57.4646
	495.25	-36.6211	19.81	-66.8945	495.25	-56.7017
	495.5	-36.2549	19.82	-66.8945	495.5	-56.427
	495.75	-35.8582	19.83	-66.9556	495.75	-55.6641
	496	-36.0107	19.84	-66.9861	496	-55.2979
	496.25	-35.9497	19.85	-66.9861	496.25	-54.718
	496.5	-35.8276	19.86	-66.9861	496.5	-54.4739
	496.75	-35.4004	19.87	-66.9556	496.75	-53.7415
	497	-35.4309	19.88	-66.9861	497	-53.5583
	497.25	-35.2478	19.89	-67.0166	497.25	-53.2837
	497.5	-35.3394	19.9	-67.0776	497.5	-53.1616
	497.75	-35.3394	19.91	-67.1387	497.75	-52.7954
	498	-34.729	19.92	-67.1997	498	-52.2156
	498.25	-34.9731	19.93	-67.2302	498.25	-52.0935
	498.5	-34.6985	19.94	-67.1997	498.5	-51.7273
[truncated: 318,006+ more rows]

## Sheet: Fig. 2
	Fig. 2a														Fig. 2b					Fig. 2c
	Background (20 Hz)							Burst (100 Hz)							SFC vs fstim					S/N @ 20 Hz
	Adapting		Non-adapting		Accelerating			Adapting		Non-adapting		Accelerating			Fstim	Adapting	Non-adapting	Accelerating		Adapting	Non-adapting	Accelerating
	Time	Vm	Time	Vm	Time	Vm		Time	Vm	Time	Vm	Time	Vm		(Hz)	(Hz)	(Hz)	(Hz)		84	4.5404	1.92157
	(ms)	(mV)	(ms)	(mV)	(ms)	(mV)		(ms)	(mV)	(ms)	(mV)	(ms)	(mV)		5	-70	-24	0
	644.27	-68.573	747.05	-65.5518	398.32	-62.1948		1047.57	-68.2678	1046.37	-63.9343	1048.74	-54.7485		10	-85	2.5	65
	644.28	-68.573	747.06	-65.5212	398.33	-61.9507		1047.58	-68.2983	1046.38	-63.8428	1048.75	-54.6875		20	-92.5	0	155
	644.29	-68.6035	747.07	-65.5212	398.34	-61.7065		1047.59	-68.3594	1046.39	-63.7512	1048.76	-54.657		40	-85	-6.875	77.5
	644.3	-68.634	747.08	-65.4907	398.35	-61.3708		1047.6	-68.4509	1046.4	-63.7512	1048.77	-54.6875		60	-80	-7.08333	-16.6667
	644.31	-68.6646	747.09	-65.4907	398.36	-61.1572		1047.61	-68.4814	1046.41	-63.7207	1048.78	-54.779		80	-89.375	-2.8125	-20.5
	644.32	-68.6951	747.1	-65.5518	398.37	-60.9131		1047.62	-68.573	1046.42	-63.7512	1048.79	-54.9622		100	-91.6667	-21.5	-17.5
	644.33	-68.7866	747.11	-65.5518	398.38	-60.7605		1047.63	-68.5425	1046.43	-63.8123	1048.8	-55.0842
	644.34	-68.7866	747.12	-65.5823	398.39	-60.73		1047.64	-68.5425	1046.44	-63.8733	1048.81	-55.2368
	644.35	-68.8782	747.13	-65.5823	398.4	-60.7605		1047.65	-68.5425	1046.45	-63.9038	1048.82	-55.3284
	644.36	-68.9697	747.14	-65.6128	398.41	-60.8826		1047.66	-68.4814	1046.46	-63.9954	1048.83	-55.481
	644.37	-68.9087	747.15	-65.6433	398.42	-61.0352		1047.67	-68.5425	1046.47	-64.0259	1048.84	-55.603
	644.38	-68.8477	747.16	-65.7044	398.43	-61.2793		1047.68	-68.512	1046.48	-64.0564	1048.85	-55.6335
	644.39	-68.7561	747.17	-65.7959	398.44	-61.5234		1047.69	-68.4509	1046.49	-64.0564	1048.86	-55.6335
	644.4	-68.634	747.18	-65.8569	398.45	-61.7371		1047.7	-68.4509	1046.5	-64.0869	1048.87	-55.603
	644.41	-68.573	747.19	-65.8875	398.46	-61.8591		1047.71	-68.4509	1046.51	-64.0869	1048.88	-55.481
	644.42	-68.5425	747.2	-65.8875	398.47	-61.8897		1047.72	-68.4204	1046.52	-64.0869	1048.89	-55.3284
	644.43	-68.5425	747.21	-65.8264	398.48	-61.8897		1047.73	-68.4814	1046.53	-64.0869	1048.9	-55.2063
	644.44	-68.6035	747.22	-65.7959	398.49	-61.8286		1047.74	-68.512	1046.54	-64.0564	1048.91	-55.0537
	644.45	-68.6035	747.23	-65.7654	398.5	-61.7065		1047.75	-68.512	1046.55	-64.0869	1048.92	-54.9316
	644.46	-68.6035	747.24	-65.8264	398.51	-61.554		1047.76	-68.4509	1046.56	-64.0869	1048.93	-54.8096
	644.47	-68.634	747.25	-65.7349	398.52	-61.3403		1047.77	-68.4204	1046.57	-64.0869	1048.94	-54.779
	644.48	-68.6035	747.26	-65.6128	398.53	-61.1572		1047.78	-68.3594	1046.58	-64.0259	1048.95	-54.8096
	644.49	-68.6035	747.27	-65.6128	398.54	-61.0046		1047.79	-68.3289	1046.59	-64.0259	1048.96	-54.9011
	644.5	-68.6646	747.28	-65.5823	398.55	-60.9436		1047.8	-68.3594	1046.6	-63.9648	1048.97	-55.0232
	644.51	-68.7256	747.29	-65.5212	398.56	-61.0046		1047.81	-68.3594	1046.61	-63.9343	1048.98	-55.1758
	644.52	-68.6646	747.3	-65.4907	398.57	-61.0352		1047.82	-68.3289	1046.62	-63.9343	1048.99	-55.3284
	644.53	-68.6951	747.31	-65.5518	398.58	-61.2183		1047.83	-68.3289	1046.63	-63.9648	1049	-55.542
	644.54	-68.7256	747.32	-65.5518	398.59	-61.3403		1047.84	-68.3289	1046.64	-63.9648	1049.01	-55.6641
	644.55	-68.7256	747.33	-65.5823	398.6	-61.4319		1047.85	-68.3289	1046.65	-63.9648	1049.02	-55.7556
	644.56	-68.7561	747.34	-65.6128	398.61	-61.5845		1047.86	-68.3594	1046.66	-63.9648	1049.03	-55.7861
	644.57	-68.8171	747.35	-65.6128	398.62	-61.7065		1047.87	-68.4204	1046.67	-63.9954	1049.04	-55.7251
	644.58	-68.8171	747.36	-65.6433	398.63	-61.7981		1047.88	-68.4509	1046.68	-63.9343	1049.05	-55.6335
	644.59	-68.7561	747.37	-65.6738	398.64	-61.8591		1047.89	-68.4814	1046.69	-63.9038	1049.06	-55.481
	644.6	-68.7866	747.38	-65.6738	398.65	-61.8591		1047.9	-68.512	1046.7	-63.9648	1049.07	-55.2978
	644.61	-68.7561	747.39	-65.6128	398.66	-61.7676		1047.91	-68.5425	1046.71	-63.9038	1049.08	-55.1148
	644.62	-68.7256	747.4	-65.5518	398.67	-61.5845		1047.92	-68.573	1046.72	-63.8733	1049.09	-54.9011
	644.63	-68.634	747.41	-65.4907	398.68	-61.3708		1047.93	-68.5425	1046.73	-63.8428	1049.1	-54.7485
	644.64	-68.6646	747.42	-65.4602	398.69	-61.0962		1047.94	-68.573	1046.74	-63.8428	1049.11	-54.657
	644.65	-68.634	747.43	-65.4602	398.7	-60.9131		1047.95	-68.6035	1046.75	-63.7817	1049.12	-54.6265
	644.66	-68.6646	747.44	-65.5212	398.71	-60.73		1047.96	-68.6035	1046.76	-63.8123	1049.13	-54.657
	644.67	-68.6646	747.45	-65.5518	398.72	-60.6384		1047.97	-68.512	1046.77	-63.8733	1049.14	-54.8401
	644.68	-68.6951	747.46	-65.6128	398.73	-60.6384		1047.98	-68.4814	1046.78	-63.9343	1049.15	-55.0537
	644.69	-68.7866	747.47	-65.6433	398.74	-60.73		1047.99	-68.4509	1046.79	-63.9343	1049.16	-55.2978
	644.7	-68.7866	747.48	-65.6738	398.75	-60.852		1048	-68.3594	1046.8	-63.9648	1049.17	-55.5725
	644.71	-68.8782	747.49	-65.7349	398.76	-61.1267		1048.01	-68.3899	1046.81	-63.9648	1049.18	-55.8167
	644.72	-68.9087	747.5	-65.7654	398.77	-61.3708		1048.02	-68.4204	1046.82	-63.9648	1049.19	-56.0303
	644.73	-68.8782	747.51	-65.7654	398.78	-61.6455		1048.03	-68.4204	1046.83	-63.9343	1049.2	-56.2439
	644.74	-68.7561	747.52	-65.7959	398.79	-61.8286		1048.04	-68.4204	1046.84	-63.9343	1049.21	-56.2439
	644.75	-68.6951	747.53	-65.7654	398.8	-61.9812		1048.05	-68.4509	1046.85	-63.8733	1049.22	-56.1829
	644.76	-68.573	747.54	-65.7044	398.81	-62.0727		1048.06	-68.4204	1046.86	-63.8123	1049.23	-55.9998
	644.77	-68.4814	747.55	-65.6433	398.82	-62.0422		1048.07	-68.3899	1046.87	-63.7817	1049.24	-55.7251
	644.78	-68.5425	747.56	-65.6433	398.83	-61.9812		1048.08	-68.4204	1046.88	-63.7512	1049.25	-55.4199
	644.79	-68.573	747.57	-65.7044	398.84	-61.8897		1048.09	-68.4509	1046.89	-63.6597	1049.26	-55.1148
	644.8	-68.634	747.58	-65.7044	398.85	-61.676		1048.1	-68.4814	1046.9	-63.6597	1049.27	-54.9622
	644.81	-68.7256	747.59	-65.7654	398.86	-61.4929		1048.11	-68.512	1046.91	-63.6902	1049.28	-54.779
	644.82	-68.7866	747.6	-65.6738	398.87	-61.3098		1048.12	-68.5425	1046.92	-63.6597	1049.29	-54.718
	644.83	-68.8171	747.61	-65.6433	398.88	-61.0962		1048.13	-68.512	1046.93	-63.6902	1049.3	-54.7485
	644.84	-68.7866	747.62	-65.6128	398.89	-60.9436		1048.14	-68.5425	1046.94	-63.6597	1049.31	-54.8401
	644.85	-68.7866	747.63	-65.5823	398.9	-60.852		1048.15	-68.5425	1046.95	-63.7207	1049.32	-54.9622
	644.86	-68.8171	747.64	-65.5823	398.91	-60.791		1048.16	-68.5425	1046.96	-63.6902	1049.33	-55.1453
	644.87	-68.7866	747.65	-65.6128	398.92	-60.8826		1048.17	-68.573	1046.97	-63.6597	1049.34	-55.3284
	644.88	-68.7866	747.66	-65.7044	398.93	-60.9131		1048.18	-68.5425	1046.98	-63.7512	1049.35	-55.5115
	644.89	-68.7866	747.67	-65.7349	398.94	-61.0962		1048.19	-68.4509	1046.99	-63.7512	1049.36	-55.6641
	644.9	-68.7866	747.68	-65.7959	398.95	-61.2488		1048.2	-68.4814	1047	-63.7817	1049.37	-55.7251
	644.91	-68.7866	747.69	-65.7959	398.96	-61.4014		1048.21	-68.4509	1047.01	-63.7817	1049.38	-55.7251
	644.92	-68.8171	747.7	-65.7959	398.97	-61.5845		1048.22	-68.4509	1047.02	-63.7817	1049.39	-55.7251
	644.93	-68.8171	747.71	-65.8264	398.98	-61.7371		1048.23	-68.4814	1047.03	-63.6902	1049.4	-55.6335
	644.94	-68.8171	747.72	-65.8264	398.99	-61.9202		1048.24	-68.5425	1047.04	-63.6597	1049.41	-55.5115
	644.95	-68.7866	747.73	-65.8569	399	-61.9812		1048.25	-68.4814	1047.05	-63.5986	1049.42	-55.3589
	644.96	-68.7561	747.74	-65.8264	399.01	-62.0117		1048.26	-68.512	1047.06	-63.5986	1049.43	-55.1758
	644.97	-68.7256	747.75	-65.8569	399.02	-61.8897		1048.27	-68.512	1047.07	-63.5071	1049.44	-54.9622
	644.98	-68.6951	747.76	-65.8264	399.03	-61.676		1048.28	-68.4509	1047.08	-63.5376	1049.45	-54.7485
	644.99	-68.7256	747.77	-65.7349	399.04	-61.3708		1048.29	-68.4509	1047.09	-63.6292	1049.46	-54.5654
	645	-68.7561	747.78	-65.7349	399.05	-61.0962		1048.3	-68.4204	1047.1	-63.6597	1049.47	-54.5044
	645.01	-68.7561	747.79	-65.6738	399.06	-60.8826		1048.31	-68.4204	1047.11	-63.7207	1049.48	-54.5654
	645.02	-68.7866	747.8	-65.6433	399.07	-60.7605		1048.32	-68.3899	1047.12	-63.8428	1049.49	-54.718
	645.03	-68.7561	747.81	-65.5823	399.08	-60.6995		1048.33	-68.3899	1047.13	-63.9038	1049.5	-54.9622
	645.04	-68.7561	747.82	-65.5823	399.09	-60.6995		1048.34	-68.4509	1047.14	-63.9343	1049.51	-55.1758
	645.05	-68.6951	747.83	-65.5518	399.1	-60.791		1048.35	-68.4509	1047.15	-63.9648	1049.52	-55.4199
	645.06	-68.6951	747.84	-65.5518	399.11	-60.9436		1048.36	-68.512	1047.16	-63.9038	1049.53	-55.6946
	645.07	-68.6646	747.85	-65.5212	399.12	-61.1572		1048.37	-68.512	1047.17	-63.8733	1049.54	-55.8472
	645.08	-68.6646	747.86	-65.5518	399.13	-61.4319		1048.38	-68.512	1047.18	-63.8428	1049.55	-55.9998
	645.09	-68.6035	747.87	-65.5823	399.14	-61.7371		1048.39	-68.4814	1047.19	-63.8123	1049.56	-55.9998
	645.1	-68.634	747.88	-65.5518	399.15	-61.9812		1048.4	-68.4509	1047.2	-63.7512	1049.57	-55.8777
	645.11	-68.634	747.89	-65.5823	399.16	-62.1338		1048.41	-68.4204	1047.21	-63.6902	1049.58	-55.603
	645.12	-68.6646	747.9	-65.6128	399.17	-62.2864		1048.42	-68.3899	1047.22	-63.6292	1049.59	-55.3589
	645.13	-68.7561	747.91	-65.6738	399.18	-62.2864		1048.43	-68.3899	1047.23	-63.5681	1049.6	-55.0232
	645.14	-68.8477	747.92	-65.7349	399.19	-62.2253		1048.44	-68.3594	1047.24	-63.5071	1049.61	-54.8096
	645.15	-68.8171	747.93	-65.7654	399.2	-62.1033		1048.45	-68.4204	1047.25	-63.4766	1049.62	-54.5654
	645.16	-68.8477	747.94	-65.8264	399.21	-61.9507		1048.46	-68.3899	1047.26	-63.385	1049.63	-54.5654
	645.17	-68.8782	747.95	-65.8569	399.22	-61.676		1048.47	-68.3594	1047.27	-63.385	1049.64	-54.657
	645.18	-68.7866	747.96	-65.8875	399.23	-61.3403		1048.48	-68.3899	1047.28	-63.385	1049.65	-54.8401
	645.19	-68.7561	747.97	-65.9485	399.24	-61.0046		1048.49	-68.3594	1047.29	-63.2935	1049.66	-55.2368
	645.2	-68.7561	747.98	-65.9485	399.25	-60.669		1048.5	-68.3289	1047.3	-63.2935	1049.67	-55.5725
	645.21	-68.6951	747.99	-65.9485	399.26	-60.4248		1048.51	-68.3289	1047.31	-63.2935	1049.68	-55.9692
	645.22	-68.634	748	-65.9485	399.27	-60.3638		1048.52	-68.3289	1047.32	-63.3545	1049.69	-56.3355
	645.23	-68.573	748.01	-65.8875	399.28	-60.3943		1048.53	-68.3289	1047.33	-63.3545	1049.7	-56.5491
	645.24	-68.512	748.02	-65.8264	399.29	-60.5469		1048.54	-68.2983	1047.34	-63.4155	1049.71	-56.6711
	645.25	-68.4814	748.03	-65.7349	399.3	-60.852		1048.55	-68.2678	1047.35	-63.4155	1049.72	-56.5796
	645.26	-68.4509	748.04	-65.6433	399.31	-61.2183		1048.56	-68.2983	1047.36	-63.446	1049.73	-56.427
	645.27	-68.4814	748.05	-65.5518	399.32	-61.5845		1048.57	-68.3289	1047.37	-63.5071	1049.74	-56.0913
	645.28	-68.573	748.06	-65.5212	399.33	-61.9812		1048.58	-68.3594	1047.38	-63.5681	1049.75	-55.7251
	645.29	-68.634	748.07	-65.4907	399.34	-62.2559		1048.59	-68.4204	1047.39	-63.5376	1049.76	-55.2368
	645.3	-68.6951	748.08	-65.4297	399.35	-62.4085		1048.6	-68.4509	1047.4	-63.6292	1049.77	-54.8401
	645.31	-68.6951	748.09	-65.4297	399.36	-62.4695		1048.61	-68.4509	1047.41	-63.6292	1049.78	-54.5044
	645.32	-68.7256	748.1	-65.4297	399.37	-62.3474		1048.62	-68.4509	1047.42	-63.5986	1049.79	-54.2908
	645.33	-68.7866	748.11	-65.4602	399.38	-62.1643		1048.63	-68.4814	1047.43	-63.5681	1049.8	-54.1992
	645.34	-68.7561	748.12	-65.5518	399.39	-61.8286		1048.64	-68.4814	1047.44	-63.5376	1049.81	-54.2908
	645.35	-68.7561	748.13	-65.6128	399.4	-61.5845		1048.65	-68.512	1047.45	-63.446	1049.82	-54.5044
	645.36	-68.7561	748.14	-65.6738	399.41	-61.1877		1048.66	-68.512	1047.46	-63.4155	1049.83	-54.8401
	645.37	-68.6951	748.15	-65.6738	399.42	-61.0046		1048.67	-68.4814	1047.47	-63.2935	1049.84	-55.2673
	645.38	-68.6951	748.16	-65.6433	399.43	-60.791		1048.68	-68.4814	1047.48	-63.2629	1049.85	-55.7251
	645.39	-68.6646	748.17	-65.5823	399.44	-60.6995		1048.69	-68.4814	1047.49	-63.2019	1049.86	-56.0913
	645.4	-68.6035	748.18	-65.5212	399.45	-60.669		1048.7	-68.5425	1047.5	-63.2019	1049.87	-56.3355
	645.41	-68.634	748.19	-65.5212	399.46	-60.73		1048.71	-68.512	1047.51	-63.1714	1049.88	-56.5185
	645.42	-68.6646	748.2	-65.5823	399.47	-60.9131		1048.72	-68.5425	1047.52	-63.2019	1049.89	-56.6101
	645.43	-68.6951	748.21	-65.5823	399.48	-61.1267		1048.73	-68.573	1047.53	-63.2629	1049.9	-56.5185
	645.44	-68.6951	748.22	-65.5823	399.49	-61.3708		1048.74	-68.512	1047.54	-63.2935	1049.91	-56.3355
	645.45	-68.6646	748.23	-65.5823	399.5	-61.6455		1048.75	-68.4814	1047.55	-63.3545	1049.92	-56.0608
	645.46	-68.6646	748.24	-65.5823	399.51	-61.8286		1048.76	-68.4204	1047.56	-63.3545	1049.93	-55.6335
	645.47	-68.6951	748.25	-65.6128	399.52	-61.9202		1048.77	-68.3594	1047.57	-63.385	1049.94	-55.2368
	645.48	-68.6951	748.26	-65.6433	399.53	-62.0422		1048.78	-68.3289	1047.58	-63.324	1049.95	-54.9316
	645.49	-68.6951	748.27	-65.7349	399.54	-61.9507		1048.79	-68.2678	1047.59	-63.3545	1049.96	-54.718
	645.5	-68.6646	748.28	-65.7959	399.55	-61.8286		1048.8	-68.2373	1047.6	-63.2935	1049.97	-54.6265
	645.51	-68.6035	748.29	-65.7959	399.56	-61.7065		1048.81	-68.2068	1047.61	-63.324	1049.98	-54.6875
	645.52	-68.573	748.3	-65.7959	399.57	-61.4929		1048.82	-68.1458	1047.62	-63.324	1049.99	-54.779
	645.53	-68.5425	748.31	-65.7654	399.58	-61.3403		1048.83	-68.1152	1047.63	-63.2935	1050	-54.9316
	645.54	-68.6035	748.32	-65.7044	399.59	-61.1267		1048.84	-68.1458	1047.64	-63.2935	1050.01	-55.1148
	645.55	-68.6646	748.33	-65.6433	399.6	-61.0657		1048.85	-68.1458	1047.65	-63.2935	1050.02	-55.2978
	645.56	-68.7561	748.34	-65.6128	399.61	-61.0046		1048.86	-68.2068	1047.66	-63.2935	1050.03	-55.4504
	645.57	-68.8782	748.35	-65.6738	399.62	-61.0962		1048.87	-68.2373	1047.67	-63.2935	1050.04	-55.6335
	645.58	-68.9697	748.36	-65.6433	399.63	-61.1572		1048.88	-68.2678	1047.68	-63.3545	1050.05	-55.7556
	645.59	-68.9392	748.37	-65.7044	399.64	-61.2793		1048.89	-68.2373	1047.69	-63.324	1050.06	-56.9153
	645.6	-68.9697	748.38	-65.7654	399.65	-61.4319		1048.9	-68.1763	1047.7	-63.2935	1050.07	-73.822
	645.61	-68.9697	748.39	-65.8264	399.66	-61.615		1048.91	-68.1458	1047.71	-63.2935	1050.08	-133.331
	645.62	-68.9087	748.4	-65.8569	399.67	-61.7676		1048.92	-68.1152	1047.72	-63.2629	1050.09	-248.352
	645.63	-68.8782	748.41	-65.8569	399.68	-61.9507		1048.93	-68.1152	1047.73	-63.2935	1050.1	-406.555
	645.64	-68.8477	748.42	-65.918	399.69	-62.0117		1048.94	-68.1152	1047.74	-63.2935	1050.11	-578.278
	645.65	-68.7561	748.43	-65.8264	399.7	-62.0727		1048.95	-68.1458	1047.75	-63.2935	1050.12	-731.049
	645.66	-68.6646	748.44	-65.7959	399.71	-62.0422		1048.96	-68.2068	1047.76	-63.2629	1050.13	-839.264
	645.67	-68.634	748.45	-65.7654	399.72	-61.8591		1048.97	-68.2068	1047.77	-63.2935	1050.14	-887.604
	645.68	-68.6646	748.46	-65.7044	399.73	-61.615		1048.98	-68.2678	1047.78	-63.2629	1050.15	-870.911
	645.69	-68.634	748.47	-65.7044	399.74	-61.3403		1048.99	-68.2983	1047.79	-63.2629	1050.16	-793.701
	645.7	-68.6646	748.48	-65.7349	399.75	-61.0962		1049	-68.2983	1047.8	-63.2629	1050.17	-667.877
	645.71	-68.7256	748.49	-65.7654	399.76	-60.8826		1049.01	-68.3594	1047.81	-63.324	1050.18	-502.869
	645.72	-68.7256	748.5	-65.7349	399.77	-60.73		1049.02	-68.3594	1047.82	-63.2935	1050.19	-295.288
	645.73	-68.7561	748.51	-65.7349	399.78	-60.73		1049.03	-68.3899	1047.83	-63.324	1050.2	-46.051
	645.74	-68.7561	748.52	-65.7349	399.79	-60.6995		1049.04	-68.3289	1047.84	-63.3545	1050.21	221.375
	645.75	-68.7561	748.53	-65.7349	399.8	-60.852		1049.05	-68.3289	1047.85	-63.324	1050.22	468.262
	645.76	-68.7866	748.54	-65.7349	399.81	-61.0657		1049.06	-68.3289	1047.86	-63.2935	1050.23	654.053
	645.77	-68.7866	748.55	-65.7654	399.82	-61.3403		1049.07	-68.2983	1047.87	-63.2935	1050.24	748.383
	645.78	-68.7866	748.56	-65.7959	399.83	-61.6455		1049.08	-68.2373	1047.88	-63.2935	1050.25	738.19
	645.79	-68.7256	748.57	-65.7959	399.84	-61.9507		1049.09	-68.2373	1047.89	-63.2629	1050.26	626.77
	645.8	-68.6646	748.58	-65.8264	399.85	-62.1338		1049.1	-68.2373	1047.9	-63.2629	1050.27	431.03
	645.81	-68.634	748.59	-65.7959	399.86	-62.2864		1049.11	-68.2678	1047.91	-63.2019	1050.28	178.07
	645.82	-68.6035	748.6	-65.8264	399.87	-62.2559		1049.12	-68.2678	1047.92	-63.1714	1050.29	-98.6633
	645.83	-68.6646	748.61	-65.8264	399.88	-62.1033		1049.13	-68.3594	1047.93	-63.1103	1050.3	-361.023
	645.84	-68.6646	748.62	-65.8875	399.89	-61.8897		1049.14	-68.3899	1047.94	-63.0798	1050.31	-577.393
	645.85	-68.6646	748.63	-65.918	399.9	-61.615		1049.15	-68.3899	1047.95	-63.1103	1050.32	-720.612
	645.86	-68.6951	748.64	-65.9485	399.91	-61.3403		1049.16	-68.3899	1047.96	-63.1103	1050.33	-773.315
	645.87	-68.7256	748.65	-65.918	399.92	-61.1267		1049.17	-68.3899	1047.97	-63.1409	1050.34	-730.194
	645.88	-68.6951	748.66	-65.9485	399.93	-60.8826		1049.18	-68.4204	1047.98	-63.2019	1050.35	-599.365
	645.89	-68.7256	748.67	-65.9485	399.94	-60.73		1049.19	-68.4509	1047.99	-63.2019	1050.36	-400.543
	645.9	-68.6951	748.68	-65.979	399.95	-60.669		1049.2	-68.512	1048	-63.2019	1050.37	-161.469
	645.91	-68.7256	748.69	-65.9485	399.96	-60.7605		1049.21	-68.512	1048.01	-63.2324	1050.38	84.9304
	645.92	-68.6951	748.7	-65.9485	399.97	-60.9436		1049.22	-68.512	1048.02	-63.2324	1050.39	305.328
	645.93	-68.7866	748.71	-65.8569	399.98	-61.1877		1049.23	-68.512	1048.03	-63.2019	1050.4	472.504
	645.94	-68.7866	748.72	-65.8569	399.99	-61.4624		1049.24	-68.4509	1048.04	-63.2324	1050.41	566.071
	645.95	-68.7866	748.73	-65.8264	400	-61.7371		1049.25	-68.3594	1048.05	-63.2019	1050.42	575.958
	645.96	-68.7256	748.74	-65.7959	400.01	-61.9507		1049.26	-68.2678	1048.06	-63.2324	1050.43	503.479
	645.97	-68.6646	748.75	-65.7654	400.02	-62.0727		1049.27	-68.2678	1048.07	-63.1714	1050.44	360.535
	645.98	-68.634	748.76	-65.7959	400.03	-62.1033		1049.28	-68.2373	1048.08	-63.2019	1050.45	167.267
	645.99	-68.634	748.77	-65.7959	400.04	-62.0727		1049.29	-68.2983	1048.09	-63.2324	1050.46	-50.1099
	646	-68.5425	748.78	-65.7959	400.05	-61.9507		1049.3	-68.3594	1048.1	-63.2629	1050.47	-261.383
	646.01	-68.5425	748.79	-65.8264	400.06	-62.8662		1049.31	-68.4509	1048.11	-63.2935	1050.48	-440.002
	646.02	-68.5425	748.8	-65.8264	400.07	-79.5593		1049.32	-68.512	1048.12	-63.324	1050.49	-563.416
	646.03	-68.5425	748.81	-65.8875	400.08	-138.489		1049.33	-68.5425	1048.13	-63.3545	1050.5	-616.272
	646.04	-68.6035	748.82	-65.8875	400.09	-252.228		1049.34	-68.573	1048.14	-63.3545	1050.51	-592.773
	646.05	-68.6646	748.83	-65.9485	400.1	-408.539		1049.35	-68.512	1048.15	-63.3545	1050.52	-497.772
	646.06	-68.6951	748.84	-66.0095	400.11	-577.728		1049.36	-68.4814	1048.16	-63.385	1050.53	-345.825
	646.07	-68.6951	748.85	-66.0095	400.12	-727.6		1049.37	-68.4509	1048.17	-63.324	1050.54	-158.539
	646.08	-68.7256	748.86	-66.04	400.13	-832.977		1049.38	-68.3594	1048.18	-63.2935	1050.55	38.5132
	646.09	-68.7256	748.87	-66.0706	400.14	-878.815		1049.39	-68.2678	1048.19	-63.2935	1050.56	218.323
	646.1	-68.7256	748.88	-66.1011	400.15	-860.535		1049.4	-68.2068	1048.2	-63.2019	1050.57	358.582
	646.11	-68.7561	748.89	-66.1621	400.16	-782.776		1049.41	-68.1458	1048.21	-63.1409	1050.58	441.803
	646.12	-68.7256	748.9	-66.1926	400.17	-657.837		1049.42	-68.1152	1048.22	-63.0798	1050.59	459.106
	646.13	-68.7866	748.91	-66.1316	400.18	-495.056		1049.43	-68.1152	1048.23	-63.0493	1050.6	410.278
	646.14	-68.8171	748.92	-66.1011	400.19	-291.077		1049.44	-68.1152	1048.24	-62.9883	1050.61	303.528
	646.15	-68.8171	748.93	-66.04	400.2	-46.6614		1049.45	-68.1458	1048.25	-62.9578	1050.62	154.022
	646.16	-68.8171	748.94	-66.0095	400.21	214.996		1049.46	-68.1458	1048.26	-62.9273	1050.63	-17.8223
	646.17	-68.8171	748.95	-65.979	400.22	455.872		1049.47	-68.2678	1048.27	-62.9578	1050.64	-188.263
	646.18	-68.7866	748.96	-65.9485	400.23	635.925		1049.48	-68.2678	1048.28	-63.0493	1050.65	-335.388
	646.19	-68.7561	748.97	-65.9485	400.24	725.708		1049.49	-68.3594	1048.29	-63.0493	1050.66	-440.918
	646.2	-68.7561	748.98	-65.918	400.25	712.799		1049.5	-68.4204	1048.3	-63.1103	1050.67	-491.455
	646.21	-68.7866	748.99	-65.918	400.26	601.105		1049.51	-68.4204	1048.31	-63.1409	1050.68	-481.232
	646.22	-68.7866	749	-65.8875	400.27	407.745		1049.52	-68.3594	1048.32	-63.1714	1050.69	-412.811
	646.23	-68.8171	749.01	-65.8569	400.28	159.576		1049.53	-68.2983	1048.33	-63.1714	1050.7	-296.844
	646.24	-68.7866	749.02	-65.8569	400.29	-110.321		1049.54	-68.2678	1048.34	-63.2019	1050.71	-149.872
	646.25	-68.7561	749.03	-65.8569	400.3	-364.899		1049.55	-68.2373	1048.35	-63.1409	1050.72	7.87354
	646.26	-68.7256	749.04	-65.8875	400.31	-573.456		1049.56	-68.2373	1048.36	-63.1409	1050.73	154.816
	646.27	-68.6646	749.05	-65.9485	400.32	-709.625		1049.57	-68.2373	1048.37	-63.1714	1050.74	272.186
	646.28	-68.634	749.06	-65.979	400.33	-756.683		1049.58	-68.2373	1048.38	-63.1409	1050.75	345.49
	646.29	-68.573	749.07	-65.9485	400.34	-710.083		1049.59	-68.2068	1048.39	-63.1409	1050.76	366.852
	646.3	-68.512	749.08	-65.9485	400.35	-578.278		1049.6	-68.1763	1048.4	-63.1409	1050.77	334.869
	646.31	-68.4814	749.09	-65.918	400.36	-381.134		1049.61	-68.0847	1048.41	-63.0493	1050.78	255.127
	646.32	-68.512	749.1	-65.918	400.37	-146.301		1049.62	-68.0847	1048.42	-63.0798	1050.79	138.916
	646.33	-68.5425	749.11	-65.918	400.38	93.7805		1049.63	-68.0237	1048.43	-63.1103	1050.8	2.13623
	646.34	-68.634	749.12	-65.8875	400.39	306.58		1049.64	-68.0847	1048.44	-63.1714	1050.81	-136.322
	646.35	-68.634	749.13	-65.8569	400.4	465.82		1049.65	-68.1152	1048.45	-63.1103	1050.82	-258.209
	646.36	-68.6646	749.14	-65.8569	400.41	552.246		1049.66	-68.2068	1048.46	-63.1103	1050.83	-348.572
	646.37	-68.6646	749.15	-65.918	400.42	556.671		1049.67	-68.2068	1048.47	-63.1103	1050.84	-395.935
	646.38	-68.634	749.16	-65.9485	400.43	481.415		1049.68	-68.2678	1048.48	-63.0798	1050.85	-394.592
	646.39	-68.634	749.17	-66.0095	400.44	338.654		1049.69	-68.2678	1048.49	-63.1103	1050.86	-345.703
	646.4	-68.634	749.18	-66.04	400.45	148.499		1049.7	-68.2678	1048.5	-63.1409	1050.87	-256.958
	646.41	-68.634	749.19	-66.0706	400.46	-63.2935		1049.71	-68.2983	1048.51	-63.2019	1050.88	-141.113
	646.42	-68.6646	749.2	-66.0706	400.47	-267.181		1049.72	-68.2983	1048.52	-63.2019	1050.89	-14.2822
	646.43	-68.7256	749.21	-66.0706	400.48	-437.683		1049.73	-68.2678	1048.53	-63.2324	1050.9	106.171
	646.44	-68.7866	749.22	-66.04	400.49	-553.314		1049.74	-68.2373	1048.54	-63.1714	1050.91	204.742
	646.45	-68.8782	749.23	-65.979	400.5	-599.548		1049.75	-68.2068	1048.55	-63.1714	1050.92	269.196
	646.46	-68.9392	749.24	-65.9485	400.51	-571.411		1049.76	-68.1763	1048.56	-63.1103	1050.93	292.48
	646.47	-69.0308	749.25	-65.9485	400.52	-474.487		1049.77	-68.1763	1048.57	-63.0798	1050.94	272.522
	646.48	-69.0308	749.26	-65.8569	400.53	-323.578		1049.78	-68.2068	1048.58	-63.0493	1050.95	212.891
	646.49	-69.0308	749.27	-65.8264	400.54	-139.954		1049.79	-68.2068	1048.59	-62.9578	1050.96	122.162
	646.5	-68.9392	749.28	-65.7959	400.55	51.1169		1049.8	-68.2068	1048.6	-62.9883	1050.97	12.8174
	646.51	-68.7866	749.29	-65.7959	400.56	223.602		1049.81	-68.1763	1048.61	-62.9883	1050.98	-100.037
	646.52	-68.634	749.3	-65.7654	400.57	356.079		1049.82	-68.1763	1048.62	-63.0188	1050.99	-201.416
	646.53	-68.5425	749.31	-65.7959	400.58	432.159		1049.83	-68.2068	1048.63	-63.0493	1051	-278.748
	646.54	-68.3594	749.32	-65.8264	400.59	443.878		1049.84	-68.2983	1048.64	-63.0798	1051.01	-322.296
	646.55	-68.2983	749.33	-65.8264	400.6	391.754		1049.85	-68.3899	1048.65	-63.1103	1051.02	-326.691
	646.56	-68.2373	749.34	-65.8264	400.61	284.21		1049.86	-68.4509	1048.66	-63.1409	1051.03	-291.992
	646.57	-68.2983	749.35	-65.8264	400.62	136.597		1049.87	-68.512	1048.67	-63.1409	1051.04	-223.755
	646.58	-68.3594	749.36	-65.8264	400.63	-31.0364		1049.88	-68.512	1048.68	-63.1103	1051.05	-132.019
	646.59	-68.4204	749.37	-65.8264	400.64	-195.374		1049.89	-68.512	1048.69	-63.0798	1051.06	-29.3884
	646.6	-68.5425	749.38	-65.8264	400.65	-335.358		1049.9	-68.512	1048.7	-63.0798	1051.07	69.8242
	646.61	-68.6646	749.39	-65.8264	400.66	-433.502		1049.91	-68.4814	1048.71	-63.0493	1051.08	152.679
	646.62	-68.6951	749.4	-65.8569	400.67	-477.264		1049.92	-68.512	1048.72	-63.0493	1051.09	209.045
	646.63	-68.7561	749.41	-65.8875	400.68	-461.823		1049.93	-68.512	1048.73	-62.9883	1051.1	232.727
	646.64	-68.8171	749.42	-65.9485	400.69	-390.472		1049.94	-68.4814	1048.74	-62.9273	1051.11	221.161
	646.65	-68.7561	749.43	-65.979	400.7	-274.17		1049.95	-68.4814	1048.75	-62.8967	1051.12	176.575
	646.66	-68.7561	749.44	-65.9485	400.71	-129.608		1049.96	-68.4814	1048.76	-62.8662	1051.13	105.408
	646.67	-68.7256	749.45	-66.0095	400.72	23.2544		1049.97	-68.4509	1048.77	-62.8967	1051.14	17.4866
	646.68	-68.6951	749.46	-65.979	400.73	163.513		1049.98	-68.4509	1048.78	-62.8662	1051.15	-75.0427
	646.69	-68.6646	749.47	-65.9485	400.74	273.438		1049.99	-68.4204	1048.79	-62.9273	1051.16	-159.729
	646.7	-68.6646	749.48	-65.9485	400.75	339.386		1050	-68.3899	1048.8	-62.9578	1051.17	-226.105
	646.71	-68.6951	749.49	-65.918	400.76	354.462		1050.01	-68.2983	1048.81	-62.9883	1051.18	-265.9
	646.72	-68.6646	749.5	-65.8875	400.77	318.054		1050.02	-68.2678	1048.82	-63.0493	1051.19	-274.078
	646.73	-68.6951	749.51	-65.8264	400.78	236.237		1050.03	-68.2373	1048.83	-63.0188	1051.2	-250.061
	646.74	-68.7256	749.52	-65.7959	400.79	120.605		1050.04	-68.2373	1048.84	-63.1103	1051.21	-197.815
	646.75	-68.7561	749.53	-65.8264	400.8	-13.031		1050.05	-68.6035	1048.85	-63.1409	1051.22	-125
	646.76	-68.7561	749.54	-65.7959	400.81	-146.118		1050.06	-69.7632	1048.86	-63.1714	1051.23	-41.8091
	646.77	-68.7866	749.55	-65.7959	400.82	-261.353		1050.07	-65.4297	1048.87	-63.1714	1051.24	40.1611
	646.78	-68.7561	749.56	-65.7959	400.83	-344.391		1050.08	-46.6614	1048.88	-63.2019	1051.25	110.168
	646.79	-68.6951	749.57	-65.7654	400.84	-384.674		1050.09	-12.3596	1048.89	-63.2019	1051.26	159.882
	646.8	-68.6646	749.58	-65.7959	400.85	-377.319		1050.1	29.3274	1048.9	-63.2019	1051.27	183.441
	646.81	-68.6646	749.59	-65.8569	400.86	-324.371		1050.11	67.3218	1048.91	-63.2019	1051.28	178.192
	646.82	-68.634	749.6	-65.8875	400.87	-234.1		1050.12	93.5974	1048.92	-63.2324	1051.29	145.111
	646.83	-68.634	749.61	-65.979	400.88	-119.476		1050.13	104.675	1048.93	-63.2019	1051.3	89.2334
	646.84	-68.634	749.62	-66.04	400.89	3.54004		1050.14	100.922	1048.94	-63.2324	1051.31	18.3411
	646.85	-68.6646	749.63	-66.0706	400.9	118.134		1050.15	85.6628	1048.95	-63.1714	1051.32	-57.7393
	646.86	-68.7256	749.64	-66.1316	400.91	209.442		1050.16	63.2324	1048.96	-63.1714	1051.33	-128.601
	646.87	-68.7256	749.65	-66.1926	400.92	266.418		1050.17	38.4827	1048.97	-63.1409	1051.34	-185.516
	646.88	-68.7256	749.66	-66.2842	400.93	282.898		1050.18	14.5874	1048.98	-63.1409	1051.35	-221.313
	646.89	-68.7866	749.67	-66.3147	400.94	257.477		1050.19	-12.5427	1048.99	-63.1103	1051.36	-231.567
	646.9	-68.7561	749.68	-66.3147	400.95	194.397		1050.2	-48.4924	1049	-63.0798	1051.37	-215.179
	646.91	-68.6951	749.69	-66.3452	400.96	102.6		1050.21	-91.6443	1049.01	-63.0493	1051.38	-175.049
	646.92	-68.6951	749.7	-66.3452	400.97	-5.37109		1050.22	-133.82	1049.02	-62.9578	1051.39	-117.096
	646.93	-68.634	749.71	-66.2842	400.98	-114.502		1050.23	-165.833	1049.03	-62.9578	1051.4	-49.5911
	646.94	-68.6035	749.72	-66.2842	400.99	-210.266		1050.24	-181.671	1049.04	-62.9273	1051.41	17.8528
	646.95	-68.573	749.73	-66.1926	401	-281.006		1050.25	-180.176	1049.05	-62.9273	1051.42	76.8127
	646.96	-68.6035	749.74	-66.1011	401.01	-317.444		1050.26	-164.215	1049.06	-62.9273	1051.43	120.087
	646.97	-68.6035	749.75	-66.04	401.02	-315.338		1050.27	-138.824	1049.07	-62.9273	1051.44	142.273
	646.98	-68.6035	749.76	-66.0095	401.03	-275.543		1050.28	-109.161	1049.08	-62.9273	1051.45	140.808
	646.99	-68.573	749.77	-65.9485	401.04	-204.468		1050.29	-80.1697	1049.09	-62.9883	1051.46	116.241
	647	-68.573	749.78	-65.8875	401.05	-112.396		1050.3	-55.5115	1049.1	-63.0493	1051.47	72.2351
	647.01	-68.573	749.79	-65.918	401.06	-12.085		1050.31	-37.4145	1049.11	-63.1714	1051.48	15.1367
	647.02	-68.6035	749.8	-65.9485	401.07	82.5806		1050.32	-26.9165	1049.12	-63.324	1051.49	-47.1191
	647.03	-68.6646	749.81	-65.979	401.08	159.363		1050.33	-23.8342	1049.13	-63.446	1051.5	-106.201
	647.04	-68.6951	749.82	-65.979	401.09	208.984		1050.34	-27.0996	1049.14	-63.5071	1051.51	-154.938
	647.05	-68.6951	749.83	-66.0095	401.1	226.013		1050.35	-34.8816	1049.15	-63.5376	1051.52	-186.981
	647.06	-68.7256	749.84	-66.0095	401.11	208.496		1050.36	-45.3796	1049.16	-63.5376	1051.53	-198.242
	647.07	-68.7256	749.85	-66.0095	401.12	159.485		1050.37	-56.5491	1049.17	-63.4766	1051.54	-187.683
	647.08	-68.6646	749.86	-66.0095	401.13	85.968		1050.38	-66.7114	1049.18	-63.446	1051.55	-157.135
	647.09	-68.7256	749.87	-66.0706	401.14	-1.92261		1050.39	-74.7375	1049.19	-63.385	1051.56	-111.298
	647.1	-68.7866	749.88	-66.0706	401.15	-92.0105		1050.4	-80.0476	1049.2	-63.2935	1051.57	-56.8848
	647.11	-68.8477	749.89	-66.1011	401.16	-172.424		1050.41	-82.3669	1049.21	-63.2629	1051.58	-1.12915
	647.12	-68.8782	749.9	-66.1316	401.17	-233.093		1050.42	-82.0312	1049.22	-63.2324	1051.59	48.7366
	647.13	-68.9087	749.91	-66.1926	401.18	-266.418		1050.43	-79.5898	1049.23	-63.2019	1051.6	86.4258
	647.14	-68.9087	749.92	-66.2537	401.19	-268.25		1050.44	-75.7446	1049.24	-63.2019	1051.61	107.269
	647.15	-68.8782	749.93	-66.2842	401.2	-238.8		1050.45	-71.2891	1049.25	-63.2324	1051.62	108.643
	647.16	-68.8477	749.94	-66.3452	401.21	-182.892		1050.46	-66.9556	1049.26	-63.2629	1051.63	90.8508
	647.17	-68.7866	749.95	-66.3452	401.22	-108.612		1050.47	-63.2324	1049.27	-63.2629	1051.64	56.7017
	647.18	-68.7561	749.96	-66.3147	401.23	-26.3977		1050.48	-60.5774	1049.28	-63.2019	1051.65	11.1694
	647.19	-68.6951	749.97	-66.2842	401.24	52.2766		1050.49	-59.021	1049.29	-63.1714	1051.66	-39.5813
	647.2	-68.634	749.98	-66.2842	401.25	117.279		1050.5	-58.5632	1049.3	-63.1103	1051.67	-88.8367
	647.21	-68.573	749.99	-66.1926	401.26	160.98		1050.51	-59.082	1049.31	-63.0798	1051.68	-130.249
	647.22	-68.5425	750	-66.1621	401.27	178.162		1050.52	-60.3027	1049.32	-63.0798	1051.69	-158.447
	647.23	-68.4814	750.01	-66.1316	401.28	166.901		1050.53	-61.8591	1049.33	-63.1103	1051.7	-169.983
	647.24	-68.512	750.02	-66.1011	401.29	129.028		1050.54	-63.5376	1049.34	-63.1103	1051.71	-163.605
	647.25	-68.5425	750.03	-66.04	401.3	70.221		1050.55	-65.094	1049.35	-63.1409	1051.72	-140.686
	647.26	-68.5425	750.04	-66.04	401.31	-1.46484		1050.56	-66.2537	1049.36	-63.1409	1051.73	-104.767
	647.27	-68.512	750.05	-65.979	401.32	-76.1108		1050.57	-66.9556	1049.37	-63.1714	1051.74	-61.0046
	647.28	-68.5425	750.06	-67.5049	401.33	-143.677		1050.58	-67.2913	1049.38	-63.1714	1051.75	-15.1367
	647.29	-68.573	750.07	-81.2988	401.34	-195.892		1050.59	-67.1997	1049.39	-63.2019	1051.76	26.5808
	647.3	-68.634	750.08	-119.659	401.35	-226.105		1050.6	-66.7725	1049.4	-63.2629	1051.77	58.7769
	647.31	-68.6951	750.09	-179.962	401.36	-230.621		1050.61	-66.2231	1049.41	-63.2935	1051.78	77.5147
	647.32	-68.8171	750.1	-246.613	401.37	-209.167		1050.62	-65.5823	1049.42	-63.2629	1051.79	80.6274
	647.33	-68.8477	750.11	-302.216	401.38	-165.497		1050.63	-65.0024	1049.43	-63.2935	1051.8	68.0542
	647.34	-68.8477	750.12	-336.029	401.39	-105.896		1050.64	-64.5447	1049.44	-63.324	1051.81	41.8091
	647.35	-68.7866	750.13	-345.642	401.4	-38.8794		1050.65	-64.209	1049.45	-63.324	1051.82	5.64575
	647.36	-68.6951	750.14	-334.503	401.41	26.062		1050.66	-64.0259	1049.46	-63.385	1051.83	-35.553
	647.37	-68.6035	750.15	-308.838	401.42	81.0242		1050.67	-63.9648	1049.47	-63.4155	1051.84	-76.2634
	647.38	-68.4509	750.16	-274.567	401.43	119.293		1050.68	-63.9954	1049.48	-63.446	1051.85	-111.176
	647.39	-68.3899	750.17	-236.45	401.44	136.047		1050.69	-64.1174	1049.49	-63.385	1051.86	-135.803
	647.4	-68.2678	750.18	-198.395	401.45	129.425		1050.7	-64.3311	1049.5	-63.3545	1051.87	-147.186
	647.41	-68.2068	750.19	-160.461	401.46	100.647		1050.71	-64.5447	1049.51	-63.2935	1051.88	-144.226
	647.42	-68.2373	750.2	-112.946	401.47	53.9856		1050.72	-64.7278	1049.52	-63.2935	1051.89	-127.655
	647.43	-68.2983	750.21	-46.9055	401.48	-3.93677		1050.73	-64.9414	1049.53	-63.2324	1051.9	-99.9451
	647.44	-68.4204	750.22	32.1045	401.49	-65.0024		1050.74	-65.0024	1049.54	-63.2324	1051.91	-65.2161
	647.45	-68.6035	750.23	107.849	401.5	-121.307		1050.75	-65.033	1049.55	-63.2324	1051.92	-28.1372
	647.46	-68.7866	750.24	164.764	401.51	-165.771		1050.76	-65.094	1049.56	-63.2324	1051.93	6.40869
	647.47	-68.9087	750.25	194.366	401.52	-192.749		1050.77	-65.0024	1049.57	-63.2629	1051.94	33.905
	647.48	-69.0308	750.26	196.442	401.53	-198.73		1050.78	-64.9109	1049.58	-63.2935	1051.95	50.9338
	647.49	-69.0308	750.27	175.903	401.54	-183.624		1050.79	-64.7888	1049.59	-63.324	1051.96	55.542
	647.5	-69.0002	750.28	139.893	401.55	-149.872		1050.8	-64.6362	1049.6	-63.385	1051.97	47.3938
	647.51	-68.9392	750.29	95.3064	401.56	-102.692		1050.81	-64.5142	1049.61	-63.385	1051.98	27.9236
	647.52	-68.8782	750.3	47.8821	401.57	-48.8586		1050.82	-64.4226	1049.62	-63.4155	1051.99	-0.18311
	647.53	-68.9087	750.31	1.7395	401.58	4.48608		1050.83	-64.4226	1049.63	-63.4155	1052	-33.02
	647.54	-68.7866	750.32	-39.7034	401.59	50.5066		1050.84	-64.4226	1049.64	-63.4155	1052.01	-66.1316
	647.55	-68.7256	750.33	-74.1272	401.6	83.374		1050.85	-64.4226	1049.65	-63.385	1052.02	-95.2454
	647.56	-68.634	750.34	-100.342	401.61	98.8769		1050.86	-64.5142	1049.66	-63.4155	1052.03	-116.638
	647.57	-68.6035	750.35	-118.011	401.62	95.3979		1050.87	-64.5752	1049.67	-63.4155	1052.04	-127.716
	647.58	-68.4814	750.36	-127.655	401.63	73.822		1050.88	-64.6057	1049.68	-63.446	1052.05	-127.319
	647.59	-68.4509	750.37	-130.463	401.64	37.5671		1050.89	-64.6667	1049.69	-63.385	1052.06	-115.784
	647.6	-68.4814	750.38	-127.808	401.65	-8.30078		1050.9	-64.7583	1049.7	-63.2935	1052.07	-94.9707
	647.61	-68.4509	750.39	-121.155	401.66	-57.5867		1050.91	-64.9109	1049.71	-63.324	1052.08	-67.8101
	647.62	-68.512	750.4	-111.816	401.67	-103.79		1050.92	-65.0024	1049.72	-63.2629	1052.09	-38.1165
	647.63	-68.573	750.41	-101.166	401.68	-140.93		1050.93	-65.0635	1049.73	-63.2324	1052.1	-9.79614
	647.64	-68.634	750.42	-90.2405	401.69	-164.398		1050.94	-65.155	1049.74	-63.2019	1052.11	13.6108
	647.65	-68.6951	750.43	-79.834	401.7	-171.356		1050.95	-65.1245	1049.75	-63.2629	1052.12	29.0527
	647.66	-68.7561	750.44	-70.5872	401.71	-161.407		1050.96	-65.0635	1049.76	-63.2935	1052.13	34.729
	647.67	-68.7866	750.45	-62.9578	401.72	-136.292		1050.97	-64.9719	1049.77	-63.385	1052.14	30.2429
	647.68	-68.7866	750.46	-56.9458	401.73	-99.8535		1050.98	-64.8499	1049.78	-63.385	1052.15	16.2964
	647.69	-68.7561	750.47	-52.6733	401.74	-57.1899		1050.99	-64.6667	1049.79	-63.446	1052.16	-4.97437
	647.7	-68.7561	750.48	-49.9573	401.75	-14.0686		1051	-64.6057	1049.8	-63.446	1052.17	-30.6396
	647.71	-68.6951	750.49	-48.5535	401.76	23.7732		1051.01	-64.5447	1049.81	-63.446	1052.18	-57.2815
	647.72	-68.634	750.5	-48.1262	401.77	51.5442		1051.02	-64.4836	1049.82	-63.4766	1052.19	-81.1768
	647.73	-68.6646	750.51	-48.4314	401.78	65.918		1051.03	-64.5447	1049.83	-63.446	1052.2	-99.4568
	647.74	-68.6646	750.52	-49.1333	401.79	65.3076		1051.04	-64.6362	1049.84	-63.4155	1052.21	-109.955
	647.75	-68.6646	750.53	-50.0488	401.8	50.2014		1051.05	-64.7278	1049.85	-63.385	1052.22	-111.298
	647.76	-68.6646	750.54	-50.9338	401.81	22.8882		1051.06	-64.7888	1049.86	-63.3545	1052.23	-103.76
	647.77	-68.6646	750.55	-51.6052	401.82	-12.7869		1051.07	-64.8499	1049.87	-63.324	1052.24	-88.4399
	647.78	-68.7256	750.56	-52.063	401.83	-52.002		1051.08	-64.8804	1049.88	-63.324	1052.25	-67.5964
	647.79	-68.6951	750.57	-52.0935	401.84	-89.5081		1051.09	-64.9109	1049.89	-63.385	1052.26	-44.1284
	647.8	-68.7256	750.58	-51.7883	401.85	-120.483		1051.1	-64.9414	1049.9	-63.4155	1052.27	-21.1792
	647.81	-68.8171	750.59	-51.0559	401.86	-141.022		1051.11	-64.9414	1049.91	-63.446	1052.28	-1.70898
	647.82	-68.8171	750.6	-50.0183	401.87	-148.712		1051.12	-64.9719	1049.92	-63.4766	1052.29	11.7188
	647.83	-68.7561	750.61	-48.7976	401.88	-143.036		1051.13	-64.9719	1049.93	-63.4766	1052.3	17.5476
	647.84	-68.7256	750.62	-47.4243	401.89	-125.031		1051.14	-64.8804	1049.94	-63.446	1052.31	15.1977
	647.85	-68.6646	750.63	-45.9595	401.9	-97.4731		1051.15	-64.8499	1049.95	-63.4766	1052.32	5.18799
	647.86	-68.6035	750.64	-44.4031	401.91	-64.209		1051.16	-64.8499	1049.96	-63.5071	1052.33	-10.9253
	647.87	-68.5425	750.65	-42.8162	401.92	-29.8462		1051.17	-64.7583	1049.97	-63.4766	1052.34	-30.9753
	647.88	-68.573	750.66	-41.1987	401.93	1.12915		1051.18	-64.7278	1049.98	-63.446	1052.35	-52.2461
	647.89	-68.634	750.67	-39.6423	401.94	24.7803		1051.19	-64.6667	1049.99	-63.4766	1052.36	-71.8384
	647.9	-68.6951	750.68	-38.1165	401.95	38.208		1051.2	-64.6057	1050	-63.446	1052.37	-87.3718
	647.91	-68.7256	750.69	-36.7126	401.96	39.8865		1051.21	-64.6057	1050.01	-63.4766	1052.38	-96.8628
	647.92	-68.8171	750.7	-35.4004	401.97	29.9377		1051.22	-64.5752	1050.02	-63.4766	1052.39	-99.2737
	647.93	-68.8477	750.71	-34.1492	401.98	10.0708		1051.23	-64.6057	1050.03	-63.446	1052.4	-94.3909
	647.94	-68.8477	750.72	-32.8674	401.99	-16.9373		1051.24	-64.6362	1050.04	-63.4155	1052.41	-83.1909
	647.95	-68.9087	750.73	-31.6162	402	-47.3633		1051.25	-64.7278	1050.05	-63.3545	1052.42	-67.1997
	647.96	-68.9392	750.74	-30.304	402.01	-77.0874		1051.26	-64.8499	1050.06	-64.8804	1052.43	-48.7366
	647.97	-69.0002	750.75	-28.9002	402.02	-102.386		1051.27	-64.9109	1050.07	-78.8269	1052.44	-30.2429
	647.98	-69.0002	750.76	-27.4658	402.03	-119.934		1051.28	-64.9719	1050.08	-117.279	1052.45	-14.1602
	647.99	-69.0308	750.77	-25.8789	402.04	-127.747		1051.29	-65.0024	1050.09	-178.009	1052.46	-2.59399
	648	-69.0002	750.78	-24.1394	402.05	-125.092		1051.3	-65.0635	1050.1	-245.178	1052.47	3.17383
	648.01	-68.9087	750.79	-22.1863	402.06	-112.518		1051.31	-65.033	1050.11	-301.361	1052.48	2.47192
	648.02	-68.8171	750.8	-19.928	402.07	-92.0715		1051.32	-64.9719	1050.12	-335.724	1052.49	-4.39453
	648.03	-68.7256	750.81	-17.395	402.08	-66.6504		1051.33	-64.8804	1050.13	-345.673	1052.5	-16.4185
	648.04	-68.634	750.82	-14.5569	402.09	-39.6423		1051.34	-64.8193	1050.14	-334.747	1052.51	-31.8604
	648.05	-68.573	750.83	-11.4136	402.1	-14.8315		1051.35	-64.7583	1050.15	-309.113	1052.52	-48.645
	648.06	-68.6035	750.84	-7.96509	402.11	4.69971		1051.36	-64.6973	1050.16	-274.597	1052.53	-64.5142
	648.07	-68.634	750.85	-4.18091	402.12	16.571		1051.37	-64.7278	1050.17	-236.145	1052.54	-77.4231
	648.08	-68.7256	750.86	-0.12207	402.13	19.3787		1051.38	-64.6667	1050.18	-197.571	1052.55	-85.846
	648.09	-68.8782	750.87	4.18091	402.14	13.1226		1051.39	-64.8193	1050.19	-158.936	1052.56	-88.8672
	648.1	-68.9392	750.88	8.63647	402.15	-1.19019		1051.4	-64.9109	1050.2	-110.779	1052.57	-86.2122
	648.11	-69.0002	750.89	13.092	402.16	-21.4539		1051.41	-65.0024	1050.21	-44.0979	1052.58	-78.3386
	648.12	-68.9392	750.9	17.395	402.17	-44.8914		1051.42	-65.033	1050.22	35.7361	1052.59	-66.5588
	648.13	-68.8477	750.91	21.4844	402.18	-68.2983		1051.43	-65.094	1050.23	112.244	1052.6	-52.3682
	648.14	-68.8171	750.92	25.3296	402.19	-88.7451		1051.44	-65.1245	1050.24	169.891	1052.61	-37.8418
	648.15	-68.7256	750.93	28.8391	402.2	-103.638		1051.45	-65.1245	1050.25	200.104	1052.62	-24.7803
	648.16	-68.6646	750.94	31.9824	402.21	-111.115		1051.46	-65.1245	1050.26	202.515	1052.63	-14.8926
	648.17	-68.6951	750.95	34.5764	402.22	-110.535		1051.47	-65.155	1050.27	182.129	1052.64	-9.46045
	648.18	-68.6951	750.96	36.7737	402.23	-102.203		1051.48	-65.1245	1050.28	145.935	1052.65	-8.91113
	648.19	-68.6646	750.97	38.5132	402.24	-87.4329		1051.49	-65.0635	1050.29	100.891	1052.66	-13.3057
	648.2	-68.6951	750.98	39.7339	402.25	-68.4204		1051.5	-64.9719	1050.3	52.7649	1052.67	-21.9116
	648.21	-68.6951	750.99	40.5273	402.26	-47.76		1051.51	-64.8804	1050.31	5.88989	1052.68	-33.4778
	648.22	-68.7256	751	40.9546	402.27	-28.1372		1051.52	-64.8804	1050.32	-36.438	1052.69	-46.3562
	648.23	-68.8477	751.01	41.0767	402.28	-12.207		1051.53	-64.8499	1050.33	-71.7468	1052.7	-58.8379
	648.24	-68.9087	751.02	40.8935	402.29	-1.86157		1051.54	-64.8499	1050.34	-98.6023	1052.71	-69.3359
	648.25	-68.9697	751.03	40.5273	402.3	1.77002		1051.55	-64.8499	1050.35	-116.821	1052.72	-76.5381
	648.26	-69.0002	751.04	39.978	402.31	-1.67847		1051.56	-64.8804	1050.36	-126.801	1052.73	-79.6204
	648.27	-68.9697	751.05	39.2151	402.32	-11.5662		1051.57	-64.9414	1050.37	-129.73	1052.74	-78.2165
	648.28	-68.9697	751.06	38.3301	402.33	-26.3977		1051.58	-65.033	1050.38	-126.892	1052.75	-72.7234
	648.29	-68.9392	751.07	37.2925	402.34	-44.0979		1051.59	-65.094	1050.39	-119.781	1052.76	-63.9648
	648.3	-68.9087	751.08	36.1633	402.35	-62.2864		1051.6	-65.2161	1050.4	-109.894	1052.77	-53.2227
	648.31	-68.8782	751.09	34.8511	402.36	-78.4607		1051.61	-65.2771	1050.41	-98.4497	1052.78	-41.9006
	648.32	-68.8171	751.1	33.5083	402.37	-90.7288		1051.62	-65.3992	1050.42	-86.6089	1052.79	-31.5552
	648.33	-68.7256	751.11	31.9824	402.38	-97.5037		1051.63	-65.3992	1050.43	-75.2869	1052.8	-23.468
	648.34	-68.6646	751.12	30.2734	402.39	-98.2056		1051.64	-65.3992	1050.44	-65.094	1052.81	-18.5547
	648.35	-68.573	751.13	28.5034	402.4	-92.8345		1051.65	-65.3687	1050.45	-56.366	1052.82	-17.4866
	648.36	-68.573	751.14	26.5503	402.41	-82.3059		1051.66	-65.3076	1050.46	-49.3774	1052.83	-20.1416
	648.37	-68.634	751.15	24.4141	402.42	-68.2373		1051.67	-65.2466	1050.47	-44.1589	1052.84	-26.2146
	648.38	-68.7256	751.16	22.1558	402.43	-52.4597		1051.68	-65.2161	1050.48	-40.5884	1052.85	-34.7595
	648.39	-68.8171	751.17	19.7144	402.44	-37.1399		1051.69	-65.1856	1050.49	-38.3606	1052.86	-44.7388
	648.4	-68.8477	751.18	17.1814	402.45	-24.2615		1051.7	-65.1856	1050.5	-37.3535	1052.87	-54.6265
	648.41	-68.8477	751.19	14.5264	402.46	-15.4724		1051.71	-65.155	1050.51	-37.1399	1052.88	-63.2935
	648.42	-68.8782	751.2	11.7493	402.47	-11.7188		1051.72	-65.1856	1050.52	-37.5366	1052.89	-69.5496
	648.43	-68.7866	751.21	8.97217	402.48	-13.3667		1051.73	-65.2161	1050.53	-38.147	1052.9	-72.6929
	648.44	-68.7561	751.22	6.13403	402.49	-19.9585		1051.74	-65.2161	1050.54	-38.9099	1052.91	-72.3877
	648.45	-68.7256	751.23	3.38745	402.5	-30.5481		1051.75	-65.2466	1050.55	-39.5508	1052.92	-68.8782
	648.46	-68.6646	751.24	0.7019	402.51	-43.5486		1051.76	-65.2161	1050.56	-39.9475	1052.93	-62.6526
	648.47	-68.6646	751.25	-1.98364	402.52	-57.2205		1051.77	-65.1856	1050.57	-40.0391	1052.94	-54.5654
	648.48	-68.634	751.26	-4.63867	402.53	-69.7632		1051.78	-65.1856	1050.58	-39.7339	1052.95	-45.8069
	648.49	-68.634	751.27	-7.17163	402.54	-79.6204		1051.79	-65.155	1050.59	-39.0625	1052.96	-37.4756
	648.5	-68.5425	751.28	-9.79614	402.55	-85.5713		1051.8	-65.1245	1050.6	-37.9333	1052.97	-30.6396
	648.51	-68.5425	751.29	-12.3901	402.56	-86.9751		1051.81	-65.094	1050.61	-36.5906	1052.98	-26.1841
	648.52	-68.5425	751.3	-15.0146	402.57	-83.8318		1051.82	-65.1245	1050.62	-34.8206	1052.99	-24.5361
	648.53	-68.512	751.31	-17.5781	402.58	-76.6296		1051.83	-65.155	1050.63	-32.8674	1053	-25.9094
	648.54	-68.512	751.32	-20.1721	402.59	-66.5283		1051.84	-65.1856	1050.64	-30.6396	1053.01	-30.0293
	648.55	-68.5425	751.33	-22.7051	402.6	-54.8401		1051.85	-65.2161	1050.65	-28.2288	1053.02	-36.2244
	648.56	-68.573	751.34	-25.1465	402.61	-43.0908		1051.86	-65.2161	1050.66	-25.5737	1053.03	-43.7012
	648.57	-68.634	751.35	-27.4658	402.62	-32.9285		1051.87	-65.155	1050.67	-22.7966	1053.04	-51.4526
	648.58	-68.6951	751.36	-29.6936	402.63	-25.5432		1051.88	-65.1245	1050.68	-19.7449	1053.05	-58.4717
	648.59	-68.7256	751.37	-31.8298	402.64	-21.8201		1051.89	-65.1245	1050.69	-16.571	1053.06	-63.9038
	648.6	-68.7561	751.38	-33.905	402.65	-22.2168		1051.9	-65.1245	1050.7	-13.1836	1053.07	-67.0471
	648.61	-68.7256	751.39	-35.8887	402.66	-26.4587		1051.91	-65.094	1050.71	-9.58252	1053.08	-67.5354
	648.62	-68.7256	751.4	-37.8723	402.67	-33.905		1051.92	-65.1245	1050.72	-5.88989	1053.09	-65.4297
	648.63	-68.6646	751.41	-39.7644	402.68	-43.5791		1051.93	-65.094	1050.73	-1.98364	1053.1	-61.0962
	648.64	-68.6035	751.42	-41.5955	402.69	-54.0161		1051.94	-65.1856	1050.74	2.0752	1053.11	-55.0842
	648.65	-68.5425	751.43	-43.396	402.7	-63.8428		1051.95	-65.2466	1050.75	6.2561	1053.12	-48.2178
	648.66	-68.512	751.44	-45.0745	402.71	-71.8079		1051.96	-65.3076	1050.76	10.4675	1053.13	-41.5955
	648.67	-68.4204	751.45	-46.7835	402.72	-76.9653		1051.97	-65.3992	1050.77	14.679	1053.14	-35.9497
	648.68	-68.3594	751.46	-48.4314	402.73	-78.6743		1051.98	-65.4297	1050.78	18.6157	1053.15	-32.0435
	648.69	-68.2678	751.47	-50.0793	402.74	-76.9043		1051.99	-65.3687	1050.79	22.3999	1053.16	-30.2429
	648.7	-68.2983	751.48	-51.6357	402.75	-71.9604		1052	-65.3687	1050.8	25.9094	1053.17	-30.7312
	648.71	-68.2678	751.49	-53.1616	402.76	-64.5142		1052.01	-65.3076	1050.81	29.1138	1053.18	-33.4168
	648.72	-68.3594	751.5	-54.596	402.77	-55.6641		1052.02	-65.2161	1050.82	31.8298	1053.19	-37.8723
	648.73	-68.4509	751.51	-56.0303	402.78	-46.5393		1052.03	-65.1245	1050.83	34.1187	1053.2	-43.4265
	648.74	-68.5425	751.52	-57.3425	402.79	-38.4522		1052.04	-65.0635	1050.84	35.9802	1053.21	-49.408
	648.75	-68.634	751.53	-58.6548	402.8	-32.4097		1052.05	-65.033	1050.85	37.3535	1053.22	-54.9927
	648.76	-68.7256	751.54	-59.9365	402.81	-29.1748		1052.06	-65.033	1050.86	38.3301	1053.23	-59.4482
	648.77	-68.7866	751.55	-61.1267	402.82	-29.0222		1052.07	-65.033	1050.87	38.971	1053.24	-62.2253
	648.78	-68.7866	751.56	-62.2253	402.83	-31.8298		1052.08	-65.1245	1050.88	39.3677	1053.25	-62.9883
	648.79	-68.8477	751.57	-63.2324	402.84	-37.1399		1052.09	-65.155	1050.89	39.4592	1053.26	-61.7676
	648.8	-68.8477	751.58	-64.1785	402.85	-44.1589		1052.1	-65.2161	1050.9	39.3372	1053.27	-58.6853
	648.81	-68.8171	751.59	-65.0635	402.86	-51.8494		1052.11	-65.2466	1050.91	39.0625	1053.28	-54.2297
	648.82	-68.6951	751.6	-65.8569	402.87	-59.3262		1052.12	-65.3381	1050.92	38.5132	1053.29	-49.0723
	648.83	-68.5425	751.61	-66.5588	402.88	-65.4602		1052.13	-65.3076	1050.93	37.8418	1053.3	-43.9453
	648.84	-68.4204	751.62	-67.2607	402.89	-69.6716		1052.14	-65.3076	1050.94	37.0483	1053.31	-39.4287
	648.85	-68.3289	751.63	-67.7795	402.9	-71.3501		1052.15	-65.3076	1050.95	36.1328	1053.32	-36.2244
	648.86	-68.2678	751.64	-68.3289	402.91	-70.404		1052.16	-65.2771	1050.96	35.0952	1053.33	-34.5459
	648.87	-68.2678	751.65	-68.8477	402.92	-67.0166		1052.17	-65.2161	1050.97	34.0271	1053.34	-34.6069
	648.88	-68.3594	751.66	-69.397	402.93	-61.7676		1052.18	-65.2161	1050.98	32.8064	1053.35	-36.3464
	648.89	-68.4509	751.67	-69.9158	402.94	-55.2673		1052.19	-65.1245	1050.99	31.3721	1053.36	-39.5203
	648.9	-68.5425	751.68	-70.404	402.95	-48.4619		1052.2	-65.094	1051	29.8462	1053.37	-43.7012
	648.91	-68.634	751.69	-70.9228	402.96	-42.2668		1052.21	-65.1245	1051.01	28.0456	1053.38	-48.3093
	648.92	-68.7561	751.7	-71.3501	402.97	-37.384		1052.22	-65.1245	1051.02	26.0925	1053.39	-52.6733
	648.93	-68.8171	751.71	-71.7773	402.98	-34.4543		1052.23	-65.1856	1051.03	23.9258	1053.4	-56.3049
	648.94	-68.8782	751.72	-72.2961	402.99	-33.7524		1052.24	-65.2771	1051.04	21.5759	1053.41	-58.7158
	648.95	-68.8782	751.73	-72.7844	403	-35.2478		1052.25	-65.3076	1051.05	19.104	1053.42	-59.5398
	648.96	-68.8477	751.74	-73.2422	403.01	-38.8184		1052.26	-65.3992	1051.06	16.51	1053.43	-58.8379
	648.97	-68.7561	751.75	-73.7305	403.02	-43.8232		1052.27	-65.3992	1051.07	13.794	1053.44	-56.7932
	648.98	-68.7866	751.76	-74.0967	403.03	-49.6216		1052.28	-65.4297	1051.08	10.9558	1053.45	-53.5583
	648.99	-68.634	751.77	-74.4629	403.04	-55.5115		1052.29	-65.4297	1051.09	8.11768	1053.46	-49.7131
	649	-68.6035	751.78	-74.7681	403.05	-60.4553		1052.3	-65.3992	1051.1	5.18799	1053.47	-45.6238
	649.01	-68.573	751.79	-75.0122	403.06	-64.0564		1052.31	-65.3687	1051.11	2.31934	1053.48	-41.9312
	649.02	-68.512	751.8	-75.2258	403.07	-65.7959		1052.32	-65.3687	1051.12	-0.54932	1053.49	-39.0625
	649.03	-68.4509	751.81	-75.4089	403.08	-65.4907		1052.33	-65.3381	1051.13	-3.38745	1053.5	-37.4145
	649.04	-68.4204	751.82	-75.592	403.09	-63.2629		1052.34	-65.2466	1051.14	-6.19507	1053.51	-37.1399
	649.05	-68.4204	751.83	-75.7446	403.1	-59.4482		1052.35	-65.155	1051.15	-8.97217	1053.52	-38.208
	649.06	-68.4814	751.84	-75.9277	403.11	-54.596		1052.36	-65.094	1051.16	-11.6272	1053.53	-40.4968
	649.07	-68.5425	751.85	-76.1108	403.12	-49.2859		1052.37	-65.094	1051.17	-14.1907	1053.54	-43.6096
	649.08	-68.634	751.86	-76.2634	403.13	-44.342		1052.38	-65.0024	1051.18	-16.6931	1053.55	-47.2107
	649.09	-68.6951	751.87	-76.5686	403.14	-40.3442		1052.39	-65.0635	1051.19	-19.0735	1053.56	-50.7202
	649.1	-68.7561	751.88	-76.7822	403.15	-37.7197		1052.4	-65.155	1051.2	-21.3928	1053.57	-53.772
	649.11	-68.7561	751.89	-76.9959	403.16	-36.7432		1052.41	-65.2466	1051.21	-23.7122	1053.58	-55.9387
	649.12	-68.8171	751.9	-77.2095	403.17	-37.5061		1052.42	-65.3076	1051.22	-25.8789	1053.59	-56.9153
	649.13	-68.7866	751.91	-77.4231	403.18	-39.8254		1052.43	-65.3687	1051.23	-28.0456	1053.6	-56.6711
	649.14	-68.8477	751.92	-77.5757	403.19	-43.2434		1052.44	-65.4297	1051.24	-30.1514	1053.61	-55.1758
	649.15	-68.9087	751.93	-77.6977	403.2	-47.3023		1052.45	-65.4907	1051.25	-32.1655	1053.62	-52.7649
	649.16	-68.8477	751.94	-77.8198	403.21	-51.4221		1052.46	-65.4907	1051.26	-34.2102	1053.63	-49.6826
	649.17	-68.8477	751.95	-78.0029	403.22	-55.0537		1052.47	-65.4907	1051.27	-36.1938	1053.64	-46.4477
	649.18	-68.7866	751.96	-78.125	403.23	-57.6782		1052.48	-65.4602	1051.28	-38.0554	1053.65	-43.4265
	649.19	-68.7866	751.97	-78.3386	403.24	-59.082		1052.49	-65.3992	1051.29	-39.9475	1053.66	-40.9851
	649.2	-68.7866	751.98	-78.5217	403.25	-58.8989		1052.5	-65.3687	1051.3	-41.687	1053.67	-39.4287
	649.21	-68.7866	751.99	-78.6438	403.26	-57.2815		1052.51	-65.3381	1051.31	-43.396	1053.68	-38.9404
	649.22	-68.7866	752	-78.7048	403.27	-54.3518		1052.52	-65.3076	1051.32	-44.9829	1053.69	-39.6118
	649.23	-68.7866	752.01	-78.8879	403.28	-50.4761		1052.53	-65.2771	1051.33	-46.5698	1053.7	-41.1987
	649.24	-68.6951	752.02	-78.9185	403.29	-46.2952		1052.54	-65.3076	1051.34	-48.1873	1053.71	-43.5791
	649.25	-68.6646	752.03	-79.01	403.3	-42.2363		1052.55	-65.2771	1051.35	-49.7437	1053.72	-46.4172
	649.26	-68.573	752.04	-79.0405	403.31	-38.7573		1052.56	-65.2771	1051.36	-51.3306	1053.73	-49.1943
	649.27	-68.5425	752.05	-79.1016	403.32	-36.377		1052.57	-65.3076	1051.37	-52.8259	1053.74	-51.6663
	649.28	-68.5425	752.06	-79.1931	403.33	-35.3088		1052.58	-65.3381	1051.38	-54.3518	1053.75	-53.4668
	649.29	-68.573	752.07	-79.2847	403.34	-35.4614		1052.59	-65.3381	1051.39	-55.7861	1053.76	-54.4739
	649.3	-68.634	752.08	-79.3457	403.35	-36.9263		1052.6	-65.3381	1051.4	-57.2205	1053.77	-54.5044
	649.31	-68.6646	752.09	-79.4983	403.36	-39.3372		1052.61	-65.3076	1051.41	-58.5938	1053.78	-53.5583
	649.32	-68.6951	752.1	-79.6204	403.37	-42.45		1052.62	-65.3076	1051.42	-59.906	1053.79	-51.8799
	649.33	-68.7256	752.11	-79.7119	403.38	-45.7458		1052.63	-65.2771	1051.43	-61.1267	1053.8	-49.7131
	649.34	-68.7256	752.12	-79.8035	403.39	-48.7976		1052.64	-65.3076	1051.44	-62.2559	1053.81	-47.2107
	649.35	-68.7561	752.13	-79.8645	403.4	-51.0864		1052.65	-65.3687	1051.45	-63.2019	1053.82	-44.8303
	649.36	-68.8171	752.14	-79.895	403.41	-52.4292		1052.66	-65.4602	1051.46	-64.1479	1053.83	-42.7856
	649.37	-68.8782	752.15	-79.9561	403.42	-52.6123		1052.67	-65.4907	1051.47	-64.9719	1053.84	-41.4429
	649.38	-68.9087	752.16	-79.9866	403.43	-51.6357		1052.68	-65.5518	1051.48	-65.7959	1053.85	-40.863
	649.39	-68.8782	752.17	-79.9866	403.44	-49.6521		1052.69	-65.5823	1051.49	-66.5588	1053.86	-41.1682
	649.4	-68.8477	752.18	-79.9255	403.45	-46.9055		1052.7	-65.5212	1051.5	-67.3218	1053.87	-42.2058
	649.41	-68.8477	752.19	-79.9561	403.46	-43.7317		1052.71	-65.4907	1051.51	-67.9932	1053.88	-43.8843
	649.42	-68.8477	752.2	-79.9561	403.47	-40.5579		1052.72	-65.4907	1051.52	-68.6035	1053.89	-45.929
	649.43	-68.7866	752.21	-79.9866	403.48	-37.7808		1052.73	-65.4602	1051.53	-69.1223	1053.9	-48.0652
	649.44	-68.7866	752.22	-80.0781	403.49	-35.7361		1052.74	-65.4602	1051.54	-69.6716	1053.91	-50.1099
	649.45	-68.7866	752.23	-80.1392	403.5	-34.6985		1052.75	-65.3992	1051.55	-70.1294	1053.92	-51.6968
	649.46	-68.7561	752.24	-80.1086	403.51	-34.7595		1052.76	-65.4602	1051.56	-70.5566	1053.93	-52.7039
	649.47	-68.7256	752.25	-80.0781	403.52	-35.7971		1052.77	-65.3992	1051.57	-70.9534	1053.94	-53.009
	649.48	-68.7561	752.26	-80.0171	403.53	-37.7197		1052.78	-65.3687	1051.58	-71.3806	1053.95	-52.5513
	649.49	-68.7866	752.27	-79.9561	403.54	-40.2222		1052.79	-65.3992	1051.59	-71.7773	1053.96	-51.4832
	649.5	-68.7561	752.28	-79.9866	403.55	-42.7551		1052.8	-65.3381	1051.6	-72.113	1053.97	-49.9573
	649.51	-68.7561	752.29	-80.0476	403.56	-45.1355		1052.81	-65.2771	1051.61	-72.5403	1053.98	-48.1873
	649.52	-68.7256	752.3	-80.0781	403.57	-46.9971		1052.82	-65.2771	1051.62	-72.876	1053.99	-46.3562
	649.53	-68.6951	752.31	-80.1697	403.58	-48.1262		1052.83	-65.2466	1051.63	-73.2117	1054	-44.7082
	649.54	-68.6951	752.32	-80.2002	403.59	-48.3093		1052.84	-65.2466	1051.64	-73.4863	1054.01	-43.457
	649.55	-68.7256	752.33	-80.2002	403.6	-47.6685		1052.85	-65.2161	1051.65	-73.7915	1054.02	-42.7551
	649.56	-68.7561	752.34	-80.1697	403.61	-46.2952		1052.86	-65.2466	1051.66	-74.0662	1054.03	-42.6636
	649.57	-68.7866	752.35	-80.1697	403.62	-44.2505		1052.87	-65.2466	1051.67	-74.3713	1054.04	-43.1824
	649.58	-68.8477	752.36	-80.1697	403.63	-41.9006		1052.88	-65.3076	1051.68	-74.6765	1054.05	-44.3115
	649.59	-68.9087	752.37	-80.2002	403.64	-39.5203		1052.89	-65.3687	1051.69	-74.9512	1054.06	-45.7764
	649.6	-68.9087	752.38	-80.2002	403.65	-37.4451		1052.9	-65.3992	1051.7	-75.1648	1054.07	-47.3633
	649.61	-68.9087	752.39	-80.2002	403.66	-35.9802		1052.91	-65.4297	1051.71	-75.3784	1054.08	-48.9502
	649.62	-68.8782	752.4	-80.2612	403.67	-35.2478		1052.92	-65.4602	1051.72	-75.5615	1054.09	-50.3235
	649.63	-68.8477	752.41	-80.2917	403.68	-35.2783		1052.93	-65.4907	1051.73	-75.6836	1054.1	-51.178
	649.64	-68.7866	752.42	-80.3528	403.69	-36.0107		1052.94	-65.5518	1051.74	-75.9583	1054.11	-51.5747
	649.65	-68.7561	752.43	-80.3528	403.7	-37.3535		1052.95	-65.5823	1051.75	-76.1719	1054.12	-51.3916
	649.66	-68.7256	752.44	-80.3833	403.71	-39.1235		1052.96	-65.6128	1051.76	-76.416	1054.13	-50.6592
	649.67	-68.6951	752.45	-80.2917	403.72	-41.0767		1052.97	-65.5823	1051.77	-76.6602	1054.14	-49.53
	649.68	-68.6951	752.46	-80.2002	403.73	-42.9688		1052.98	-65.5212	1051.78	-76.8127	1054.15	-48.1873
	649.69	-68.7256	752.47	-80.1392	403.74	-44.4946		1052.99	-65.3992	1051.79	-77.0264	1054.16	-46.7224
	649.7	-68.7866	752.48	-80.1086	403.75	-45.5933		1053	-65.3687	1051.8	-77.2095	1054.17	-45.4407
	649.71	-68.8171	752.49	-80.0476	403.76	-45.929		1053.01	-65.3992	1051.81	-77.3315	1054.18	-44.4641
	649.72	-68.8782	752.5	-79.9866	403.77	-45.5322		1053.02	-65.3992	1051.82	-77.4841	1054.19	-43.8232
	649.73	-68.8782	752.51	-79.9561	403.78	-44.5862		1053.03	-65.3992	1051.83	-77.6367	1054.2	-43.7927
	649.74	-68.8477	752.52	-79.895	403.79	-43.1213		1053.04	-65.4602	1051.84	-77.7588	1054.21	-44.0979
	649.75	-68.8171	752.53	-79.8645	403.8	-41.4124		1053.05	-65.4602	1051.85	-77.9114	1054.22	-44.8303
	649.76	-68.8171	752.54	-79.834	403.81	-39.6118		1053.06	-65.4907	1051.86	-78.0335	1054.23	-45.8984
	649.77	-68.7866	752.55	-79.8645	403.82	-38.0249		1053.07	-65.4907	1051.87	-78.186	1054.24	-47.0276
	649.78	-68.7866	752.56	-79.834	403.83	-36.8347		1053.08	-65.5212	1051.88	-78.3081	1054.25	-48.1567
	649.79	-68.7866	752.57	-79.834	403.84	-36.1023		1053.09	-65.5518	1051.89	-78.3997	1054.26	-49.1333
	649.8	-68.6951	752.58	-79.8035	403.85	-35.9192		1053.1	-65.5823	1051.9	-78.5217	1054.27	-49.8047
	649.81	-68.6646	752.59	-79.8035	403.86	-36.2854		1053.11	-65.6128	1051.91	-78.5523	1054.28	-50.1404
	649.82	-68.6035	752.6	-79.7424	403.87	-37.1399		1053.12	-65.6128	1051.92	-78.5828	1054.29	-50.1404
	649.83	-68.5425	752.61	-79.7424	403.88	-38.2996		1053.13	-65.6433	1051.93	-78.6438	1054.3	-49.6826
	649.84	-68.512	752.62	-79.7424	403.89	-39.6423		1053.14	-65.6128	1051.94	-78.6133	1054.31	-48.9502
	649.85	-68.5425	752.63	-79.7729	403.9	-41.0156		1053.15	-65.6433	1051.95	-78.6438	1054.32	-47.9736
	649.86	-68.573	752.64	-79.8035	403.91	-42.1143		1053.16	-65.6433	1051.96	-78.6743	1054.33	-46.9055
	649.87	-68.6646	752.65	-79.834	403.92	-42.8772		1053.17	-65.5518	1051.97	-78.6743	1054.34	-45.8984
	649.88	-68.7866	752.66	-79.8645	403.93	-43.2129		1053.18	-65.5518	1051.98	-78.7659	1054.35	-45.044
	649.89	-68.8171	752.67	-79.834	403.94	-43.1213		1053.19	-65.4602	1051.99	-78.8269	1054.36	-44.4336
	649.9	-68.8782	752.68	-79.7729	403.95	-42.572		1053.2	-65.3992	1052	-78.8574	1054.37	-44.1589
	649.91	-68.9392	752.69	-79.7729	403.96	-41.7175		1053.21	-65.4297	1052.01	-78.8879	1054.38	-44.1895
	649.92	-68.9697	752.7	-79.7424	403.97	-40.5884		1053.22	-65.4602	1052.02	-78.949	1054.39	-44.5557
	649.93	-68.9392	752.71	-79.6509	403.98	-39.3677		1053.23	-65.5212	1052.03	-78.949	1054.4	-45.227
	649.94	-68.9087	752.72	-79.6204	403.99	-38.2385		1053.24	-65.5823	1052.04	-79.01	1054.41	-46.1121
	649.95	-68.7866	752.73	-79.5593	404	-37.384		1053.25	-65.6433	1052.05	-79.01	1054.42	-47.1497
	649.96	-68.6646	752.74	-79.4678	404.01	-36.8957		1053.26	-65.6738	1052.06	-78.9795	1054.43	-48.0652
	649.97	-68.6035	752.75	-79.4067	404.02	-36.7737		1053.27	-65.7044	1052.07	-79.01	1054.44	-48.8892
	649.98	-68.4814	752.76	-79.3762	404.03	-37.0178		1053.28	-65.7044	1052.08	-78.949	1054.45	-49.3774
	649.99	-68.4814	752.77	-79.3457	404.04	-37.6282		1053.29	-65.7044	1052.09	-79.01	1054.46	-49.4995
	650	-68.512	752.78	-79.3762	404.05	-38.4827		1053.3	-65.6738	1052.1	-79.0405	1054.47	-49.2554
	650.01	-68.4814	752.79	-79.3762	404.06	-39.5813		1053.31	-65.6128	1052.11	-79.071	1054.48	-48.706
	650.02	-68.5425	752.8	-79.2847	404.07	-40.7105		1053.32	-65.4907	1052.12	-79.071	1054.49	-47.8821
	650.03	-68.573	752.81	-79.2236	404.08	-41.7175		1053.33	-65.3992	1052.13	-79.01	1054.5	-46.936
	650.04	-68.6646	752.82	-79.1321	404.09	-42.5415		1053.34	-65.3076	1052.14	-79.01	1054.51	-46.051
	650.05	-69.0308	752.83	-79.0405	404.1	-42.9382		1053.35	-65.2161	1052.15	-78.9795	1054.52	-45.2881
	650.06	-70.0684	752.84	-79.01	404.11	-42.9382		1053.36	-65.2466	1052.16	-78.9795	1054.53	-44.7388
	650.07	-65.6433	752.85	-78.949	404.12	-42.511		1053.37	-65.2771	1052.17	-79.0405	1054.54	-44.4946
	650.08	-46.5393	752.86	-78.949	404.13	-41.6565		1053.38	-65.3076	1052.18	-79.1626	1054.55	-44.5862
	650.09	-11.6882	752.87	-78.9795	404.14	-40.5884		1053.39	-65.4297	1052.19	-79.1321	1054.56	-44.9219
	650.1	30.5481	752.88	-78.9185	404.15	-39.4287		1053.4	-65.4602	1052.2	-79.1931	1054.57	-45.4407
	650.11	69.1223	752.89	-78.9185	404.16	-38.2385		1053.41	-65.4907	1052.21	-79.2847	1054.58	-46.0815
	650.12	95.8252	752.9	-78.9185	404.17	-37.2925		1053.42	-65.5212	1052.22	-79.2541	1054.59	-46.7224
	650.13	107.086	752.91	-78.9185	404.18	-36.6516		1053.43	-65.5518	1052.23	-79.2236	1054.6	-47.2717
	650.14	103.455	752.92	-78.9185	404.19	-36.3464		1053.44	-65.6128	1052.24	-79.1626	1054.61	-47.6074
	650.15	88.1958	752.93	-78.949	404.2	-36.438		1053.45	-65.6128	1052.25	-79.071	1054.62	-47.821
	650.16	65.7349	752.94	-78.9185	404.21	-36.8957		1053.46	-65.6128	1052.26	-78.9795	1054.63	-47.7295
	650.17	40.863	752.95	-78.8879	404.22	-37.6892		1053.47	-65.5518	1052.27	-78.8574	1054.64	-47.3938
	650.18	16.8152	752.96	-78.8269	404.23	-38.7268		1053.48	-65.5212	1052.28	-78.7353	1054.65	-46.9055
	650.19	-10.6201	752.97	-78.7659	404.24	-39.8254		1053.49	-65.5212	1052.29	-78.6743	1054.66	-46.2341
	650.2	-47.1191	752.98	-78.7659	404.25	-40.863		1053.5	-65.4907	1052.3	-78.6438	1054.67	-45.5017
	650.21	-90.9424	752.99	-78.7353	404.26	-41.748		1053.51	-65.5212	1052.31	-78.5523	1054.68	-44.7693
	650.22	-133.85	753	-78.7353	404.27	-42.2974		1053.52	-65.5212	1052.32	-78.5523	1054.69	-44.1284
	650.23	-166.504	753.01	-78.6743	404.28	-42.5415		1053.53	-65.4907	1052.33	-78.5217	1054.7	-43.6401
	650.24	-182.739	753.02	-78.6438	404.29	-42.4805		1053.54	-65.5212	1052.34	-78.5217	1054.71	-43.335
	650.25	-181.458	753.03	-78.5828	404.3	-42.0532		1053.55	-65.5212	1052.35	-78.5217	1054.72	-43.2129
	650.26	-165.588	753.04	-78.5523	404.31	-41.4429		1053.56	-65.5212	1052.36	-78.5217	1054.73	-43.2739
	650.27	-139.923	753.05	-78.5217	404.32	-40.741		1053.57	-65.5823	1052.37	-78.5217	1054.74	-43.4265
	650.28	-110.077	753.06	-78.5523	404.33	-39.917		1053.58	-65.6128	1052.38	-78.5523	1054.75	-43.6096
	650.29	-80.8106	753.07	-78.5828	404.34	-39.2761		1053.59	-65.6433	1052.39	-78.5523	1054.76	-43.7622
	650.3	-55.8167	753.08	-78.6743	404.35	-38.7268		1053.6	-65.6433	1052.4	-78.5523	1054.77	-44.0063
	650.31	-37.384	753.09	-78.6438	404.36	-38.5132		1053.61	-65.6738	1052.41	-78.4912	1054.78	-44.0369
	650.32	-26.6419	753.1	-78.6438	404.37	-38.6047		1053.62	-65.6738	1052.42	-78.4912	1054.79	-44.0063
	650.33	-23.3459	753.11	-78.6743	404.38	-38.8794		1053.63	-65.6128	1052.43	-78.4912	1054.8	-43.7927
	650.34	-26.5198	753.12	-78.6743	404.39	-39.4287		1053.64	-65.6433	1052.44	-78.4607	1054.81	-43.3655
	650.35	-34.3018	753.13	-78.6743	404.4	-40.0696		1053.65	-65.6128	1052.45	-78.4912	1054.82	-42.8162
	650.36	-44.7693	753.14	-78.5523	404.41	-40.7715		1053.66	-65.6433	1052.46	-78.4607	1054.83	-42.1448
	650.37	-55.9387	753.15	-78.5217	404.42	-41.5039		1053.67	-65.6128	1052.47	-78.4607	1054.84	-41.5039
	650.38	-66.1011	753.16	-78.3997	404.43	-42.0837		1053.68	-65.6128	1052.48	-78.4607	1054.85	-40.802
	650.39	-74.1882	753.17	-78.3386	404.44	-42.5415		1053.69	-65.6433	1052.49	-78.4302	1054.86	-40.2222
	650.4	-79.4983	753.18	-78.3386	404.45	-42.8467		1053.7	-65.6128	1052.5	-78.4302	1054.87	-39.7339
	650.41	-81.9092	753.19	-78.2776	404.46	-42.8772		1053.71	-65.6433	1052.51	-78.3997	1054.88	-39.3372
	650.42	-81.604	753.2	-78.2776	404.47	-42.6331		1053.72	-65.6738	1052.52	-78.4302	1054.89	-39.0625
	650.43	-79.1931	753.21	-78.2165	404.48	-42.2974		1053.73	-65.7044	1052.53	-78.4302	1054.9	-38.971
	650.44	-75.4089	753.22	-78.0945	404.49	-41.8701		1053.74	-65.6738	1052.54	-78.3997	1054.91	-39.093
	650.45	-70.9839	753.23	-78.0029	404.5	-41.4429		1053.75	-65.6738	1052.55	-78.3997	1054.92	-39.3982
	650.46	-66.5588	753.24	-77.9114	404.51	-41.0461		1053.76	-65.6738	1052.56	-78.3691	1054.93	-39.6423
	650.47	-62.7441	753.25	-77.8198	404.52	-40.8325		1053.77	-65.7044	1052.57	-78.3691	1054.94	-39.8865
	650.48	-59.9976	753.26	-77.7588	404.53	-40.7105		1053.78	-65.7349	1052.58	-78.3691	1054.95	-39.978
	650.49	-58.3801	753.27	-77.6672	404.54	-40.802		1053.79	-65.8875	1052.59	-78.3386	1054.96	-39.9475
	650.5	-57.9529	753.28	-77.6367	404.55	-40.9241		1053.8	-65.918	1052.6	-78.3386	1054.97	-39.7644
	650.51	-58.5022	753.29	-77.5452	404.56	-41.1987		1053.81	-65.9485	1052.61	-78.3081	1054.98	-39.3372
	650.52	-59.845	753.3	-77.4841	404.57	-41.5649		1053.82	-65.979	1052.62	-78.2471	1054.99	-38.8794
	650.53	-61.5234	753.31	-77.4536	404.58	-41.9617		1053.83	-65.979	1052.63	-78.186	1055	-38.269
	650.54	-63.385	753.32	-77.3926	404.59	-42.3889		1053.84	-65.9485	1052.64	-78.1555	1055.01	-37.6282
	650.55	-65.0024	753.33	-77.4231	404.6	-42.7856		1053.85	-65.9485	1052.65	-78.186	1055.02	-36.9568
	650.56	-66.3147	753.34	-77.4231	404.61	-43.1824		1053.86	-65.9485	1052.66	-78.1555	1055.03	-36.3464
	650.57	-67.1692	753.35	-77.4231	404.62	-43.457		1053.87	-65.918	1052.67	-78.186	1055.04	-35.8276
	650.58	-67.5049	753.36	-77.4231	404.63	-43.6401		1053.88	-65.8264	1052.68	-78.125	1055.05	-35.553
	650.59	-67.3828	753.37	-77.3926	404.64	-43.7012		1053.89	-65.7654	1052.69	-78.0945	1055.06	-35.5835
	650.6	-66.8945	753.38	-77.301	404.65	-43.5791		1053.9	-65.6738	1052.7	-78.0029	1055.07	-35.8276
	650.61	-66.1621	753.39	-77.2095	404.66	-43.457		1053.91	-65.5518	1052.71	-77.9114	1055.08	-36.1633
	650.62	-65.3992	753.4	-77.1484	404.67	-43.1519		1053.92	-65.4297	1052.72	-77.8198	1055.09	-36.6516
	650.63	-64.6362	753.41	-77.0264	404.68	-42.7856		1053.93	-65.3687	1052.73	-77.7893	1055.1	-37.0483
	650.64	-64.0259	753.42	-76.9348	404.69	-42.4194		1053.94	-65.3992	1052.74	-77.7283	1055.11	-37.5061
	650.65	-63.6292	753.43	-76.8127	404.7	-42.1143		1053.95	-65.4297	1052.75	-77.7283	1055.12	-37.7502
	650.66	-63.3545	753.44	-76.6907	404.71	-41.8701		1053.96	-65.4907	1052.76	-77.6977	1055.13	-37.9333
	650.67	-63.2629	753.45	-76.6296	404.72	-41.8396		1053.97	-65.5518	1052.77	-77.6367	1055.14	-37.8723
	650.68	-63.3545	753.46	-76.5991	404.73	-41.9617		1053.98	-65.6433	1052.78	-77.6062	1055.15	-37.5977
	650.69	-63.5986	753.47	-76.6296	404.74	-42.2058		1053.99	-65.7044	1052.79	-77.5452	1055.16	-37.0789
	650.7	-63.9038	753.48	-76.6602	404.75	-42.5415		1054	-65.7654	1052.8	-77.5452	1055.17	-36.4685
	650.71	-64.2395	753.49	-76.6907	404.76	-42.9688		1054.01	-65.7959	1052.81	-77.5147	1055.18	-35.8276
	650.72	-64.5142	753.5	-76.6907	404.77	-43.457		1054.02	-65.8264	1052.82	-77.5147	1055.19	-35.1868
	650.73	-64.6973	753.51	-76.7212	404.78	-43.9453		1054.03	-65.8264	1052.83	-77.4231	1055.2	-34.668
	650.74	-64.7888	753.52	-76.6907	404.79	-44.4031		1054.04	-65.8264	1052.84	-77.3926	1055.21	-34.2712
	650.75	-64.8193	753.53	-76.7212	404.8	-44.8608		1054.05	-65.7654	1052.85	-77.3621	1055.22	-34.0271
	650.76	-64.7888	753.54	-76.7212	404.81	-45.1355		1054.06	-65.7349	1052.86	-77.3621	1055.23	-33.9355
	650.77	-64.6973	753.55	-76.6907	404.82	-45.1965		1054.07	-65.7654	1052.87	-77.3315	1055.24	-34.0576
	650.78	-64.5752	753.56	-76.6296	404.83	-45.1355		1054.08	-65.7959	1052.88	-77.3926	1055.25	-34.2712
	650.79	-64.5142	753.57	-76.5686	404.84	-44.9219		1054.09	-65.7349	1052.89	-77.3621	1055.26	-34.6375
	650.8	-64.3921	753.58	-76.4771	404.85	-44.5251		1054.1	-65.7654	1052.9	-77.3926	1055.27	-34.9731
	650.81	-64.3616	753.59	-76.3855	404.86	-44.0979		1054.11	-65.7959	1052.91	-77.3315	1055.28	-35.4004
	650.82	-64.3311	753.6	-76.355	404.87	-43.7317		1054.12	-65.7654	1052.92	-77.301	1055.29	-35.675
	650.83	-64.3005	753.61	-76.3245	404.88	-43.457		1054.13	-65.7349	1052.93	-77.301	1055.3	-35.8276
	650.84	-64.3311	753.62	-76.3245	404.89	-43.2129		1054.14	-65.7654	1052.94	-77.2705	1055.31	-35.8887
	650.85	-64.3311	753.63	-76.2939	404.9	-43.1519		1054.15	-65.7654	1052.95	-77.24	1055.32	-35.7666
	650.86	-64.3311	753.64	-76.2024	404.91	-43.2739		1054.16	-65.7959	1052.96	-77.179	1055.33	-35.5225
	650.87	-64.3616	753.65	-76.1414	404.92	-43.5181		1054.17	-65.7349	1052.97	-77.1179	1055.34	-35.2173
	650.88	-64.3616	753.66	-76.0498	404.93	-43.8232		1054.18	-65.7959	1052.98	-77.0569	1055.35	-34.8511
	650.89	-64.4226	753.67	-75.9583	404.94	-44.3115		1054.19	-65.8264	1052.99	-77.0264	1055.36	-34.5154
	650.9	-64.4836	753.68	-75.8972	404.95	-44.7693		1054.2	-65.8264	1053	-76.9653	1055.37	-34.2102
	650.91	-64.5447	753.69	-75.7446	404.96	-45.1965		1054.21	-65.8875	1053.01	-76.9653	1055.38	-33.9355
	650.92	-64.5752	753.7	-75.6226	404.97	-45.5933		1054.22	-65.9485	1053.02	-76.9043	1055.39	-33.783
	650.93	-64.6362	753.71	-75.5005	404.98	-45.8374		1054.23	-66.0095	1053.03	-76.9043	1055.4	-33.7524
	650.94	-64.6362	753.72	-75.4394	404.99	-45.9595		1054.24	-66.0095	1053.04	-76.8433	1055.41	-33.8135
	650.95	-64.5752	753.73	-75.3784	405	-45.8984		1054.25	-66.0706	1053.05	-76.7822	1055.42	-33.9966
	650.96	-64.5142	753.74	-75.3174	405.01	-45.7153		1054.26	-66.0706	1053.06	-76.7517	1055.43	-34.2407
	650.97	-64.3921	753.75	-75.2869	405.02	-45.4407		1054.27	-66.0706	1053.07	-76.7517	1055.44	-34.3933
	650.98	-64.3616	753.76	-75.2869	405.03	-45.0134		1054.28	-66.1011	1053.08	-76.6907	1055.45	-34.668
	650.99	-64.3005	753.77	-75.2563	405.04	-44.5862		1054.29	-66.0706	1053.09	-76.6602	1055.46	-34.79
	651	-64.3005	753.78	-75.1953	405.05	-44.1589		1054.3	-66.04	1053.1	-76.5686	1055.47	-34.9426
	651.01	-64.3311	753.79	-75.1343	405.06	-43.8843		1054.31	-65.9485	1053.11	-76.5076	1055.48	-35.0647
	651.02	-64.3921	753.8	-75.1038	405.07	-43.7012		1054.32	-65.8875	1053.12	-76.416	1055.49	-35.1868
	651.03	-64.5142	753.81	-75.0427	405.08	-43.7622		1054.33	-65.8264	1053.13	-76.3245	1055.5	-35.2173
	651.04	-64.5752	753.82	-75.0122	405.09	-44.0063		1054.34	-65.7959	1053.14	-76.3245	1055.51	-35.1257
	651.05	-64.6667	753.83	-75.0427	405.1	-44.3115		1054.35	-65.8569	1053.15	-76.2939	1055.52	-34.8816
	651.06	-64.6973	753.84	-75.0427	405.11	-44.6777		1054.36	-65.8569	1053.16	-76.2329	1055.53	-34.6069
	651.07	-64.6667	753.85	-75.0427	405.12	-45.227		1054.37	-65.918	1053.17	-76.1108	1055.54	-34.2102
	651.08	-64.6362	753.86	-75.1038	405.13	-45.7153		1054.38	-65.918	1053.18	-76.0498	1055.55	-33.844
	651.09	-64.6057	753.87	-75.1038	405.14	-46.1426		1054.39	-65.9485	1053.19	-75.8667	1055.56	-33.5083
	651.1	-64.5447	753.88	-75.0732	405.15	-46.4477		1054.4	-65.9485	1053.2	-75.7446	1055.57	-33.2336
	651.11	-64.5142	753.89	-75.0427	405.16	-46.6309		1054.41	-66.0095	1053.21	-75.7141	1055.58	-32.9895
	651.12	-64.5447	753.9	-74.9817	405.17	-46.6003		1054.42	-65.979	1053.22	-75.7141	1055.59	-32.8369
	651.13	-64.6057	753.91	-74.9817	405.18	-46.4477		1054.43	-66.0095	1053.23	-75.6836	1055.6	-32.7148
	651.14	-64.5752	753.92	-74.9512	405.19	-46.1426		1054.44	-66.0706	1053.24	-75.6531	1055.61	-32.6843
	651.15	-64.5447	753.93	-74.8291	405.2	-45.8069		1054.45	-66.0706	1053.25	-75.6226	1055.62	-32.7148
	651.16	-64.5142	753.94	-74.7681	405.21	-45.3491		1054.46	-66.1011	1053.26	-75.592	1055.63	-32.7759
	651.17	-64.5447	753.95	-74.646	405.22	-45.0745		1054.47	-66.1011	1053.27	-75.5005	1055.64	-32.9285
	651.18	-64.5142	753.96	-74.585	405.23	-44.8608		1054.48	-66.0706	1053.28	-75.531	1055.65	-32.9285
	651.19	-64.5447	753.97	-74.4629	405.24	-44.7082		1054.49	-66.0706	1053.29	-75.5615	1055.66	-32.959
	651.2	-64.6057	753.98	-74.4324	405.25	-44.7082		1054.5	-66.04	1053.3	-75.47	1055.67	-32.8674
	651.21	-64.6057	753.99	-74.3408	405.26	-44.7693		1054.51	-65.979	1053.31	-75.47	1055.68	-32.7454
	651.22	-64.6057	754	-74.3103	405.27	-45.0134		1054.52	-65.8875	1053.32	-75.47	1055.69	-32.6233
	651.23	-64.6057	754.01	-74.2493	405.28	-45.3491		1054.53	-65.8569	1053.33	-75.3479	1055.7	-32.5317
	651.24	-64.5447	754.02	-74.2493	405.29	-45.7153		1054.54	-65.8264	1053.34	-75.2869	1055.71	-32.4097
	651.25	-64.5447	754.03	-74.1882	405.3	-46.0815		1054.55	-65.8264	1053.35	-75.3174	1055.72	-32.2876
	651.26	-64.5447	754.04	-74.1882	405.31	-46.4172		1054.56	-65.8264	1053.36	-75.3174	1055.73	-32.1655
	651.27	-64.4836	754.05	-74.0967	405.32	-46.6309		1054.57	-65.8569	1053.37	-75.3784	1055.74	-32.1045
	651.28	-64.4836	754.06	-74.0356	405.33	-46.7529		1054.58	-65.918	1053.38	-75.4089	1055.75	-32.1045
	651.29	-64.4836	754.07	-73.9746	405.34	-46.814		1054.59	-65.9485	1053.39	-75.3784	1055.76	-32.135
	651.3	-64.4836	754.08	-73.9136	405.35	-46.6614		1054.6	-65.979	1053.4	-75.3174	1055.77	-32.135
	651.31	-64.4836	754.09	-73.8831	405.36	-46.4477		1054.61	-65.979	1053.41	-75.3174	1055.78	-32.135
	651.32	-64.5142	754.1	-73.8831	405.37	-46.2341		1054.62	-65.979	1053.42	-75.2563	1055.79	-32.1045
	651.33	-64.5752	754.11	-73.8831	405.38	-45.9595		1054.63	-66.04	1053.43	-75.1648	1055.8	-32.1045
	651.34	-64.6667	754.12	-73.8525	405.39	-45.7153		1054.64	-66.04	1053.44	-75.1038	1055.81	-32.0129
	651.35	-64.6667	754.13	-73.8525	405.4	-45.5322		1054.65	-66.04	1053.45	-75.0427	1055.82	-31.9519
	651.36	-64.7278	754.14	-73.822	405.41	-45.5017		1054.66	-66.0095	1053.46	-75.0427	1055.83	-31.8604
	651.37	-64.7583	754.15	-73.822	405.42	-45.5322		1054.67	-66.0095	1053.47	-74.9512	1055.84	-31.7993
	651.38	-64.7888	754.16	-73.8831	405.43	-45.5627		1054.68	-66.04	1053.48	-74.9206	1055.85	-31.7078
	651.39	-64.7888	754.17	-73.8831	405.44	-45.7764		1054.69	-66.04	1053.49	-74.7986	1055.86	-31.5857
	651.4	-64.7888	754.18	-73.822	405.45	-45.9595		1054.7	-66.1011	1053.5	-74.7681	1055.87	-31.5247
	651.41	-64.7278	754.19	-73.7915	405.46	-46.1426		1054.71	-66.1621	1053.51	-74.6155	1055.88	-31.4636
	651.42	-64.6057	754.2	-73.6694	405.47	-46.4172		1054.72	-66.2231	1053.52	-74.5239	1055.89	-31.4331
	651.43	-64.5142	754.21	-73.5779	405.48	-46.6614		1054.73	-66.2537	1053.53	-74.3103	1055.9	-31.3721
	651.44	-64.3921	754.22	-73.4558	405.49	-46.9055		1054.74	-66.2537	1053.54	-74.1577	1055.91	-31.3416
	651.45	-64.3005	754.23	-73.4253	405.5	-47.0276		1054.75	-66.2537	1053.55	-74.0356	1055.92	-31.311
	651.46	-64.3616	754.24	-73.4558	405.51	-47.0886		1054.76	-66.2537	1053.56	-73.9136	1055.93	-31.189
	651.47	-64.4226	754.25	-73.3948	405.52	-47.0276		1054.77	-66.2231	1053.57	-73.822	1055.94	-31.0059
	651.48	-64.5447	754.26	-73.4253	405.53	-46.875		1054.78	-66.1926	1053.58	-73.7305	1055.95	-30.8533
	651.49	-64.6057	754.27	-73.4558	405.54	-46.6614		1054.79	-66.1621	1053.59	-73.6389	1055.96	-30.6091
	651.5	-64.7278	754.28	-73.3948	405.55	-46.4172		1054.8	-66.0706	1053.6	-73.5779	1055.97	-30.426
	651.51	-64.8499	754.29	-73.3948	405.56	-46.2647		1054.81	-66.0706	1053.61	-73.6084	1055.98	-30.1514
	651.52	-64.8499	754.3	-73.3643	405.57	-46.1426		1054.82	-66.0095	1053.62	-73.7	1055.99	-29.9683
	651.53	-64.8804	754.31	-73.3948	405.58	-46.051		1054.83	-66.0095	1053.63	-73.7915	1056	-29.7852
	651.54	-64.8499	754.32	-73.3643	405.59	-45.99		1054.84	-66.0095	1053.64	-73.9136	1056.01	-29.5715
	651.55	-64.7888	754.33	-73.3948	405.6	-45.99		1054.85	-66.0095	1053.65	-74.0051	1056.02	-29.5105
	651.56	-64.7278	754.34	-73.3337	405.61	-46.051		1054.86	-65.979	1053.66	-74.0356	1056.03	-29.2664
	651.57	-64.6973	754.35	-73.3032	405.62	-46.2036		1054.87	-65.979	1053.67	-74.0356	1056.04	-29.1748
	651.58	-64.6362	754.36	-73.2727	405.63	-46.3562		1054.88	-65.918	1053.68	-74.0356	1056.05	-29.0527
	651.59	-64.5447	754.37	-73.2117	405.64	-46.5088		1054.89	-65.9485	1053.69	-73.9746	1056.06	-28.9307
	651.6	-64.5752	754.38	-73.1506	405.65	-46.6919		1054.9	-65.9485	1053.7	-73.9136	1056.07	-28.6865
	651.61	-64.5142	754.39	-73.0896	405.66	-46.8445		1054.91	-66.04	1053.71	-73.822	1056.08	-28.3814
	651.62	-64.5752	754.4	-72.9981	405.67	-46.9665		1054.92	-66.1316	1053.72	-73.6694	1056.09	-27.9846
	651.63	-64.5752	754.41	-72.9065	405.68	-46.936		1054.93	-66.2231	1053.73	-73.5169	1056.1	-27.5574
	651.64	-64.6057	754.42	-72.8455	405.69	-46.9055		1054.94	-66.3452	1053.74	-73.3337	1056.11	-27.1301
	651.65	-64.6057	754.43	-72.8149	405.7	-46.7835		1054.95	-66.3452	1053.75	-73.1812	1056.12	-26.6724
	651.66	-64.6057	754.44	-72.6929	405.71	-46.6614		1054.96	-66.4062	1053.76	-73.0591	1056.13	-26.3367
	651.67	-64.6362	754.45	-72.6929	405.72	-46.5393		1054.97	-66.4062	1053.77	-72.9675	1056.14	-26.0315
	651.68	-64.6057	754.46	-72.6318	405.73	-46.4172		1054.98	-66.4368	1053.78	-72.876	1056.15	-25.6958
	651.69	-64.6667	754.47	-72.6013	405.74	-46.3257		1054.99	-66.4368	1053.79	-72.8455	1056.16	-25.3906
	651.7	-64.6667	754.48	-72.5708	405.75	-46.2952		1055	-66.4368	1053.8	-72.8149	1056.17	-25.0855
	651.71	-64.6362	754.49	-72.6013	405.76	-46.2647		1055.01	-66.3757	1053.81	-72.8149	1056.18	-24.7192
	651.72	-64.6362	754.5	-72.6013	405.77	-46.2647		1055.02	-66.3757	1053.82	-72.8455	1056.19	-24.3835
	651.73	-64.6362	754.51	-72.6318	405.78	-46.3257		1055.03	-66.3147	1053.83	-72.8149	1056.2	-24.1089
	651.74	-64.6362	754.52	-72.6013	405.79	-46.4172		1055.04	-66.2537	1053.84	-72.7844	1056.21	-23.8648
	651.75	-64.7278	754.53	-72.5708	405.8	-46.4477		1055.05	-66.1926	1053.85	-72.7539	1056.22	-23.6206
	651.76	-64.8193	754.54	-72.5708	405.81	-46.5393		1055.06	-66.1621	1053.86	-72.6929	1056.23	-23.2849
	651.77	-64.8193	754.55	-72.5403	405.82	-46.5393		1055.07	-66.1926	1053.87	-72.6013	1056.24	-22.9797
	651.78	-64.8193	754.56	-72.4792	405.83	-46.5393		1055.08	-66.1621	1053.88	-72.5708	1056.25	-22.5525
	651.79	-64.8499	754.57	-72.5098	405.84	-46.4783		1055.09	-66.1621	1053.89	-72.5098	1056.26	-22.1558
	651.8	-64.8193	754.58	-72.4792	405.85	-46.4172		1055.1	-66.1926	1053.9	-72.4792	1056.27	-21.637
	651.81	-64.7888	754.59	-72.4487	405.86	-46.3562		1055.11	-66.2231	1053.91	-72.4792	1056.28	-21.0877
	651.82	-64.7278	754.6	-72.3877	405.87	-46.2341		1055.12	-66.2231	1053.92	-72.5098	1056.29	-20.4163
	651.83	-64.6973	754.61	-72.3572	405.88	-46.1731		1055.13	-66.2842	1053.93	-72.4792	1056.3	-19.6838
	651.84	-64.6362	754.62	-72.3877	405.89	-46.1121		1055.14	-66.3147	1053.94	-72.4182	1056.31	-18.8904
	651.85	-64.6362	754.63	-72.3267	405.9	-46.051		1055.15	-66.3452	1053.95	-72.3572	1056.32	-18.0359
	651.86	-64.5752	754.64	-72.4182	405.91	-46.0815		1055.16	-66.4062	1053.96	-72.2961	1056.33	-17.1509
	651.87	-64.6057	754.65	-72.4792	405.92	-46.1121		1055.17	-66.4062	1053.97	-72.2351	1056.34	-16.1743
	651.88	-64.6057	754.66	-72.4182	405.93	-46.2036		1055.18	-66.4062	1053.98	-72.1741	1056.35	-15.1977
	651.89	-64.6667	754.67	-72.4487	405.94	-46.2647		1055.19	-66.4062	1053.99	-72.113	1056.36	-14.2212
	651.9	-64.8193	754.68	-72.4182	405.95	-46.3257		1055.2	-66.4062	1054	-71.991	1056.37	-13.2752
	651.91	-64.8499	754.69	-72.4182	405.96	-46.3257		1055.21	-66.3757	1054.01	-71.8994	1056.38	-12.2986
	651.92	-64.9109	754.7	-72.3572	405.97	-46.2952		1055.22	-66.2842	1054.02	-71.8079	1056.39	-11.3525
	651.93	-64.9414	754.71	-72.3572	405.98	-46.1731		1055.23	-66.1926	1054.03	-71.7773	1056.4	-10.4065
	651.94	-64.9414	754.72	-72.3267	405.99	-46.051		1055.24	-66.1316	1054.04	-71.8079	1056.41	-9.42993
	651.95	-64.8193	754.73	-72.2656	406	-45.99		1055.25	-66.1011	1054.05	-71.8994	1056.42	-8.3313
	651.96	-64.8193	754.74	-72.2046	406.01	-45.8679		1055.26	-66.0706	1054.06	-71.9299	1056.43	-7.14111
	651.97	-64.7583	754.75	-72.1741	406.02	-45.8069		1055.27	-66.1316	1054.07	-71.9604	1056.44	-5.76782
	651.98	-64.7278	754.76	-72.1436	406.03	-45.7764		1055.28	-66.1926	1054.08	-71.991	1056.45	-4.18091
	651.99	-64.6667	754.77	-72.0825	406.04	-45.8374		1055.29	-66.1926	1054.09	-71.991	1056.46	-2.47192
	652	-64.6362	754.78	-72.0825	406.05	-45.8679		1055.3	-66.2537	1054.1	-72.0215	1056.47	-0.7019
	652.01	-64.6362	754.79	-72.113	406.06	-45.99		1055.31	-66.2842	1054.11	-72.052	1056.48	1.15967
	652.02	-64.6057	754.8	-72.052	406.07	-46.1426		1055.32	-66.3147	1054.12	-71.9604	1056.49	3.02124
	652.03	-64.5752	754.81	-72.0825	406.08	-46.3257		1055.33	-66.2842	1054.13	-71.9604	1056.5	4.88281
	652.04	-64.5752	754.82	-72.052	406.09	-46.3257		1055.34	-66.2537	1054.14	-71.8994	1056.51	6.74438
	652.05	-64.6057	754.83	-72.052	406.1	-46.3257		1055.35	-66.2537	1054.15	-71.8079	1056.52	8.39233
	652.06	-64.6362	754.84	-71.991	406.11	-46.2036		1055.36	-66.2231	1054.16	-71.6553	1056.53	9.8877
	652.07	-64.6973	754.85	-71.9604	406.12	-45.99		1055.37	-66.2231	1054.17	-71.5942	1056.54	11.1389
	652.08	-64.6973	754.86	-71.8994	406.13	-45.6238		1055.38	-66.2231	1054.18	-71.5332	1056.55	12.0544
	652.09	-64.7888	754.87	-71.8079	406.14	-45.3491		1055.39	-66.2537	1054.19	-71.5027	1056.56	12.7258
	652.1	-64.8193	754.88	-71.6858	406.15	-45.0134		1055.4	-66.2842	1054.2	-71.4722	1056.57	13.1531
	652.11	-64.8193	754.89	-71.5942	406.16	-44.7388		1055.41	-66.3147	1054.21	-71.4111	1056.58	13.2752
	652.12	-64.8804	754.9	-71.5637	406.17	-44.5251		1055.42	-66.4368	1054.22	-71.3501	1056.59	13.3057
	652.13	-64.8499	754.91	-71.5027	406.18	-44.3726		1055.43	-66.4978	1054.23	-71.2891	1056.6	13.2446
	652.14	-64.8193	754.92	-71.4722	406.19	-44.281		1055.44	-66.5283	1054.24	-71.2585	1056.61	13.092
	652.15	-64.8499	754.93	-71.4416	406.2	-44.342		1055.45	-66.5894	1054.25	-71.1975	1056.62	12.97
	652.16	-64.7888	754.94	-71.4111	406.21	-44.4031		1055.46	-66.5894	1054.26	-71.167	1056.63	12.97
	652.17	-64.7888	754.95	-71.3806	406.22	-44.5557		1055.47	-66.5283	1054.27	-71.0754	1056.64	13.092
	652.18	-64.7888	754.96	-71.3806	406.23	-44.6472		1055.48	-66.5283	1054.28	-71.0144	1056.65	13.3362
	652.19	-64.8193	754.97	-71.3196	406.24	-44.6777		1055.49	-66.4978	1054.29	-70.9839	1056.66	13.6719
	652.2	-64.8193	754.98	-71.2891	406.25	-44.6167		1055.5	-66.4368	1054.3	-70.9228	1056.67	14.1296
	652.21	-64.8193	754.99	-71.3196	406.26	-44.4031		1055.51	-66.3452	1054.31	-70.8618	1056.68	14.5569
	652.22	-64.8193	755	-71.2891	406.27	-44.0674		1055.52	-66.2842	1054.32	-70.8618	1056.69	14.8621
	652.23	-64.7583	755.01	-71.3196	406.28	-43.6096		1055.53	-66.2231	1054.33	-70.8313	1056.7	15.0757
	652.24	-64.7888	755.02	-71.3196	406.29	-43.0603		1055.54	-66.1926	1054.34	-70.8008	1056.71	15.0452
	652.25	-64.7278	755.03	-71.2585	406.3	-42.4194		1055.55	-66.2231	1054.35	-70.8313	1056.72	14.7705
	652.26	-64.7583	755.04	-71.2891	406.31	-41.8396		1055.56	-66.2537	1054.36	-70.7703	1056.73	14.2212
	652.27	-64.6973	755.05	-71.2585	406.32	-41.2293		1055.57	-66.2842	1054.37	-70.8008	1056.74	13.3362
	652.28	-64.7278	755.06	-71.2585	406.33	-40.802		1055.58	-66.3147	1054.38	-70.7703	1056.75	12.2681
	652.29	-64.6973	755.07	-71.3196	406.34	-40.4663		1055.59	-66.3452	1054.39	-70.7398	1056.76	11.0474
	652.3	-64.7278	755.08	-71.3501	406.35	-40.3137		1055.6	-66.3452	1054.4	-70.6787	1056.77	9.79614
	652.31	-64.7888	755.09	-71.3501	406.36	-40.2832		1055.61	-66.3757	1054.41	-70.6177	1056.78	8.5144
	652.32	-64.8499	755.1	-71.3196	406.37	-40.2832		1055.62	-66.3452	1054.42	-70.5872	1056.79	7.23267
	652.33	-64.9719	755.11	-71.2585	406.38	-40.3748		1055.63	-66.3757	1054.43	-70.5566	1056.8	6.04248
	652.34	-65.033	755.12	-71.228	406.39	-40.4663		1055.64	-66.3757	1054.44	-70.5261	1056.81	4.94385
	652.35	-65.0635	755.13	-71.2891	406.4	-40.4968		1055.65	-66.3757	1054.45	-70.4956	1056.82	3.84521
	652.36	-65.094	755.14	-71.2585	406.41	-40.5579		1055.66	-66.3757	1054.46	-70.5566	1056.83	2.86865
	652.37	-65.094	755.15	-71.3196	406.42	-40.5884		1055.67	-66.3757	1054.47	-70.5566	1056.84	1.92261
	652.38	-65.033	755.16	-71.2891	406.43	-40.5579		1055.68	-66.3757	1054.48	-70.5261	1056.85	1.12915
	652.39	-65.033	755.17	-71.2891	406.44	-40.3748		1055.69	-66.4062	1054.49	-70.404	1056.86	0.45776
	652.4	-65.0024	755.18	-71.228	406.45	-40.1306		1055.7	-66.4062	1054.5	-70.3735	1056.87	-0.24414
	652.41	-64.8804	755.19	-71.1975	406.46	-39.7339		1055.71	-66.3757	1054.51	-70.282	1056.88	-0.91553
	652.42	-64.8499	755.2	-71.167	406.47	-39.2761		1055.72	-66.3757	1054.52	-70.221	1056.89	-1.80054
	652.43	-64.7278	755.21	-71.1365	406.48	-38.7878		1055.73	-66.3147	1054.53	-70.1904	1056.9	-2.80762
	652.44	-64.6362	755.22	-71.0449	406.49	-38.3301		1055.74	-66.3452	1054.54	-70.1294	1056.91	-4.02832
	652.45	-64.6057	755.23	-70.9534	406.5	-37.8723		1055.75	-66.3452	1054.55	-70.0989	1056.92	-5.34058
	652.46	-64.5752	755.24	-70.9228	406.51	-37.5671		1055.76	-66.3452	1054.56	-70.0378	1056.93	-6.80542
	652.47	-64.6973	755.25	-70.8923	406.52	-37.2925		1055.77	-66.4368	1054.57	-69.9768	1056.94	-8.5144
	652.48	-64.7583	755.26	-70.8923	406.53	-37.2925		1055.78	-66.5283	1054.58	-69.9158	1056.95	-10.2539
	652.49	-64.8193	755.27	-70.8313	406.54	-37.384		1055.79	-66.4978	1054.59	-69.8547	1056.96	-11.9324
	652.5	-64.8804	755.28	-70.8618	406.55	-37.5671		1055.8	-66.5283	1054.6	-69.8852	1056.97	-13.5803
	652.51	-65.0024	755.29	-70.8618	406.56	-37.8418		1055.81	-66.5283	1054.61	-69.9463	1056.98	-15.0757
	652.52	-65.0024	755.3	-70.8008	406.57	-38.1165		1055.82	-66.5894	1054.62	-70.0073	1056.99	-16.3574
	652.53	-65.094	755.31	-70.8313	406.58	-38.2996		1055.83	-66.5588	1054.63	-70.0378	1057	-17.3645
	652.54	-65.2161	755.32	-70.8313	406.59	-38.3911		1055.84	-66.6199	1054.64	-70.0684	1057.01	-18.0969
	652.55	-65.2161	755.33	-70.8008	406.6	-38.3301		1055.85	-66.6199	1054.65	-70.0989	1057.02	-18.6462
	652.56	-65.1856	755.34	-70.8008	406.61	-38.147		1055.86	-66.6199	1054.66	-70.1294	1057.03	-19.104
	652.57	-65.1856	755.35	-70.8313	406.62	-37.7808		1055.87	-66.6199	1054.67	-70.1294	1057.04	-19.5923
	652.58	-65.0635	755.36	-70.8008	406.63	-37.3535		1055.88	-66.7114	1054.68	-70.1904	1057.05	-20.1721
	652.59	-64.9414	755.37	-70.8008	406.64	-36.8957		1055.89	-66.7114	1054.69	-70.1599	1057.06	-20.813
	652.6	-64.8499	755.38	-70.7092	406.65	-36.4075		1055.9	-66.6809	1054.7	-70.0684	1057.07	-21.6675
	652.61	-64.8193	755.39	-70.6482	406.66	-35.9497		1055.91	-66.7419	1054.71	-70.0989	1057.08	-22.7356
	652.62	-64.8193	755.4	-70.6177	406.67	-35.5835		1055.92	-66.7419	1054.72	-70.0378	1057.09	-24.0479
	652.63	-64.7583	755.41	-70.5566	406.68	-35.3088		1055.93	-66.7114	1054.73	-70.0073	1057.1	-25.4211
	652.64	-64.7888	755.42	-70.4956	406.69	-35.2173		1055.94	-66.6809	1054.74	-70.0073	1057.11	-26.886
	652.65	-64.7888	755.43	-70.4651	406.7	-35.2478		1055.95	-66.6809	1054.75	-69.8852	1057.12	-28.4424
	652.66	-64.8499	755.44	-70.3735	406.71	-35.3394		1055.96	-66.6199	1054.76	-69.8547	1057.13	-29.9377
	652.67	-64.9414	755.45	-70.343	406.72	-35.553		1055.97	-66.5894	1054.77	-69.7937	1057.14	-31.2195
	652.68	-65.033	755.46	-70.2515	406.73	-35.7971		1055.98	-66.5588	1054.78	-69.7937	1057.15	-32.4097
	652.69	-65.1245	755.47	-70.1599	406.74	-35.9497		1055.99	-66.4978	1054.79	-69.7937	1057.16	-33.4778
	652.7	-65.155	755.48	-70.0989	406.75	-36.0413		1056	-66.4368	1054.8	-69.7937	1057.17	-34.2712
	652.71	-65.1856	755.49	-70.0684	406.76	-36.0413		1056.01	-66.3757	1054.81	-69.7632	1057.18	-34.9121
	652.72	-65.2161	755.5	-70.0378	406.77	-35.9192		1056.02	-66.3452	1054.82	-69.7022	1057.19	-35.4309
	652.73	-65.1856	755.51	-70.0073	406.78	-35.6445		1056.03	-66.2231	1054.83	-69.5801	1057.2	-35.7666
	652.74	-65.2161	755.52	-69.9463	406.79	-35.2783		1056.04	-66.2231	1054.84	-69.4885	1057.21	-35.9802
	652.75	-65.1856	755.53	-69.8852	406.8	-34.8816		1056.05	-66.2842	1054.85	-69.4275	1057.22	-36.2854
	652.76	-65.1245	755.54	-69.9158	406.81	-34.4543		1056.06	-66.3452	1054.86	-69.3665	1057.23	-36.5295
	652.77	-65.0024	755.55	-69.8852	406.82	-34.0881		1056.07	-66.3147	1054.87	-69.3665	1057.24	-36.9263
	652.78	-64.8499	755.56	-69.9463	406.83	-33.8745		1056.08	-66.3452	1054.88	-69.458	1057.25	-37.5061
	652.79	-64.8193	755.57	-69.9463	406.84	-33.6609		1056.09	-66.4673	1054.89	-69.4885	1057.26	-38.2385
	652.8	-64.7888	755.58	-69.9768	406.85	-33.5999		1056.1	-66.5283	1054.9	-69.5496	1057.27	-39.154
	652.81	-64.8499	755.59	-69.9768	406.86	-33.5388		1056.11	-66.6199	1054.91	-69.5801	1057.28	-40.2222
	652.82	-65.0024	755.6	-69.9463	406.87	-33.6304		1056.12	-66.6809	1054.92	-69.5801	1057.29	-41.3818
	652.83	-65.0635	755.61	-69.9158	406.88	-33.6914		1056.13	-66.7419	1054.93	-69.5801	1057.3	-42.572
	652.84	-65.1245	755.62	-69.9158	406.89	-33.783		1056.14	-66.7114	1054.94	-69.4885	1057.31	-43.6096
	652.85	-65.155	755.63	-69.9463	406.9	-33.8745		1056.15	-66.7419	1054.95	-69.4885	1057.32	-44.5251
	652.86	-65.155	755.64	-69.8852	406.91	-33.905		1056.16	-66.7114	1054.96	-69.4275	1057.33	-45.227
	652.87	-65.1856	755.65	-69.8242	406.92	-33.783		1056.17	-66.7419	1054.97	-69.397	1057.34	-45.6238
	652.88	-65.2466	755.66	-69.7937	406.93	-33.6914		1056.18	-66.7114	1054.98	-69.3359	1057.35	-45.7153
	652.89	-65.1856	755.67	-69.7022	406.94	-33.4168		1056.19	-66.7114	1054.99	-69.3054	1057.36	-45.6238
	652.9	-65.1856	755.68	-69.7022	406.95	-33.1116		1056.2	-66.6504	1055	-69.3054	1057.37	-45.3796
	652.91	-65.1245	755.69	-69.7022	406.96	-32.7148		1056.21	-66.5894	1055.01	-69.2444	1057.38	-45.166
	652.92	-65.0635	755.7	-69.6716	406.97	-32.3181		1056.22	-66.5588	1055.02	-69.2749	1057.39	-45.044
	652.93	-65.033	755.71	-69.7022	406.98	-31.8604		1056.23	-66.4673	1055.03	-69.2749	1057.4	-45.044
	652.94	-65.0635	755.72	-69.7022	406.99	-31.4941		1056.24	-66.5283	1055.04	-69.2749	1057.41	-45.2881
	652.95	-65.094	755.73	-69.7327	407	-31.2195		1056.25	-66.5283	1055.05	-69.3054	1057.42	-45.6238
	652.96	-65.155	755.74	-69.7327	407.01	-31.0059		1056.26	-66.5588	1055.06	-69.2749	1057.43	-46.1731
	652.97	-65.2466	755.75	-69.7327	407.02	-30.9143		1056.27	-66.6809	1055.07	-69.1223	1057.44	-46.814
	652.98	-65.2466	755.76	-69.7632	407.03	-30.8838		1056.28	-66.7419	1055.08	-69.0613	1057.45	-47.5464
	652.99	-65.2771	755.77	-69.7327	407.04	-30.9753		1056.29	-66.7419	1055.09	-68.9392	1057.46	-48.3398
	653	-65.3076	755.78	-69.6411	407.05	-31.1584		1056.3	-66.7419	1055.1	-68.7866	1057.47	-49.1028
	653.01	-65.3076	755.79	-69.5801	407.06	-31.3416		1056.31	-66.6809	1055.11	-68.6646	1057.48	-49.7742
	653.02	-65.3076	755.8	-69.458	407.07	-31.4331		1056.32	-66.5894	1055.12	-68.5425	1057.49	-50.2319
	653.03	-65.3381	755.81	-69.3665	407.08	-31.4636		1056.33	-66.5588	1055.13	-68.4509	1057.5	-50.5371
	653.04	-65.3381	755.82	-69.3054	407.09	-31.4331		1056.34	-66.6199	1055.14	-68.3594	1057.51	-50.6592
	653.05	-65.2771	755.83	-69.2749	407.1	-31.25		1056.35	-66.5588	1055.15	-68.2983	1057.52	-50.5981
	653.06	-65.2466	755.84	-69.2749	407.11	-31.0364		1056.36	-66.5588	1055.16	-68.2678	1057.53	-50.415
	653.07	-65.1245	755.85	-69.3359	407.12	-30.6702		1056.37	-66.5894	1055.17	-68.2068	1057.54	-50.1709
	653.08	-65.033	755.86	-69.3359	407.13	-30.3345		1056.38	-66.6504	1055.18	-68.2068	1057.55	-49.9268
	653.09	-64.9109	755.87	-69.4275	407.14	-29.9377		1056.39	-66.7114	1055.19	-68.2678	1057.56	-49.6216
	653.1	-64.8499	755.88	-69.4885	407.15	-29.48		1056.4	-66.7725	1055.2	-68.3289	1057.57	-49.4385
	653.11	-64.8193	755.89	-69.6106	407.16	-29.1138		1056.41	-66.8335	1055.21	-68.4204	1057.58	-49.4385
	653.12	-64.7888	755.9	-69.6716	407.17	-28.717		1056.42	-66.8335	1055.22	-68.512	1057.59	-49.5605
	653.13	-64.8499	755.91	-69.6716	407.18	-28.4119		1056.43	-66.8335	1055.23	-68.634	1057.6	-49.9268
	653.14	-64.8804	755.92	-69.6411	407.19	-28.1677		1056.44	-66.803	1055.24	-68.6646	1057.61	-50.3845
	653.15	-64.9719	755.93	-69.5801	407.2	-27.9541		1056.45	-66.7725	1055.25	-68.6646	1057.62	-50.9338
	653.16	-65.033	755.94	-69.5496	407.21	-27.832		1056.46	-66.7419	1055.26	-68.6646	1057.63	-51.6663
	653.17	-65.094	755.95	-69.458	407.22	-27.71		1056.47	-66.7114	1055.27	-68.6646	1057.64	-52.3376
	653.18	-65.1245	755.96	-69.4275	407.23	-27.6184		1056.48	-66.6809	1055.28	-68.634	1057.65	-52.8565
	653.19	-65.1245	755.97	-69.397	407.24	-27.5269		1056.49	-66.6809	1055.29	-68.634	1057.66	-53.3142
	653.2	-65.0635	755.98	-69.3359	407.25	-27.4353		1056.5	-66.5894	1055.3	-68.6035	1057.67	-53.4973
	653.21	-65.094	755.99	-69.2749	407.26	-27.2522		1056.51	-66.5894	1055.31	-68.573	1057.68	-53.4973
	653.22	-65.094	756	-69.2444	407.27	-27.0691		1056.52	-66.5894	1055.32	-68.512	1057.69	-53.4058
	653.23	-65.033	756.01	-69.1834	407.28	-26.7944		1056.53	-66.5588	1055.33	-68.4509	1057.7	-53.1311
	653.24	-65.094	756.02	-69.2139	407.29	-26.4893		1056.54	-66.5283	1055.34	-68.3899	1057.71	-52.7344
	653.25	-65.0635	756.03	-69.1834	407.3	-26.0925		1056.55	-66.5283	1055.35	-68.3594	1057.72	-52.3376
	653.26	-65.094	756.04	-69.2139	407.31	-25.6958		1056.56	-66.5894	1055.36	-68.3289	1057.73	-52.0325
	653.27	-65.1245	756.05	-69.1834	407.32	-25.238		1056.57	-66.5894	1055.37	-68.2983	1057.74	-51.7883
	653.28	-65.1245	756.06	-69.1223	407.33	-24.7192		1056.58	-66.5894	1055.38	-68.3289	1057.75	-51.6052
	653.29	-65.2161	756.07	-69.0918	407.34	-24.231		1056.59	-66.6504	1055.39	-68.2983	1057.76	-51.5747
	653.3	-65.2466	756.08	-69.0308	407.35	-23.5901		1056.6	-66.803	1055.4	-68.2983	1057.77	-51.6663
	653.31	-65.2771	756.09	-69.0308	407.36	-23.0102		1056.61	-66.864	1055.41	-68.2678	1057.78	-51.8494
	653.32	-65.2771	756.1	-69.0002	407.37	-22.3389		1056.62	-67.0166	1055.42	-68.2068	1057.79	-52.2156
	653.33	-65.2771	756.11	-69.0308	407.38	-21.637		1056.63	-67.1081	1055.43	-68.1458	1057.8	-52.6428
	653.34	-65.2771	756.12	-69.0002	407.39	-20.9045		1056.64	-67.0776	1055.44	-68.1458	1057.81	-53.1616
	653.35	-65.2771	756.13	-69.0308	407.4	-20.1111		1056.65	-67.1081	1055.45	-68.1152	1057.82	-53.6804
	653.36	-65.3381	756.14	-69.0613	407.41	-19.3176		1056.66	-67.0776	1055.46	-68.1152	1057.83	-54.1077
	653.37	-65.3076	756.15	-69.1223	407.42	-18.4326		1056.67	-66.925	1055.47	-68.1152	1057.84	-54.4739
	653.38	-65.3687	756.16	-69.1528	407.43	-17.5171		1056.68	-66.864	1055.48	-68.1458	1057.85	-54.7485
	653.39	-65.3687	756.17	-69.0918	407.44	-16.5405		1056.69	-66.7725	1055.49	-68.1763	1057.86	-54.779
	653.4	-65.3687	756.18	-69.1223	407.45	-15.5029		1056.7	-66.7725	1055.5	-68.2068	1057.87	-54.718
	653.41	-65.3687	756.19	-69.0613	407.46	-14.3738		1056.71	-66.6809	1055.51	-68.1763	1057.88	-54.5349
	653.42	-65.3687	756.2	-69.0002	407.47	-13.1226		1056.72	-66.5894	1055.52	-68.1763	1057.89	-54.1687
	653.43	-65.3381	756.21	-68.9087	407.48	-11.8713		1056.73	-66.5588	1055.53	-68.1152	1057.9	-53.772
	653.44	-65.3076	756.22	-68.8477	407.49	-10.437		1056.74	-66.5588	1055.54	-68.0847	1057.91	-53.3142
	653.45	-65.2771	756.23	-68.7561	407.5	-8.78906		1056.75	-66.5588	1055.55	-68.0847	1057.92	-52.887
	653.46	-65.2161	756.24	-68.7256	407.51	-6.92749		1056.76	-66.6199	1055.56	-68.1763	1057.93	-52.5513
	653.47	-65.155	756.25	-68.6951	407.52	-5.00488		1056.77	-66.7419	1055.57	-68.2373	1057.94	-52.4597
	653.48	-65.155	756.26	-68.7256	407.53	-2.7771		1056.78	-66.8335	1055.58	-68.2983	1057.95	-52.4902
	653.49	-65.1856	756.27	-68.6951	407.54	-0.42725		1056.79	-66.8335	1055.59	-68.3594	1057.96	-52.7344
	653.5	-65.2161	756.28	-68.6951	407.55	2.10571		1056.8	-66.8945	1055.6	-68.4204	1057.97	-53.0701
	653.51	-65.2466	756.29	-68.6951	407.56	4.79126		1056.81	-66.8945	1055.61	-68.3899	1057.98	-53.5278
	653.52	-65.2771	756.3	-68.7561	407.57	7.59888		1056.82	-66.864	1055.62	-68.3289	1057.99	-53.9856
	653.53	-65.3076	756.31	-68.7256	407.58	10.4065		1056.83	-66.925	1055.63	-68.3289	1058	-54.3823
	653.54	-65.3076	756.32	-68.7866	407.59	13.092		1056.84	-66.864	1055.64	-68.2983	1058.01	-54.7485
	653.55	-65.3687	756.33	-68.8171	407.6	15.625		1056.85	-66.864	1055.65	-68.2373	1058.02	-54.9927
	653.56	-65.3992	756.34	-68.8477	407.61	17.8833		1056.86	-66.803	1055.66	-68.1763	1058.03	-55.1758
	653.57	-65.4297	756.35	-68.7866	407.62	19.6838		1056.87	-66.7114	1055.67	-68.1152	1058.04	-55.2368
	653.58	-65.4297	756.36	-68.8171	407.63	21.1182		1056.88	-66.6809	1055.68	-68.0847	1058.05	-55.2063
	653.59	-65.4907	756.37	-68.7866	407.64	22.0947		1056.89	-66.7114	1055.69	-67.9932	1058.06	-55.0842
	653.6	-65.4907	756.38	-68.8171	407.65	22.6746		1056.9	-66.7114	1055.7	-67.9626	1058.07	-54.8706
	653.61	-65.4907	756.39	-68.8477	407.66	22.8882		1056.91	-66.7419	1055.71	-67.8711	1058.08	-54.5349
	653.62	-65.4297	756.4	-68.8171	407.67	22.7966		1056.92	-66.7725	1055.72	-67.8101	1058.09	-54.1992
	653.63	-65.3687	756.41	-68.8171	407.68	22.4609		1056.93	-66.803	1055.73	-67.749	1058.1	-53.9551
	653.64	-65.2466	756.42	-68.7256	407.69	22.0337		1056.94	-66.8945	1055.74	-67.7795	1058.11	-53.7109
	653.65	-65.2161	756.43	-68.6951	407.7	21.637		1056.95	-66.8945	1055.75	-67.749	1058.12	-53.5889
	653.66	-65.1245	756.44	-68.634	407.71	21.3318		1056.96	-66.925	1055.76	-67.749	1058.13	-53.5583
	653.67	-65.155	756.45	-68.6646	407.72	21.2402		1056.97	-66.9556	1055.77	-67.749	1058.14	-53.5583
	653.68	-65.1856	756.46	-68.6035	407.73	21.3318		1056.98	-66.925	1055.78	-67.7795	1058.15	-53.6804
	653.69	-65.1856	756.47	-68.573	407.74	21.6064		1056.99	-66.864	1055.79	-67.8101	1058.16	-53.894
	653.7	-65.2466	756.48	-68.5425	407.75	21.9727		1057	-66.7725	1055.8	-67.8406	1058.17	-54.1687
	653.71	-65.2466	756.49	-68.4814	407.76	22.4304		1057.01	-66.7114	1055.81	-67.9016	1058.18	-54.4128
	653.72	-65.2161	756.5	-68.4204	407.77	22.7051		1057.02	-66.7114	1055.82	-67.9626	1058.19	-54.6875
	653.73	-65.2161	756.51	-68.3289	407.78	22.7966		1057.03	-66.6809	1055.83	-67.9626	1058.2	-54.9011
	653.74	-65.1856	756.52	-68.2678	407.79	22.522		1057.04	-66.7419	1055.84	-68.0542	1058.21	-55.0842
	653.75	-65.2161	756.53	-68.2068	407.8	21.759		1057.05	-66.7725	1055.85	-68.1152	1058.22	-55.0842
	653.76	-65.2466	756.54	-68.2373	407.81	20.6299		1057.06	-66.8335	1055.86	-68.2068	1058.23	-55.0537
	653.77	-65.3076	756.55	-68.1763	407.82	19.0125		1057.07	-66.8945	1055.87	-68.2068	1058.24	-54.9011
	653.78	-65.3381	756.56	-68.2678	407.83	17.0898		1057.08	-66.8945	1055.88	-68.2373	1058.25	-54.6265
	653.79	-65.3992	756.57	-68.3594	407.84	14.8926		1057.09	-66.925	1055.89	-68.2983	1058.26	-54.4128
	653.8	-65.4297	756.58	-68.4204	407.85	12.5732		1057.1	-66.9556	1055.9	-68.2678	1058.27	-54.1077
	653.81	-65.5212	756.59	-68.4814	407.86	10.3149		1057.11	-66.9556	1055.91	-68.2983	1058.28	-53.8635
	653.82	-65.5823	756.6	-68.5425	407.87	8.08716		1057.12	-66.9861	1055.92	-68.2678	1058.29	-53.6499
	653.83	-65.5823	756.61	-68.573	407.88	6.04248		1057.13	-66.9861	1055.93	-68.2068	1058.3	-53.5583
	653.84	-65.5823	756.62	-68.5425	407.89	4.27246		1057.14	-66.9861	1055.94	-68.1152	1058.31	-53.5278
	653.85	-65.6128	756.63	-68.573	407.9	2.74658		1057.15	-66.9861	1055.95	-68.0847	1058.32	-53.5889
	653.86	-65.5823	756.64	-68.6035	407.91	1.46484		1057.16	-66.9861	1055.96	-68.0237	1058.33	-53.772
	653.87	-65.5518	756.65	-68.634	407.92	0.5188		1057.17	-66.925	1055.97	-67.9321	1058.34	-54.0466
	653.88	-65.5518	756.66	-68.6646	407.93	-0.30518		1057.18	-66.925	1055.98	-67.8711	1058.35	-54.3518
	653.89	-65.5212	756.67	-68.634	407.94	-1.12915		1057.19	-66.9556	1055.99	-67.9016	1058.36	-54.718
	653.9	-65.4297	756.68	-68.573	407.95	-2.0752		1057.2	-66.9556	1056	-67.8406	1058.37	-55.0232
	653.91	-65.3381	756.69	-68.512	407.96	-3.20435		1057.21	-66.9861	1056.01	-67.8101	1058.38	-55.2978
	653.92	-65.2771	756.7	-68.4509	407.97	-4.60815		1057.22	-67.0166	1056.02	-67.8101	1058.39	-55.481
	653.93	-65.2466	756.71	-68.4509	407.98	-6.37817		1057.23	-67.0166	1056.03	-67.7185	1058.4	-55.481
	653.94	-65.2466	756.72	-68.4204	407.99	-8.48389		1057.24	-67.0166	1056.04	-67.7185	1058.41	-55.2978
	653.95	-65.2771	756.73	-68.4204	408	-10.7727		1057.25	-66.925	1056.05	-67.6575	1058.42	-55.0232
	653.96	-65.3687	756.74	-68.3899	408.01	-13.1531		1057.26	-66.864	1056.06	-67.6575	1058.43	-54.6265
	653.97	-65.4297	756.75	-68.3594	408.02	-15.5945		1057.27	-66.803	1056.07	-67.6575	1058.44	-54.2297
	653.98	-65.4907	756.76	-68.2983	408.03	-17.9748		1057.28	-66.7114	1056.08	-67.5964	1058.45	-53.8635
	653.99	-65.5823	756.77	-68.2373	408.04	-20.1416		1057.29	-66.7114	1056.09	-67.5964	1058.46	-53.5583
	654	-65.5823	756.78	-68.1763	408.05	-22.0337		1057.3	-66.7725	1056.1	-67.5964	1058.47	-53.3142
	654.01	-65.6128	756.79	-68.1458	408.06	-23.6206		1057.31	-66.7725	1056.11	-67.5964	1058.48	-53.1616
	654.02	-65.6128	756.8	-68.1458	408.07	-24.7498		1057.32	-66.8335	1056.12	-67.5964	1058.49	-53.1311
	654.03	-65.5823	756.81	-68.1458	408.08	-25.5432		1057.33	-66.925	1056.13	-67.688	1058.5	-53.1921
	654.04	-65.5518	756.82	-68.1763	408.09	-26.0315		1057.34	-66.9556	1056.14	-67.688	1058.51	-53.4363
	654.05	-65.4602	756.83	-68.1458	408.1	-26.4587		1057.35	-66.9556	1056.15	-67.688	1058.52	-53.7415
	654.06	-65.3992	756.84	-68.1763	408.11	-26.7944		1057.36	-67.0166	1056.16	-67.688	1058.53	-54.1687
	654.07	-65.3687	756.85	-68.0847	408.12	-27.2217		1057.37	-67.0166	1056.17	-67.6575	1058.54	-54.5654
	654.08	-65.3381	756.86	-68.1152	408.13	-27.8625		1057.38	-67.0471	1056.18	-67.5964	1058.55	-54.9316
	654.09	-65.3687	756.87	-68.0847	408.14	-28.717		1057.39	-67.0471	1056.19	-67.5354	1058.56	-55.1453
	654.1	-65.4907	756.88	-68.0542	408.15	-29.8157		1057.4	-67.0471	1056.2	-67.5049	1058.57	-55.3284
	654.11	-65.4907	756.89	-68.0542	408.16	-31.2195		1057.41	-67.0166	1056.21	-67.5049	1058.58	-55.3589
	654.12	-65.5823	756.9	-68.0542	408.17	-32.8674		1057.42	-67.0166	1056.22	-67.4133	1058.59	-55.1758
	654.13	-65.6433	756.91	-68.0237	408.18	-34.6069		1057.43	-66.9556	1056.23	-67.4133	1058.6	-54.9622
	654.14	-65.6433	756.92	-67.9626	408.19	-36.4685		1057.44	-67.0166	1056.24	-67.4133	1058.61	-54.6875
	654.15	-65.6433	756.93	-68.0237	408.2	-38.2385		1057.45	-67.0471	1056.25	-67.4133	1058.62	-54.3213
	654.16	-65.5823	756.94	-68.0237	408.21	-39.917		1057.46	-67.0471	1056.26	-67.4438	1058.63	-53.9246
	654.17	-65.5518	756.95	-67.9932	408.22	-41.2903		1057.47	-67.1081	1056.27	-67.5049	1058.64	-53.6194
	654.18	-65.4907	756.96	-68.0237	408.23	-42.3584		1057.48	-67.1081	1056.28	-67.5049	1058.65	-53.3447
	654.19	-65.4297	756.97	-67.9932	408.24	-43.2434		1057.49	-67.1081	1056.29	-67.4438	1058.66	-53.1921
	654.2	-65.3992	756.98	-68.0237	408.25	-43.7012		1057.5	-67.1081	1056.3	-67.4133	1058.67	-53.1921
	654.21	-65.4602	756.99	-68.0847	408.26	-43.9758		1057.51	-67.0471	1056.31	-67.4133	1058.68	-53.3447
	654.22	-65.4602	757	-68.1763	408.27	-44.0369		1057.52	-67.0471	1056.32	-67.4133	1058.69	-53.5278
	654.23	-65.4602	757.01	-68.1763	408.28	-43.9758		1057.53	-67.0166	1056.33	-67.3523	1058.7	-53.772
	654.24	-65.4297	757.02	-68.2373	408.29	-43.8843		1057.54	-66.925	1056.34	-67.4133	1058.71	-54.0772
	654.25	-65.3687	757.03	-68.2068	408.3	-43.8538		1057.55	-66.925	1056.35	-67.3828	1058.72	-54.3213
	654.26	-65.3687	757.04	-68.1763	408.31	-44.0979		1057.56	-66.8945	1056.36	-67.2913	1058.73	-54.5654
	654.27	-65.3381	757.05	-68.1458	408.32	-44.4946		1057.57	-66.864	1056.37	-67.1997	1058.74	-54.8096
	654.28	-65.3381	757.06	-68.0542	408.33	-45.1355		1057.58	-66.8945	1056.38	-67.1997	1058.75	-54.9011
	654.29	-65.3687	757.07	-68.0542	408.34	-46.1121		1057.59	-66.9556	1056.39	-67.1387	1058.76	-54.8706
	654.3	-65.3992	757.08	-67.9932	408.35	-47.1191		1057.6	-66.9556	1056.4	-67.1387	1058.77	-54.718
	654.31	-65.4602	757.09	-67.9932	408.36	-48.2483		1057.61	-66.9861	1056.41	-67.1387	1058.78	-54.4128
	654.32	-65.5518	757.1	-67.9321	408.37	-49.408		1057.62	-66.9861	1056.42	-67.1692	1058.79	-54.1077
	654.33	-65.6128	757.11	-67.8711	408.38	-50.4456		1057.63	-66.925	1056.43	-67.1387	1058.8	-53.7415
	654.34	-65.6433	757.12	-67.8406	408.39	-51.3		1057.64	-66.8945	1056.44	-67.1692	1058.81	-53.4058
	654.35	-65.7044	757.13	-67.8101	408.4	-51.9409		1057.65	-66.864	1056.45	-67.1692	1058.82	-53.2227
	654.36	-65.7654	757.14	-67.8101	408.41	-52.3071		1057.66	-66.925	1056.46	-67.1692	1058.83	-53.0395
	654.37	-65.7654	757.15	-67.9321	408.42	-52.3987		1057.67	-66.8945	1056.47	-67.1081	1058.84	-53.0395
	654.38	-65.7959	757.16	-67.9626	408.43	-52.2461		1057.68	-66.9556	1056.48	-67.0471	1058.85	-53.1921
	654.39	-65.7959	757.17	-67.9626	408.44	-51.9104		1057.69	-67.0166	1056.49	-66.9861	1058.86	-53.4058
	654.4	-65.7349	757.18	-68.0542	408.45	-51.4221		1057.7	-67.0776	1056.5	-66.8335	1058.87	-53.7109
	654.41	-65.7044	757.19	-68.0237	408.46	-51.0254		1057.71	-67.0776	1056.51	-66.7725	1058.88	-54.0161
	654.42	-65.6128	757.2	-68.0542	408.47	-50.7202		1057.72	-67.1081	1056.52	-66.6504	1058.89	-54.3823
	654.43	-65.5823	757.21	-68.0237	408.48	-50.5981		1057.73	-67.1081	1056.53	-66.6199	1058.9	-54.6265
	654.44	-65.5212	757.22	-68.0542	408.49	-50.7202		1057.74	-67.0776	1056.54	-66.5588	1058.91	-54.779
	654.45	-65.4297	757.23	-68.0542	408.5	-51.0864		1057.75	-67.0471	1056.55	-66.5283	1058.92	-54.8096
	654.46	-65.3687	757.24	-68.0542	408.51	-51.6357		1057.76	-66.9861	1056.56	-66.4673	1058.93	-54.718
	654.47	-65.3381	757.25	-68.0237	408.52	-52.4292		1057.77	-66.925	1056.57	-66.4673	1058.94	-54.5349
	654.48	-65.2771	757.26	-68.0542	408.53	-53.3142		1057.78	-66.864	1056.58	-66.4978	1058.95	-54.2297
	654.49	-65.3076	757.27	-68.0237	408.54	-54.2297		1057.79	-66.803	1056.59	-66.5283	1058.96	-53.9551
	654.5	-65.3687	757.28	-68.0542	408.55	-55.1148		1057.8	-66.8335	1056.6	-66.5588	1058.97	-53.6499
	654.51	-65.4602	757.29	-68.0542	408.56	-55.8472		1057.81	-66.864	1056.61	-66.6504	1058.98	-53.3752
	654.52	-65.5518	757.3	-68.0542	408.57	-56.366		1057.82	-66.925	1056.62	-66.7725	1058.99	-53.1921
	654.53	-65.6128	757.31	-68.0542	408.58	-56.6101		1057.83	-67.0166	1056.63	-66.864	1059	-53.0701
	654.54	-65.7044	757.32	-68.0237	408.59	-56.7017		1057.84	-67.1081	1056.64	-66.8945	1059.01	-53.0395
	654.55	-65.7044	757.33	-67.9932	408.6	-56.488		1057.85	-67.1387	1056.65	-66.8945	1059.02	-53.0701
	654.56	-65.7349	757.34	-67.9932	408.61	-56.0608		1057.86	-67.1997	1056.66	-66.925	1059.03	-53.1006
	654.57	-65.7654	757.35	-67.9932	408.62	-55.5725		1057.87	-67.1692	1056.67	-66.8945	1059.04	-53.1311
	654.58	-65.7959	757.36	-67.9932	408.63	-55.0232		1057.88	-67.1692	1056.68	-66.864	1059.05	-53.1311
	654.59	-65.8264	757.37	-67.9932	408.64	-54.4739		1057.89	-67.1387	1056.69	-66.8335	1059.06	-53.1616
	654.6	-65.7654	757.38	-68.0237	408.65	-54.0161		1057.9	-67.0776	1056.7	-66.8335	1059.07	-53.1921
	654.61	-65.6738	757.39	-68.0237	408.66	-53.772		1057.91	-66.9861	1056.71	-66.7419	1059.08	-53.2227
	654.62	-65.5823	757.4	-68.0237	408.67	-53.7415		1057.92	-66.8945	1056.72	-66.7114	1059.09	-53.2837
	654.63	-65.4907	757.41	-68.0542	408.68	-53.9246		1057.93	-66.864	1056.73	-66.6199	1059.1	-53.3142
	654.64	-65.4602	757.42	-68.0237	408.69	-54.3213		1057.94	-66.8335	1056.74	-66.5283	1059.11	-53.3447
	654.65	-65.4602	757.43	-68.0237	408.7	-54.9622		1057.95	-66.8335	1056.75	-66.4062	1059.12	-53.2837
	654.66	-65.5212	757.44	-67.9626	408.71	-55.6946		1057.96	-66.8335	1056.76	-66.3757	1059.13	-53.2532
	654.67	-65.5212	757.45	-67.9016	408.72	-56.3965		1057.97	-66.864	1056.77	-66.2537	1059.14	-53.2837
	654.68	-65.5823	757.46	-67.8711	408.73	-57.0679		1057.98	-66.864	1056.78	-66.1926	1059.15	-53.3142
	654.69	-65.5823	757.47	-67.7795	408.74	-57.5562		1057.99	-66.8335	1056.79	-66.1926	1059.16	-53.3142
	654.7	-65.6128	757.48	-67.7185	408.75	-57.9224		1058	-66.8335	1056.8	-66.1316	1059.17	-53.3142
	654.71	-65.6738	757.49	-67.7185	408.76	-58.075		1058.01	-66.864	1056.81	-66.1316	1059.18	-53.2837
	654.72	-65.7349	757.5	-67.688	408.77	-58.075		1058.02	-66.9556	1056.82	-66.1621	1059.19	-53.1921
	654.73	-65.7349	757.51	-67.6575	408.78	-57.8613		1058.03	-67.0471	1056.83	-66.1926	1059.2	-53.1006
	654.74	-65.7959	757.52	-67.6575	408.79	-57.4951		1058.04	-67.0776	1056.84	-66.2231	1059.21	-53.0395
	654.75	-65.8264	757.53	-67.6269	408.8	-56.9763		1058.05	-67.1692	1056.85	-66.2842	1059.22	-52.9785
	654.76	-65.7959	757.54	-67.688	408.81	-56.3965		1058.06	-67.1692	1056.86	-66.2842	1059.23	-52.8565
	654.77	-65.8264	757.55	-67.6575	408.82	-55.9082		1058.07	-67.1692	1056.87	-66.2842	1059.24	-52.8259
	654.78	-65.8569	757.56	-67.6575	408.83	-55.4504		1058.08	-67.1997	1056.88	-66.3147	1059.25	-52.7954
	654.79	-65.8875	757.57	-67.688	408.84	-55.1758		1058.09	-67.1692	1056.89	-66.2842	1059.26	-52.7039
	654.8	-65.8875	757.58	-67.6269	408.85	-55.1148		1058.1	-67.1387	1056.9	-66.2231	1059.27	-52.7039
	654.81	-65.918	757.59	-67.6269	408.86	-55.2673		1058.11	-67.1081	1056.91	-66.3452	1059.28	-52.6428
	654.82	-65.8875	757.6	-67.6269	408.87	-55.6641		1058.12	-67.0166	1056.92	-66.2842	1059.29	-52.7039
	654.83	-65.7959	757.61	-67.6269	408.88	-56.2134		1058.13	-66.8945	1056.93	-66.2842	1059.3	-52.7649
	654.84	-65.7044	757.62	-67.688	408.89	-56.8848		1058.14	-66.803	1056.94	-66.2842	1059.31	-52.8259
	654.85	-65.6128	757.63	-67.749	408.9	-57.5562		1058.15	-66.7114	1056.95	-66.2842	1059.32	-52.9175
	654.86	-65.5518	757.64	-67.7795	408.91	-58.1055		1058.16	-66.7114	1056.96	-66.2842	1059.33	-52.9785
	654.87	-65.4907	757.65	-67.8101	408.92	-58.5938		1058.17	-66.6809	1056.97	-66.3147	1059.34	-52.9785
	654.88	-65.4602	757.66	-67.8711	408.93	-58.8989		1058.18	-66.7419	1056.98	-66.2842	1059.35	-52.9175
	654.89	-65.4297	757.67	-67.8711	408.94	-58.9294		1058.19	-66.8335	1056.99	-66.2842	1059.36	-52.8565
	654.9	-65.4602	757.68	-67.9016	408.95	-58.8074		1058.2	-66.925	1057	-66.2537	1059.37	-52.7344
	654.91	-65.4907	757.69	-67.8711	408.96	-58.5632		1058.21	-67.0166	1057.01	-66.2231	1059.38	-52.6123
	654.92	-65.6128	757.7	-67.8406	408.97	-58.1665		1058.22	-67.0776	1057.02	-66.2537	1059.39	-52.5513
	654.93	-65.7654	757.71	-67.8101	408.98	-57.6782		1058.23	-67.1081	1057.03	-66.2231	1059.4	-52.5513
	654.94	-65.8264	757.72	-67.7185	408.99	-57.1594		1058.24	-67.1387	1057.04	-66.2842	1059.41	-52.5818
	654.95	-65.8875	757.73	-67.688	409	-56.6711		1058.25	-67.1387	1057.05	-66.2842	1059.42	-52.6733
	654.96	-65.9485	757.74	-67.6269	409.01	-56.366		1058.26	-67.1081	1057.06	-66.2842	1059.43	-52.8259
	654.97	-65.8875	757.75	-67.5964	409.02	-56.1218		1058.27	-67.1081	1057.07	-66.2537	1059.44	-53.009
	654.98	-65.8264	757.76	-67.5964	409.03	-56.0303		1058.28	-67.0776	1057.08	-66.2231	1059.45	-53.2227
	654.99	-65.7349	757.77	-67.5049	409.04	-56.1829		1058.29	-67.0471	1057.09	-66.1621	1059.46	-53.4058
	655	-65.7044	757.78	-67.5659	409.05	-56.427		1058.3	-67.0776	1057.1	-66.1621	1059.47	-53.5278
	655.01	-65.6738	757.79	-67.5049	409.06	-56.7932		1058.31	-67.0776	1057.11	-66.1316	1059.48	-53.6194
	655.02	-65.6738	757.8	-67.5049	409.07	-57.1899		1058.32	-67.1081	1057.12	-66.1011	1059.49	-53.5583
	655.03	-65.6433	757.81	-67.5659	409.08	-57.6172		1058.33	-67.1081	1057.13	-66.1011	1059.5	-53.4363
	655.04	-65.6738	757.82	-67.6269	409.09	-58.0444		1058.34	-67.1081	1057.14	-66.0706	1059.51	-53.2532
	655.05	-65.7044	757.83	-67.688	409.1	-58.4106		1058.35	-67.1387	1057.15	-66.0706	1059.52	-53.009
	655.06	-65.7349	757.84	-67.8406	409.11	-58.6548		1058.36	-67.1387	1057.16	-66.04	1059.53	-52.7344
	655.07	-65.7654	757.85	-67.9321	409.12	-58.7769		1058.37	-67.1387	1057.17	-66.0706	1059.54	-52.4902
	655.08	-65.7654	757.86	-67.9321	409.13	-58.7158		1058.38	-67.1692	1057.18	-66.04	1059.55	-52.2461
	655.09	-65.7349	757.87	-67.9321	409.14	-58.5327		1058.39	-67.1387	1057.19	-66.04	1059.56	-52.1545
	655.1	-65.7349	757.88	-67.9016	409.15	-58.2275		1058.4	-67.0776	1057.2	-66.0706	1059.57	-52.0935
	655.11	-65.7349	757.89	-67.7795	409.16	-57.8308		1058.41	-67.0166	1057.21	-66.1011	1059.58	-52.1545
	655.12	-65.7044	757.9	-67.688	409.17	-57.4341		1058.42	-66.9861	1057.22	-66.0706	1059.59	-52.3071
	655.13	-65.7044	757.91	-67.5964	409.18	-57.0679		1058.43	-66.925	1057.23	-66.1011	1059.6	-52.5207
	655.14	-65.7349	757.92	-67.4744	409.19	-56.7932		1058.44	-66.9556	1057.24	-66.1011	1059.61	-52.6428
	655.15	-65.7654	757.93	-67.4133	409.2	-56.5491		1058.45	-66.9556	1057.25	-66.1316	1059.62	-52.887
	655.16	-65.6738	757.94	-67.2913	409.21	-56.4575		1058.46	-66.9556	1057.26	-66.1011	1059.63	-53.0701
	655.17	-65.6128	757.95	-67.1692	409.22	-56.427		1058.47	-66.9861	1057.27	-66.1316	1059.64	-53.1616
	655.18	-65.5518	757.96	-67.1692	409.23	-56.5491		1058.48	-66.9861	1057.28	-66.1011	1059.65	-53.3142
	655.19	-65.5212	757.97	-67.1387	409.24	-56.8543		1058.49	-67.0166	1057.29	-66.1011	1059.66	-53.3142
	655.2	-65.5823	757.98	-67.1692	409.25	-57.2815		1058.5	-66.9861	1057.3	-66.1621	1059.67	-53.1921
	655.21	-65.6433	757.99	-67.1997	409.26	-57.7698		1058.51	-66.9861	1057.31	-66.2231	1059.68	-52.9175
	655.22	-65.7044	758	-67.2302	409.27	-58.2275		1058.52	-67.0776	1057.32	-66.2231	1059.69	-52.5818
	655.23	-65.7654	758.01	-67.2302	409.28	-58.5938		1058.53	-67.0471	1057.33	-66.2537	1059.7	-52.2766
	655.24	-65.7654	758.02	-67.2913	409.29	-58.8989		1058.54	-67.0471	1057.34	-66.2231	1059.71	-52.063
	655.25	-65.8264	758.03	-67.2913	409.3	-59.021		1058.55	-67.0776	1057.35	-66.1621	1059.72	-51.8494
	655.26	-65.8264	758.04	-67.3218	409.31	-59.0515		1058.56	-67.0471	1057.36	-66.1011	1059.73	-51.6968
	655.27	-65.8569	758.05	-67.3523	409.32	-58.8684		1058.57	-67.1081	1057.37	-66.0095	1059.74	-51.6663
	655.28	-65.8569	758.06	-67.3828	409.33	-58.5938		1058.58	-67.1997	1057.38	-66.0095	1059.75	-51.6357
	655.29	-65.8875	758.07	-67.4438	409.34	-58.136		1058.59	-67.1997	1057.39	-65.8875	1059.76	-51.7273
	655.3	-65.8569	758.08	-67.4744	409.35	-57.6477		1058.6	-67.1997	1057.4	-65.7959	1059.77	-51.8188
	655.31	-65.8569	758.09	-67.5049	409.36	-57.251		1058.61	-67.2302	1057.41	-65.7349	1059.78	-51.9714
	655.32	-65.8875	758.1	-67.5964	409.37	-56.8848		1058.62	-67.2607	1057.42	-65.7044	1059.79	-52.1545
	655.33	-65.9485	758.11	-67.5964	409.38	-56.6711		1058.63	-67.2302	1057.43	-65.7349	1059.8	-52.3071
	655.34	-65.8875	758.12	-67.5964	409.39	-56.6711		1058.64	-67.2607	1057.44	-65.7959	1059.81	-52.4597
	655.35	-65.8569	758.13	-67.5659	409.4	-56.7627		1058.65	-67.3218	1057.45	-65.8569	1059.82	-52.5818
	655.36	-65.7654	758.14	-67.5659	409.41	-56.9458		1058.66	-67.3218	1057.46	-65.8875	1059.83	-52.6428
	655.37	-65.6738	758.15	-67.5049	409.42	-57.1289		1058.67	-67.3218	1057.47	-65.918	1059.84	-52.6123
	655.38	-65.6738	758.16	-67.4744	409.43	-57.4646		1058.68	-67.3218	1057.48	-65.918	1059.85	-52.4292
	655.39	-65.6128	758.17	-67.4438	409.44	-57.6782		1058.69	-67.2302	1057.49	-65.8569	1059.86	-52.3071
	655.4	-65.6128	758.18	-67.4744	409.45	-57.8918		1058.7	-67.1692	1057.5	-65.7654	1059.87	-52.002
	655.41	-65.7044	758.19	-67.5049	409.46	-58.0139		1058.71	-67.1081	1057.51	-65.7654	1059.88	-51.6968
	655.42	-65.7349	758.2	-67.5049	409.47	-58.075		1058.72	-67.0471	1057.52	-65.7349	1059.89	-51.3611
	655.43	-65.7654	758.21	-67.4744	409.48	-58.0444		1058.73	-67.0471	1057.53	-65.6738	1059.9	-51.0559
	655.44	-65.7349	758.22	-67.4744	409.49	-57.9224		1058.74	-67.0471	1057.54	-65.6128	1059.91	-50.8118
	655.45	-65.7349	758.23	-67.4438	409.5	-57.7087		1058.75	-67.0471	1057.55	-65.6738	1059.92	-50.7202
	655.46	-65.7654	758.24	-67.5354	409.51	-57.5256		1058.76	-67.1081	1057.56	-65.6738	1059.93	-50.7812
	655.47	-65.7654	758.25	-67.5354	409.52	-57.2815		1058.77	-67.1081	1057.57	-65.7044	1059.94	-50.9949
	655.48	-65.8264	758.26	-67.5964	409.53	-57.0068		1058.78	-67.1081	1057.58	-65.6738	1059.95	-51.3611
	655.49	-65.9485	758.27	-67.5964	409.54	-56.8543		1058.79	-67.1081	1057.59	-65.7044	1059.96	-51.7273
	655.5	-66.04	758.28	-67.5659	409.55	-56.7322		1058.8	-67.1387	1057.6	-65.7044	1059.97	-52.124
	655.51	-66.1011	758.29	-67.5354	409.56	-56.6101		1058.81	-67.0776	1057.61	-65.6738	1059.98	-52.4597
	655.52	-66.1011	758.3	-67.5049	409.57	-56.6101		1058.82	-67.1081	1057.62	-65.6433	1059.99	-52.7039
	655.53	-66.1621	758.31	-67.5049	409.58	-56.6406		1058.83	-67.0776	1057.63	-65.6433	1060	-52.7649
	655.54	-66.1316	758.32	-67.5964	409.59	-56.7627		1058.84	-67.0776	1057.64	-65.6128	1060.01	-52.7954
	655.55	-66.1011	758.33	-67.5354	409.6	-56.9153		1058.85	-67.1081	1057.65	-65.6738	1060.02	-52.6123
	655.56	-66.0706	758.34	-67.5354	409.61	-57.1289		1058.86	-67.1387	1057.66	-65.7349	1060.03	-52.3071
	655.57	-66.1011	758.35	-67.4744	409.62	-57.4036		1058.87	-67.1997	1057.67	-65.7959	1060.04	-51.9104
	655.58	-66.0095	758.36	-67.4133	409.63	-57.5256		1058.88	-67.2607	1057.68	-65.8875	1060.05	-51.3306
	655.59	-65.9485	758.37	-67.3523	409.64	-57.7087		1058.89	-67.3218	1057.69	-65.9485	1060.06	-51.8799
	655.6	-65.9485	758.38	-67.3218	409.65	-57.8308		1058.9	-67.3218	1057.7	-65.9485	1060.07	-68.4204
	655.61	-65.8569	758.39	-67.3523	409.66	-57.7393		1058.91	-67.3523	1057.71	-65.979	1060.08	-127.899
	655.62	-65.8569	758.4	-67.4133	409.67	-57.5867		1058.92	-67.3218	1057.72	-66.0706	1060.09	-243.225
	655.63	-65.8569	758.41	-67.4133	409.68	-57.373		1058.93	-67.2607	1057.73	-66.1316	1060.1	-402.1
	655.64	-65.8569	758.42	-67.4438	409.69	-57.0679		1058.94	-67.2302	1057.74	-66.1316	1060.11	-574.677
	655.65	-65.7959	758.43	-67.4438	409.7	-56.7627		1058.95	-67.1692	1057.75	-66.1011	1060.12	-728.424
	655.66	-65.8264	758.44	-67.4438	409.71	-56.427		1058.96	-67.1081	1057.76	-66.1011	1060.13	-837.555
	655.67	-65.8264	758.45	-67.4438	409.72	-56.2134		1058.97	-67.1081	1057.77	-66.1011	1060.14	-886.475
	655.68	-65.8569	758.46	-67.4744	409.73	-56.1523		1058.98	-67.0776	1057.78	-66.0095	1060.15	-869.965
	655.69	-66.0095	758.47	-67.4133	409.74	-56.1829		1058.99	-67.1081	1057.79	-66.0095	1060.16	-792.358
	655.7	-66.1011	758.48	-67.4133	409.75	-56.2744		1059	-67.1387	1057.8	-65.9485	1060.17	-665.619
	655.71	-66.2231	758.49	-67.3828	409.76	-56.5491		1059.01	-67.1387	1057.81	-65.8875	1060.18	-499.298
	655.72	-66.2537	758.5	-67.3523	409.77	-56.8237		1059.02	-67.1692	1057.82	-65.7654	1060.19	-290.131
	655.73	-66.3147	758.51	-67.3218	409.78	-57.1289		1059.03	-67.1692	1057.83	-65.7349	1060.2	-39.093
	655.74	-66.3147	758.52	-67.2302	409.79	-57.4341		1059.04	-67.1387	1057.84	-65.6738	1060.21	229.858
	655.75	-66.2537	758.53	-67.1692	409.8	-57.6782		1059.05	-67.1997	1057.85	-65.6738	1060.22	478.21
	655.76	-66.1621	758.54	-67.1692	409.81	-57.8003		1059.06	-67.2607	1057.86	-65.6433	1060.23	664.948
	655.77	-66.1316	758.55	-67.1081	409.82	-57.8918		1059.07	-67.2913	1057.87	-65.6128	1060.24	759.857
	655.78	-66.04	758.56	-67.0776	409.83	-57.8308		1059.08	-67.3218	1057.88	-65.6128	1060.25	749.695
	655.79	-66.0095	758.57	-67.1081	409.84	-57.6172		1059.09	-67.3828	1057.89	-65.6738	1060.26	637.726
	655.8	-65.9485	758.58	-67.1081	409.85	-57.3425		1059.1	-67.4133	1057.9	-65.6738	1060.27	441.01
	655.81	-65.979	758.59	-67.1692	409.86	-57.0374		1059.11	-67.3523	1057.91	-65.7959	1060.28	186.646
	655.82	-66.0095	758.6	-67.1997	409.87	-56.8237		1059.12	-67.3218	1057.92	-65.7959	1060.29	-91.6748
	655.83	-65.979	758.61	-67.2607	409.88	-56.6101		1059.13	-67.2913	1057.93	-65.7959	1060.3	-355.896
	655.84	-66.0095	758.62	-67.2913	409.89	-56.5491		1059.14	-67.2302	1057.94	-65.7959	1060.31	-573.914
	655.85	-66.1316	758.63	-67.3523	409.9	-56.5185		1059.15	-67.1997	1057.95	-65.7959	1060.32	-718.75
	655.86	-66.1316	758.64	-67.4133	409.91	-56.5185		1059.16	-67.1997	1057.96	-65.7654	1060.33	-772.705
	655.87	-66.1621	758.65	-67.4133	409.92	-56.5491		1059.17	-67.0776	1057.97	-65.7044	1060.34	-730.621
	655.88	-66.1621	758.66	-67.4133	409.93	-56.6406		1059.18	-67.0776	1057.98	-65.7654	1060.35	-600.433
	655.89	-66.2231	758.67	-67.4744	409.94	-56.7322		1059.19	-67.0471	1057.99	-65.7959	1060.36	-401.764
	655.9	-66.1926	758.68	-67.4438	409.95	-56.8543		1059.2	-67.0166	1058	-65.8264	1060.37	-162.476
	655.91	-66.2231	758.69	-67.4438	409.96	-56.9763		1059.21	-67.0776	1058.01	-65.8875	1060.38	84.5642
	655.92	-66.2231	758.7	-67.4438	409.97	-57.0374		1059.22	-67.1081	1058.02	-65.9485	1060.39	305.817
	655.93	-66.1926	758.71	-67.4438	409.98	-57.0679		1059.23	-67.1997	1058.03	-65.8569	1060.4	474.03
	655.94	-66.1621	758.72	-67.4133	409.99	-57.0374		1059.24	-67.1997	1058.04	-65.7654	1060.41	568.542
	655.95	-66.1621	758.73	-67.3523	410	-56.9458		1059.25	-67.2607	1058.05	-65.7044	1060.42	579.254
	655.96	-66.1621	758.74	-67.3218	410.01	-56.8543		1059.26	-67.2913	1058.06	-65.5823	1060.43	507.446
	655.97	-66.1621	758.75	-67.2913	410.02	-56.7017		1059.27	-67.2913	1058.07	-65.5212	1060.44	364.868
	655.98	-66.1316	758.76	-67.2302	410.03	-56.5796		1059.28	-67.2913	1058.08	-65.4907	1060.45	171.722
	655.99	-66.1621	758.77	-67.1692	410.04	-56.488		1059.29	-67.2913	1058.09	-65.4602	1060.46	-46.0815
	656	-66.1926	758.78	-67.1387	410.05	-56.3965		1059.3	-67.2913	1058.1	-65.4602	1060.47	-258.179
	656.01	-66.1011	758.79	-67.1081	410.06	-56.366		1059.31	-67.2607	1058.11	-65.4602	1060.48	-438.141
	656.02	-66.0706	758.8	-67.1081	410.07	-56.2744		1059.32	-67.1997	1058.12	-65.5212	1060.49	-563.354
	656.03	-66.04	758.81	-67.0776	410.08	-56.3049		1059.33	-67.2302	1058.13	-65.5518	1060.5	-618.225
	656.04	-65.979	758.82	-67.1081	410.09	-56.3355		1059.34	-67.2302	1058.14	-65.5823	1060.51	-596.619
	656.05	-65.979	758.83	-67.0471	410.1	-56.427		1059.35	-67.3523	1058.15	-65.5823	1060.52	-503.235
	656.06	-65.9485	758.84	-67.0471	410.11	-56.4575		1059.36	-67.4438	1058.16	-65.5518	1060.53	-352.142
	656.07	-65.918	758.85	-66.9861	410.12	-56.6101		1059.37	-67.5354	1058.17	-65.5518	1060.54	-164.825
	656.08	-65.8569	758.86	-66.9556	410.13	-56.6406		1059.38	-67.6575	1058.18	-65.5212	1060.55	33.1116
	656.09	-65.8569	758.87	-66.9556	410.14	-56.7322		1059.39	-67.5964	1058.19	-65.5212	1060.56	214.6
	656.1	-65.918	758.88	-66.9556	410.15	-56.7932		1059.4	-67.5659	1058.2	-65.5212	1060.57	356.934
	656.11	-65.9485	758.89	-66.9861	410.16	-56.7932		1059.41	-67.5354	1058.21	-65.5823	1060.58	442.474
	656.12	-66.0095	758.9	-67.0166	410.17	-56.8237		1059.42	-67.4133	1058.22	-65.5823	1060.59	461.975
	656.13	-66.1316	758.91	-66.9861	410.18	-56.7627		1059.43	-67.3218	1058.23	-65.6738	1060.6	415.039
	656.14	-66.1621	758.92	-67.0471	410.19	-56.6101		1059.44	-67.3218	1058.24	-65.7349	1060.61	309.296
	656.15	-66.1926	758.93	-66.9861	410.2	-56.427		1059.45	-67.1692	1058.25	-65.7349	1060.62	159.882
	656.16	-66.2537	758.94	-66.9556	410.21	-56.1829		1059.46	-67.1387	1058.26	-65.7349	1060.63	-12.8479
	656.17	-66.2537	758.95	-66.9861	410.22	-55.9998		1059.47	-67.0776	1058.27	-65.7349	1060.64	-185.211
	656.18	-66.2537	758.96	-67.0166	410.23	-55.8472		1059.48	-67.0471	1058.28	-65.6738	1060.65	-334.839
	656.19	-66.2231	758.97	-67.0776	410.24	-55.8167		1059.49	-67.1081	1058.29	-65.6433	1060.66	-443.237
	656.2	-66.2231	758.98	-67.0776	410.25	-55.8472		1059.5	-67.1997	1058.3	-65.6128	1060.67	-496.582
	656.21	-66.2231	758.99	-67.1081	410.26	-55.9082		1059.51	-67.3523	1058.31	-65.5212	1060.68	-488.709
	656.22	-66.1926	759	-67.1081	410.27	-55.9998		1059.52	-67.4133	1058.32	-65.4602	1060.69	-422.028
	656.23	-66.1621	759.01	-67.0776	410.28	-56.0913		1059.53	-67.5049	1058.33	-65.4297	1060.7	-306.885
	656.24	-66.1316	759.02	-67.1081	410.29	-56.2134		1059.54	-67.5049	1058.34	-65.3687	1060.71	-159.79
	656.25	-66.1011	759.03	-67.1387	410.3	-56.3049		1059.55	-67.5354	1058.35	-65.3076	1060.72	-1.00708
	656.26	-66.1011	759.04	-67.1997	410.31	-56.3965		1059.56	-67.4744	1058.36	-65.2771	1060.73	147.675
	656.27	-66.0706	759.05	-67.1692	410.32	-56.5185		1059.57	-67.4744	1058.37	-65.2466	1060.74	267.303
	656.28	-66.04	759.06	-67.2302	410.33	-56.5491		1059.58	-67.3523	1058.38	-65.2161	1060.75	343.14
	656.29	-66.0095	759.07	-67.1692	410.34	-56.5796		1059.59	-67.2607	1058.39	-65.2161	1060.76	366.608
	656.3	-66.0706	759.08	-67.1997	410.35	-56.488		1059.6	-67.1997	1058.4	-65.2771	1060.77	336.334
	656.31	-66.0706	759.09	-67.1997	410.36	-56.3355		1059.61	-67.0776	1058.41	-65.3381	1060.78	257.446
	656.32	-66.1621	759.1	-67.1997	410.37	-56.1829		1059.62	-67.0471	1058.42	-65.3992	1060.79	141.327
	656.33	-66.1926	759.11	-67.1692	410.38	-55.9692		1059.63	-67.0471	1058.43	-65.4602	1060.8	3.84521
	656.34	-66.2537	759.12	-67.1387	410.39	-55.8167		1059.64	-67.0776	1058.44	-65.4907	1060.81	-136.047
	656.35	-66.3147	759.13	-67.0471	410.4	-55.6335		1059.65	-67.1387	1058.45	-65.5518	1060.82	-259.918
	656.36	-66.3452	759.14	-66.925	410.41	-55.5115		1059.66	-67.2607	1058.46	-65.5823	1060.83	-352.448
	656.37	-66.3147	759.15	-66.8945	410.42	-55.4504		1059.67	-67.3218	1058.47	-65.5823	1060.84	-401.916
	656.38	-66.4368	759.16	-66.8945	410.43	-55.4504		1059.68	-67.3218	1058.48	-65.6433	1060.85	-402.283
	656.39	-66.4062	759.17	-66.803	410.44	-55.542		1059.69	-67.4133	1058.49	-65.6433	1060.86	-354.492
	656.4	-66.4062	759.18	-66.7725	410.45	-55.6335		1059.7	-67.4438	1058.5	-65.5823	1060.87	-266.174
	656.41	-66.4062	759.19	-66.7114	410.46	-55.7861		1059.71	-67.4744	1058.51	-65.5823	1060.88	-150.085
	656.42	-66.4062	759.2	-66.7114	410.47	-55.9387		1059.72	-67.4744	1058.52	-65.5823	1060.89	-22.3389
	656.43	-66.4062	759.21	-66.7114	410.48	-56.1523		1059.73	-67.4133	1058.53	-65.4907	1060.9	99.4568
	656.44	-66.3452	759.22	-66.7419	410.49	-56.2744		1059.74	-67.3218	1058.54	-65.3992	1060.91	199.585
	656.45	-66.3452	759.23	-66.803	410.5	-56.427		1059.75	-67.2607	1058.55	-65.4297	1060.92	265.564
	656.46	-66.3147	759.24	-66.864	410.51	-56.5491		1059.76	-67.1997	1058.56	-65.3381	1060.93	290.253
	656.47	-66.3147	759.25	-66.925	410.52	-56.6101		1059.77	-67.1997	1058.57	-65.3076	1060.94	271.393
	656.48	-66.3757	759.26	-66.925	410.53	-56.6101		1059.78	-67.2607	1058.58	-65.2771	1060.95	212.28
	656.49	-66.3757	759.27	-66.9861	410.54	-56.5185		1059.79	-67.2607	1058.59	-65.155	1060.96	121.582
	656.5	-66.3147	759.28	-67.0166	410.55	-56.3355		1059.8	-67.2913	1058.6	-65.155	1060.97	11.6577
	656.51	-66.3147	759.29	-67.0471	410.56	-56.1218		1059.81	-67.2607	1058.61	-65.1245	1060.98	-102.325
	656.52	-66.3147	759.3	-67.0776	410.57	-55.8777		1059.82	-67.2302	1058.62	-65.094	1060.99	-204.987
	656.53	-66.2537	759.31	-67.1387	410.58	-55.6641		1059.83	-67.1997	1058.63	-65.1245	1061	-283.813
	656.54	-66.2537	759.32	-67.1997	410.59	-55.481		1059.84	-67.1387	1058.64	-65.0635	1061.01	-328.705
	656.55	-66.2842	759.33	-67.1997	410.6	-55.3589		1059.85	-67.1692	1058.65	-65.0635	1061.02	-334.229
	656.56	-66.3452	759.34	-67.1692	410.61	-55.3589		1059.86	-67.1692	1058.66	-65.094	1061.03	-300.354
	656.57	-66.3147	759.35	-67.2302	410.62	-55.3894		1059.87	-67.1692	1058.67	-65.094	1061.04	-232.605
	656.58	-66.3757	759.36	-67.1997	410.63	-55.5115		1059.88	-67.1692	1058.68	-65.1245	1061.05	-140.808
	656.59	-66.3147	759.37	-67.1692	410.64	-55.6335		1059.89	-67.1997	1058.69	-65.094	1061.06	-37.9028
	656.6	-66.3147	759.38	-67.1692	410.65	-55.7861		1059.9	-67.2302	1058.7	-65.1245	1061.07	62.0117
	656.61	-66.2537	759.39	-67.0776	410.66	-55.9387		1059.91	-67.2607	1058.71	-65.0635	1061.08	145.813
	656.62	-66.1926	759.4	-67.0471	410.67	-55.9998		1059.92	-67.2913	1058.72	-65.033	1061.09	203.369
	656.63	-66.1316	759.41	-67.0166	410.68	-56.0913		1059.93	-67.3523	1058.73	-64.9719	1061.1	228.241
	656.64	-66.0706	759.42	-66.9861	410.69	-56.0913		1059.94	-67.4133	1058.74	-64.9414	1061.11	217.773
	656.65	-66.0095	759.43	-67.0166	410.7	-56.0608		1059.95	-67.3828	1058.75	-64.8804	1061.12	173.95
	656.66	-66.0706	759.44	-67.0166	410.71	-56.0303		1059.96	-67.3523	1058.76	-64.8499	1061.13	103.21
	656.67	-66.0706	759.45	-66.9861	410.72	-56.0303		1059.97	-67.3523	1058.77	-64.8804	1061.14	15.2588
	656.68	-66.1621	759.46	-66.9861	410.73	-55.9998		1059.98	-67.2913	1058.78	-64.8499	1061.15	-77.5757
	656.69	-66.2231	759.47	-66.9556	410.74	-55.9082		1059.99	-67.3218	1058.79	-64.7583	1061.16	-162.903
	656.7	-66.3147	759.48	-66.8945	410.75	-55.7556		1060	-67.3523	1058.8	-64.7583	1061.17	-230.133
	656.71	-66.4062	759.49	-66.8335	410.76	-55.603		1060.01	-67.4133	1058.81	-64.6973	1061.18	-270.813
	656.72	-66.4062	759.5	-66.803	410.77	-55.3589		1060.02	-67.4438	1058.82	-64.6057	1061.19	-279.846
	656.73	-66.4978	759.51	-66.803	410.78	-55.1453		1060.03	-67.4744	1058.83	-64.6057	1061.2	-256.622
	656.74	-66.4978	759.52	-66.7725	410.79	-54.9622		1060.04	-67.4438	1058.84	-64.6667	1061.21	-204.895
	656.75	-66.4368	759.53	-66.803	410.8	-54.8706		1060.05	-67.7795	1058.85	-64.7278	1061.22	-132.385
	656.76	-66.4368	759.54	-66.864	410.81	-54.9316		1060.06	-68.9087	1058.86	-64.7888	1061.23	-49.1638
	656.77	-66.3757	759.55	-66.8945	410.82	-55.0232		1060.07	-64.5752	1058.87	-64.8804	1061.24	33.1421
	656.78	-66.2842	759.56	-66.8945	410.83	-55.1758		1060.08	-45.99	1058.88	-65.0024	1061.25	103.699
	656.79	-66.2231	759.57	-66.925	410.84	-55.3589		1060.09	-11.8408	1058.89	-65.033	1061.26	154.144
	656.8	-66.1316	759.58	-66.9861	410.85	-55.5115		1060.1	29.5105	1058.9	-65.0635	1061.27	178.558
	656.81	-66.1011	759.59	-66.925	410.86	-55.6641		1060.11	67.1387	1058.91	-65.094	1061.28	174.255
	656.82	-66.0706	759.6	-66.9861	410.87	-55.7251		1060.12	93.0786	1058.92	-65.033	1061.29	142.181
	656.83	-66.1011	759.61	-66.9556	410.88	-55.8472		1060.13	103.882	1058.93	-64.9414	1061.3	87.0972
	656.84	-66.1011	759.62	-66.864	410.89	-55.8167		1060.14	99.884	1058.94	-64.8193	1061.31	16.7236
	656.85	-66.1316	759.63	-66.864	410.9	-55.6335		1060.15	84.5032	1058.95	-64.7583	1061.32	-59.082
	656.86	-66.1316	759.64	-66.8335	410.91	-55.481		1060.16	62.0117	1058.96	-64.6362	1061.33	-130.096
	656.87	-66.1316	759.65	-66.8945	410.92	-55.1453		1060.17	37.3535	1058.97	-64.5752	1061.34	-187.408
	656.88	-66.1926	759.66	-66.864	410.93	-54.9316		1060.18	13.7329	1058.98	-64.5142	1061.35	-223.877
	656.89	-66.1926	759.67	-66.8335	410.94	-54.6875		1060.19	-13.031	1058.99	-64.4836	1061.36	-234.924
	656.9	-66.2231	759.68	-66.803	410.95	-54.4739		1060.2	-48.4619	1059	-64.5142	1061.37	-219.452
	656.91	-66.2231	759.69	-66.803	410.96	-54.2908		1060.21	-91.0034	1059.01	-64.5447	1061.38	-180.206
	656.92	-66.2231	759.7	-66.7419	410.97	-54.1687		1060.22	-132.538	1059.02	-64.6057	1061.39	-123.016
	656.93	-66.1316	759.71	-66.7725	410.98	-54.1077		1060.23	-163.971	1059.03	-64.6057	1061.4	-56.0608
	656.94	-66.1316	759.72	-66.7725	410.99	-54.1992		1060.24	-179.413	1059.04	-64.6057	1061.41	11.1694
	656.95	-66.1011	759.73	-66.803	411	-54.2908		1060.25	-177.734	1059.05	-64.6057	1061.42	70.1294
	656.96	-66.04	759.74	-66.8335	411.01	-54.5044		1060.26	-161.804	1059.06	-64.5447	1061.43	113.831
	656.97	-66.0095	759.75	-66.864	411.02	-54.7485		1060.27	-136.505	1059.07	-64.4836	1061.44	136.749
	656.98	-66.0095	759.76	-66.864	411.03	-54.9927		1060.28	-107.178	1059.08	-64.3921	1061.45	136.261
	656.99	-66.0095	759.77	-66.8945	411.04	-55.1758		1060.29	-78.4912	1059.09	-64.3311	1061.46	112.854
	657	-66.0095	759.78	-66.925	411.05	-55.3284		1060.3	-54.1077	1059.1	-64.27	1061.47	70.0989
	657.01	-66.04	759.79	-66.864	411.06	-55.4199		1060.31	-36.2244	1059.11	-64.27	1061.48	14.0991
	657.02	-66.0706	759.8	-66.864	411.07	-55.4199		1060.32	-25.8484	1059.12	-64.209	1061.49	-47.1802
	657.03	-66.1621	759.81	-66.7725	411.08	-55.3894		1060.33	-22.8271	1059.13	-64.1785	1061.5	-105.713
	657.04	-66.2231	759.82	-66.7114	411.09	-55.2673		1060.34	-26.0315	1059.14	-64.209	1061.51	-153.992
	657.05	-66.3147	759.83	-66.6504	411.1	-55.1148		1060.35	-33.7219	1059.15	-64.209	1061.52	-185.883
	657.06	-66.4062	759.84	-66.6199	411.11	-54.8706		1060.36	-44.0979	1059.16	-64.2395	1061.53	-197.327
	657.07	-66.4673	759.85	-66.5894	411.12	-54.596		1060.37	-55.0232	1059.17	-64.3311	1061.54	-187.164
	657.08	-66.4978	759.86	-66.5283	411.13	-54.3823		1060.38	-65.0635	1059.18	-64.4226	1061.55	-157.318
	657.09	-66.4368	759.87	-66.4673	411.14	-54.1687		1060.39	-72.9981	1059.19	-64.5752	1061.56	-112.396
	657.1	-66.4673	759.88	-66.4673	411.15	-54.0161		1060.4	-78.1555	1059.2	-64.6362	1061.57	-59.0515
	657.11	-66.4062	759.89	-66.4673	411.16	-53.9856		1060.41	-80.4138	1059.21	-64.6667	1061.58	-4.24194
	657.12	-66.2842	759.9	-66.4673	411.17	-54.0161		1060.42	-80.0171	1059.22	-64.6667	1061.59	44.8303
	657.13	-66.1926	759.91	-66.5283	411.18	-54.0772		1060.43	-77.5452	1059.23	-64.6057	1061.6	82.0007
	657.14	-66.04	759.92	-66.5894	411.19	-54.1687		1060.44	-73.6694	1059.24	-64.6057	1061.61	102.6
	657.15	-65.9485	759.93	-66.6809	411.2	-54.3518		1060.45	-69.2749	1059.25	-64.5447	1061.62	104.218
	657.16	-65.8569	759.94	-66.7114	411.21	-54.5044		1060.46	-65.0024	1059.26	-64.5142	1061.63	87.0361
	657.17	-65.8875	759.95	-66.7419	411.22	-54.6875		1060.47	-61.4014	1059.27	-64.4531	1061.64	53.772
	657.18	-65.9485	759.96	-66.803	411.23	-54.8401		1060.48	-58.8074	1059.28	-64.3921	1061.65	9.39941
	657.19	-66.04	759.97	-66.8335	411.24	-54.9011		1060.49	-57.373	1059.29	-64.3005	1061.66	-40.1001
	657.2	-66.1316	759.98	-66.7725	411.25	-54.9011		1060.5	-57.0374	1059.3	-64.3005	1061.67	-88.1958
	657.21	-66.2231	759.99	-66.7725	411.26	-54.779		1060.51	-57.6782	1059.31	-64.2395	1061.68	-128.571
	657.22	-66.2537	760	-66.7419	411.27	-54.596		1060.52	-58.8989	1059.32	-64.2395	1061.69	-156.067
	657.23	-66.3147	760.01	-66.7114	411.28	-54.4128		1060.53	-60.5164	1059.33	-64.2395	1061.7	-167.328
	657.24	-66.3757	760.02	-66.6809	411.29	-54.2297		1060.54	-62.1643	1059.34	-64.209	1061.71	-161.224
	657.25	-66.3757	760.03	-66.7114	411.3	-54.1077		1060.55	-63.6902	1059.35	-64.1479	1061.72	-139.069
	657.26	-66.3757	760.04	-66.7725	411.31	-54.0161		1060.56	-64.8499	1059.36	-64.1174	1061.73	-104.187
	657.27	-66.3757	760.05	-66.864	411.32	-53.9246		1060.57	-65.6433	1059.37	-64.1174	1061.74	-61.5845
	657.28	-66.3757	760.06	-66.864	411.33	-53.8635		1060.58	-65.979	1059.38	-64.1174	1061.75	-17.0898
	657.29	-66.3452	760.07	-66.8945	411.34	-53.833		1060.59	-65.8264	1059.39	-64.0869	1061.76	23.5291
	657.3	-66.3452	760.08	-66.8945	411.35	-53.8635		1060.6	-65.4297	1059.4	-64.0564	1061.77	54.779
	657.31	-66.2842	760.09	-66.8945	411.36	-53.9551		1060.61	-64.8193	1059.41	-64.0564	1061.78	72.9981
	657.32	-66.3147	760.1	-66.8945	411.37	-54.1077		1060.62	-64.1174	1059.42	-64.0564	1061.79	76.0498
	657.33	-66.2537	760.11	-66.8335	411.38	-54.2908		1060.63	-63.446	1059.43	-64.0869	1061.8	63.9038
	657.34	-66.1926	760.12	-66.8335	411.39	-54.4739		1060.64	-62.8967	1059.44	-64.1479	1061.81	38.4827
	657.35	-66.1011	760.13	-66.8335	411.4	-54.596		1060.65	-62.5305	1059.45	-64.209	1061.82	3.41797
	657.36	-66.1011	760.14	-66.7725	411.41	-54.657		1060.66	-62.3474	1059.46	-64.209	1061.83	-36.4685
	657.37	-66.0706	760.15	-66.7419	411.42	-54.657		1060.67	-62.3169	1059.47	-64.2395	1061.84	-75.8667
	657.38	-66.04	760.16	-66.7114	411.43	-54.5044		1060.68	-62.4085	1059.48	-64.1479	1061.85	-109.65
	657.39	-66.0706	760.17	-66.6809	411.44	-54.2908		1060.69	-62.5915	1059.49	-64.1174	1061.86	-133.331
	657.4	-66.04	760.18	-66.6809	411.45	-54.0772		1060.7	-62.8967	1059.5	-64.0564	1061.87	-144.135
	657.41	-66.1011	760.19	-66.6504	411.46	-53.833		1060.71	-63.1409	1059.51	-64.0564	1061.88	-141.052
	657.42	-66.1011	760.2	-66.6504	411.47	-53.6194		1060.72	-63.385	1059.52	-64.0259	1061.89	-124.847
	657.43	-66.1621	760.21	-66.6809	411.48	-53.4668		1060.73	-63.5986	1059.53	-63.9648	1061.9	-97.9004
	657.44	-66.1926	760.22	-66.6199	411.49	-53.3752		1060.74	-63.6902	1059.54	-63.9648	1061.91	-64.209
	657.45	-66.3147	760.23	-66.5588	411.5	-53.3447		1060.75	-63.7512	1059.55	-63.9038	1061.92	-28.3203
	657.46	-66.4062	760.24	-66.5894	411.51	-53.3447		1060.76	-63.7512	1059.56	-63.8733	1061.93	4.97437
	657.47	-66.4673	760.25	-66.5894	411.52	-53.4973		1060.77	-63.7512	1059.57	-63.8428	1061.94	31.311
	657.48	-66.4368	760.26	-66.6809	411.53	-53.6499		1060.78	-63.6597	1059.58	-63.8733	1061.95	47.4548
	657.49	-66.4673	760.27	-66.7419	411.54	-53.7415		1060.79	-63.5071	1059.59	-63.9343	1061.96	51.4832
	657.5	-66.3757	760.28	-66.803	411.55	-53.8635		1060.8	-63.324	1059.6	-63.9648	1061.97	43.1824
	657.51	-66.3452	760.29	-66.864	411.56	-53.9246		1060.81	-63.2019	1059.61	-64.0259	1061.98	23.9258
	657.52	-66.3147	760.3	-66.8335	411.57	-53.9551		1060.82	-63.1714	1059.62	-64.1174	1061.99	-3.479
	657.53	-66.2537	760.31	-66.8335	411.58	-53.9246		1060.83	-63.1103	1059.63	-64.1785	1062	-35.2173
	657.54	-66.2231	760.32	-66.8335	411.59	-53.8635		1060.84	-63.1103	1059.64	-64.2395	1062.01	-67.0166
	657.55	-66.1926	760.33	-66.864	411.6	-53.772		1060.85	-63.1714	1059.65	-64.3311	1062.02	-94.7266
	657.56	-66.1926	760.34	-66.9556	411.61	-53.6499		1060.86	-63.2019	1059.66	-64.3921	1062.03	-114.868
	657.57	-66.2231	760.35	-66.9556	411.62	-53.4973		1060.87	-63.2324	1059.67	-64.4226	1062.04	-124.908
	657.58	-66.2537	760.36	-66.9861	411.63	-53.3752		1060.88	-63.2324	1059.68	-64.3921	1062.05	-123.871
	657.59	-66.2842	760.37	-66.9556	411.64	-53.3142		1060.89	-63.2324	1059.69	-64.3616	1062.06	-112.244
	657.6	-66.4062	760.38	-66.925	411.65	-53.2532		1060.9	-63.2629	1059.7	-64.3005	1062.07	-91.7664
	657.61	-66.4368	760.39	-66.864	411.66	-53.3142		1060.91	-63.2324	1059.71	-64.3005	1062.08	-65.4297
	657.62	-66.4978	760.4	-66.803	411.67	-53.4058		1060.92	-63.2324	1059.72	-64.209	1062.09	-36.7737
	657.63	-66.5283	760.41	-66.7419	411.68	-53.5278		1060.93	-63.2324	1059.73	-64.1785	1062.1	-9.70459
	657.64	-66.4673	760.42	-66.7114	411.69	-53.7109		1060.94	-63.2019	1059.74	-64.1479	1062.11	12.2986
	657.65	-66.4673	760.43	-66.6199	411.7	-53.833		1060.95	-63.2019	1059.75	-64.0564	1062.12	26.4893
	657.66	-66.4673	760.44	-66.5894	411.71	-53.9856		1060.96	-63.2019	1059.76	-64.0259	1062.13	31.2195
	657.67	-66.4673	760.45	-66.5588	411.72	-54.0466		1060.97	-63.2324	1059.77	-63.9648	1062.14	26.062
	657.68	-66.4673	760.46	-66.5894	411.73	-54.0466		1060.98	-63.2629	1059.78	-63.9343	1062.15	11.9324
	657.69	-66.4673	760.47	-66.5894	411.74	-54.0161		1060.99	-63.2935	1059.79	-63.9038	1062.16	-9.0332
	657.7	-66.4673	760.48	-66.6199	411.75	-53.8635		1061	-63.3545	1059.8	-63.9954	1062.17	-33.9661
	657.71	-66.4368	760.49	-66.6199	411.76	-53.6499		1061.01	-63.385	1059.81	-63.9954	1062.18	-59.6008
	657.72	-66.4062	760.5	-66.5588	411.77	-53.3447		1061.02	-63.385	1059.82	-64.0259	1062.19	-82.428
	657.73	-66.4062	760.51	-66.5283	411.78	-53.1006		1061.03	-63.385	1059.83	-64.0259	1062.2	-99.6704
	657.74	-66.4368	760.52	-66.4978	411.79	-52.887		1061.04	-63.446	1059.84	-64.0259	1062.21	-109.283
	657.75	-66.4368	760.53	-66.4368	411.8	-52.6733		1061.05	-63.5071	1059.85	-63.9648	1062.22	-110.168
	657.76	-66.4978	760.54	-66.4062	411.81	-52.5818		1061.06	-63.5681	1059.86	-63.9648	1062.23	-102.386
	657.77	-66.4673	760.55	-66.4673	411.82	-52.5207		1061.07	-63.6292	1059.87	-63.9343	1062.24	-87.1887
	657.78	-66.4978	760.56	-66.4978	411.83	-52.4902		1061.08	-63.6597	1059.88	-63.9038	1062.25	-66.8335
	657.79	-66.4978	760.57	-66.5283	411.84	-52.5818		1061.09	-63.6292	1059.89	-63.8428	1062.26	-44.0979
	657.8	-66.4673	760.58	-66.5894	411.85	-52.6733		1061.1	-63.6597	1059.9	-63.8123	1062.27	-22.0642
	657.81	-66.4978	760.59	-66.5588	411.86	-52.8565		1061.11	-63.5681	1059.91	-63.8123	1062.28	-3.57056
	657.82	-66.5283	760.6	-66.5894	411.87	-53.009		1061.12	-63.4766	1059.92	-63.8123	1062.29	9.0332
	657.83	-66.5283	760.61	-66.5894	411.88	-53.2227		1061.13	-63.385	1059.93	-63.7512	1062.3	14.2822
	657.84	-66.4368	760.62	-66.5588	411.89	-53.4668		1061.14	-63.2935	1059.94	-63.7817	1062.31	11.7188
	657.85	-66.4368	760.63	-66.5283	411.9	-53.6194		1061.15	-63.2019	1059.95	-63.7512	1062.32	1.77002
	657.86	-66.3757	760.64	-66.5283	411.91	-53.7415		1061.16	-63.2019	1059.96	-63.7207	1062.33	-14.0076
	657.87	-66.3757	760.65	-66.5283	411.92	-53.7415		1061.17	-63.2629	1059.97	-63.6597	1062.34	-33.4168
	657.88	-66.4062	760.66	-66.5283	411.93	-53.6194		1061.18	-63.2935	1059.98	-63.6292	1062.35	-53.8635
	657.89	-66.4062	760.67	-66.5283	411.94	-53.4668		1061.19	-63.4155	1059.99	-63.5986	1062.36	-72.6013
	657.9	-66.4062	760.68	-66.5894	411.95	-53.2227		1061.2	-63.5071	1060	-63.6292	1062.37	-87.2192
	657.91	-66.4368	760.69	-66.5894	411.96	-52.8565		1061.21	-63.5681	1060.01	-63.6292	1062.38	-95.9167
	657.92	-66.4368	760.7	-66.5588	411.97	-52.5207		1061.22	-63.5986	1060.02	-63.6902	1062.39	-97.8088
	657.93	-66.4368	760.71	-66.5588	411.98	-52.2766		1061.23	-63.6292	1060.03	-63.7512	1062.4	-92.7734
	657.94	-66.4368	760.72	-66.4673	411.99	-52.063		1061.24	-63.5376	1060.04	-63.7817	1062.41	-81.6345
	657.95	-66.4368	760.73	-66.4368	412	-52.002		1061.25	-63.5376	1060.05	-63.8123	1062.42	-66.1621
	657.96	-66.4368	760.74	-66.4978	412.01	-52.002		1061.26	-63.446	1060.06	-65.4297	1062.43	-48.3093
	657.97	-66.4978	760.75	-66.4978	412.02	-52.0935		1061.27	-63.4155	1060.07	-79.4067	1062.44	-30.7007
	657.98	-66.5283	760.76	-66.4978	412.03	-52.2766		1061.28	-63.3545	1060.08	-118.011	1062.45	-15.564
	657.99	-66.5283	760.77	-66.4978	412.04	-52.4597		1061.29	-63.2935	1060.09	-178.741	1062.46	-4.69971
	658	-66.5588	760.78	-66.5283	412.05	-52.7039		1061.3	-63.2935	1060.1	-245.941	1062.47	0.36621
	658.01	-66.5894	760.79	-66.4978	412.06	-52.9175		1061.31	-63.2629	1060.11	-302.216	1062.48	-0.76294
	658.02	-66.5894	760.8	-66.4673	412.07	-53.1311		1061.32	-63.2935	1060.12	-336.67	1062.49	-7.78198
	658.03	-66.6199	760.81	-66.4673	412.08	-53.3142		1061.33	-63.324	1060.13	-346.649	1062.5	-19.5923
	658.04	-66.6199	760.82	-66.4368	412.09	-53.3752		1061.34	-63.4155	1060.14	-335.815	1062.51	-34.5459
	658.05	-66.5894	760.83	-66.4368	412.1	-53.3752		1061.35	-63.446	1060.15	-310.272	1062.52	-50.6287
	658.06	-66.5588	760.84	-66.3757	412.11	-53.2227		1061.36	-63.5071	1060.16	-275.848	1062.53	-65.6433
	658.07	-66.4978	760.85	-66.3452	412.12	-52.948		1061.37	-63.5376	1060.17	-237.396	1062.54	-77.7283
	658.08	-66.4368	760.86	-66.3147	412.13	-52.6123		1061.38	-63.5986	1060.18	-198.914	1062.55	-85.4797
	658.09	-66.4368	760.87	-66.3147	412.14	-52.3071		1061.39	-63.6292	1060.19	-160.37	1062.56	-87.8296
	658.1	-66.4673	760.88	-66.3757	412.15	-52.063		1061.4	-63.6902	1060.2	-112.122	1062.57	-84.7778
	658.11	-66.4673	760.89	-66.3757	412.16	-51.8799		1061.41	-63.7207	1060.21	-45.3186	1062.58	-76.8127
	658.12	-66.4368	760.9	-66.4368	412.17	-51.8188		1061.42	-63.7207	1060.22	34.5764	1062.59	-65.094
	658.13	-66.4062	760.91	-66.4368	412.18	-51.7578		1061.43	-63.7207	1060.23	111.267	1062.6	-51.3611
	658.14	-66.4062	760.92	-66.4368	412.19	-51.6968		1061.44	-63.6597	1060.24	169.159	1062.61	-37.3535
	658.15	-66.4368	760.93	-66.4368	412.2	-51.7883		1061.45	-63.5986	1060.25	199.615	1062.62	-25.0244
	658.16	-66.5283	760.94	-66.4062	412.21	-51.9409		1061.46	-63.5376	1060.26	202.271	1062.63	-15.8386
	658.17	-66.6199	760.95	-66.4062	412.22	-52.0325		1061.47	-63.5376	1060.27	182.007	1062.64	-10.9558
	658.18	-66.6809	760.96	-66.4062	412.23	-52.124		1061.48	-63.5071	1060.28	145.935	1062.65	-10.8337
	658.19	-66.7114	760.97	-66.3452	412.24	-52.2156		1061.49	-63.5071	1060.29	100.891	1062.66	-15.4114
	658.2	-66.7114	760.98	-66.3147	412.25	-52.2461		1061.5	-63.5071	1060.3	52.7649	1062.67	-23.9563
	658.21	-66.7114	760.99	-66.2231	412.26	-52.2461		1061.51	-63.446	1060.31	5.7373	1062.68	-35.1562
	658.22	-66.7419	761	-66.2231	412.27	-52.2156		1061.52	-63.4155	1060.32	-36.7126	1062.69	-47.5769
	658.23	-66.7114	761.01	-66.1011	412.28	-52.2156		1061.53	-63.385	1060.33	-72.2656	1062.7	-59.5093
	658.24	-66.6809	761.02	-66.1621	412.29	-52.2156		1061.54	-63.385	1060.34	-99.3958	1062.71	-69.4275
	658.25	-66.6504	761.03	-66.1316	412.3	-52.1851		1061.55	-63.446	1060.35	-117.889	1062.72	-76.1108
	658.26	-66.5894	761.04	-66.1621	412.31	-52.2156		1061.56	-63.4766	1060.36	-128.113	1062.73	-78.7964
	658.27	-66.6199	761.05	-66.1621	412.32	-52.1545		1061.57	-63.5376	1060.37	-131.165	1062.74	-77.301
	658.28	-66.5283	761.06	-66.1926	412.33	-52.1545		1061.58	-63.5681	1060.38	-128.448	1062.75	-71.8994
	658.29	-66.5283	761.07	-66.3147	412.34	-52.1851		1061.59	-63.5986	1060.39	-121.521	1062.76	-63.5071
	658.3	-66.5588	761.08	-66.3757	412.35	-52.1851		1061.6	-63.6597	1060.4	-111.725	1062.77	-53.1616
	658.31	-66.5588	761.09	-66.4368	412.36	-52.2156		1061.61	-63.7207	1060.41	-100.525	1062.78	-42.45
	658.32	-66.6199	761.1	-66.5283	412.37	-52.2156		1061.62	-63.7207	1060.42	-88.8672	1062.79	-32.7148
	658.33	-66.5894	761.11	-66.5283	412.38	-52.2461		1061.63	-63.7817	1060.43	-77.8198	1062.8	-25.2686
	658.34	-66.5283	761.12	-66.4978	412.39	-52.2461		1061.64	-63.7817	1060.44	-67.9932	1062.81	-20.9351
	658.35	-66.4978	761.13	-66.4978	412.4	-52.2156		1061.65	-63.7512	1060.45	-59.6924	1062.82	-20.2637
	658.36	-66.4978	761.14	-66.4673	412.41	-52.2156		1061.66	-63.6597	1060.46	-53.1006	1062.83	-23.2239
	658.37	-66.4368	761.15	-66.4978	412.42	-52.2461		1061.67	-63.5986	1060.47	-48.2788	1062.84	-29.3884
	658.38	-66.4673	761.16	-66.5588	412.43	-52.2156		1061.68	-63.5681	1060.48	-45.166	1062.85	-37.7197
	658.39	-66.4673	761.17	-66.5588	412.44	-52.2156		1061.69	-63.5376	1060.49	-43.396	1062.86	-47.1191
	658.4	-66.4368	761.18	-66.5894	412.45	-52.1545		1061.7	-63.5376	1060.5	-42.6941	1062.87	-56.2744
	658.41	-66.4368	761.19	-66.5894	412.46	-52.063		1061.71	-63.5681	1060.51	-42.8162	1062.88	-64.0564
	658.42	-66.4368	761.2	-66.5588	412.47	-52.0325		1061.72	-63.6292	1060.52	-43.457	1062.89	-69.397
	658.43	-66.4673	761.21	-66.4673	412.48	-51.9714		1061.73	-63.5986	1060.53	-44.342	1062.9	-71.7468
	658.44	-66.5283	761.22	-66.4062	412.49	-51.9714		1061.74	-63.6597	1060.54	-45.3186	1062.91	-70.8923
	658.45	-66.5894	761.23	-66.3757	412.5	-51.9409		1061.75	-63.7207	1060.55	-46.1426	1062.92	-67.0471
	658.46	-66.5894	761.24	-66.3147	412.51	-51.9714		1061.76	-63.7817	1060.56	-46.7224	1062.93	-60.73
	658.47	-66.6199	761.25	-66.2842	412.52	-51.9409		1061.77	-63.8428	1060.57	-47.0276	1062.94	-52.948
	658.48	-66.6199	761.26	-66.2231	412.53	-51.9409		1061.78	-63.8428	1060.58	-46.9971	1062.95	-44.6777
	658.49	-66.5894	761.27	-66.2231	412.54	-51.8494		1061.79	-63.8428	1060.59	-46.5698	1062.96	-37.0789
	658.5	-66.6199	761.28	-66.2231	412.55	-51.8188		1061.8	-63.8733	1060.6	-45.8984	1062.97	-31.0974
	658.51	-66.6199	761.29	-66.1926	412.56	-51.6968		1061.81	-63.9343	1060.61	-44.9524	1062.98	-27.4353
	658.52	-66.7114	761.3	-66.1926	412.57	-51.6663		1061.82	-63.9648	1060.62	-43.8538	1062.99	-26.5198
	658.53	-66.7419	761.31	-66.2231	412.58	-51.6663		1061.83	-64.0564	1060.63	-42.5415	1063	-28.3203
	658.54	-66.7725	761.32	-66.2231	412.59	-51.6663		1061.84	-64.0869	1060.64	-41.1377	1063.01	-32.5928
	658.55	-66.803	761.33	-66.2537	412.6	-51.6663		1061.85	-64.0869	1060.65	-39.6728	1063.02	-38.7268
	658.56	-66.7725	761.34	-66.3452	412.61	-51.6968		1061.86	-64.1174	1060.66	-38.1165	1063.03	-45.8984
	658.57	-66.7419	761.35	-66.4062	412.62	-51.7273		1061.87	-64.0869	1060.67	-36.5601	1063.04	-53.0701
	658.58	-66.7114	761.36	-66.4368	412.63	-51.7578		1061.88	-63.9954	1060.68	-35.0342	1063.05	-59.3567
	658.59	-66.6809	761.37	-66.4368	412.64	-51.8188		1061.89	-63.9343	1060.69	-33.5388	1063.06	-63.9038
	658.6	-66.6504	761.38	-66.4673	412.65	-51.8494		1061.9	-63.8733	1060.7	-32.074	1063.07	-66.1621
	658.61	-66.6199	761.39	-66.4673	412.66	-51.8799		1061.91	-63.8123	1060.71	-30.5786	1063.08	-66.04
	658.62	-66.5283	761.4	-66.4062	412.67	-51.9104		1061.92	-63.7512	1060.72	-29.0832	1063.09	-63.4155
	658.63	-66.4978	761.41	-66.4062	412.68	-51.9104		1061.93	-63.7817	1060.73	-27.6184	1063.1	-58.96
	658.64	-66.4673	761.42	-66.3757	412.69	-51.9104		1061.94	-63.8123	1060.74	-26.062	1063.11	-53.0701
	658.65	-66.4673	761.43	-66.3757	412.7	-51.8188		1061.95	-63.9038	1060.75	-24.4141	1063.12	-46.6614
	658.66	-66.5588	761.44	-66.3452	412.71	-51.7883		1061.96	-63.9954	1060.76	-22.644	1063.13	-40.5884
	658.67	-66.5894	761.45	-66.3452	412.72	-51.7578		1061.97	-64.0869	1060.77	-20.7825	1063.14	-35.553
	658.68	-66.5894	761.46	-66.2537	412.73	-51.7578		1061.98	-64.1174	1060.78	-18.6462	1063.15	-32.196
	658.69	-66.6199	761.47	-66.2842	412.74	-51.6968		1061.99	-64.1479	1060.79	-16.2659	1063.16	-30.9753
	658.7	-66.6199	761.48	-66.2537	412.75	-51.6968		1062	-64.1785	1060.8	-13.7329	1063.17	-31.8604
	658.71	-66.5588	761.49	-66.2231	412.76	-51.6968		1062.01	-64.1174	1060.81	-10.8337	1063.18	-34.79
	658.72	-66.5588	761.5	-66.2231	412.77	-51.7273		1062.02	-64.1479	1060.82	-7.72095	1063.19	-39.3677
	658.73	-66.5283	761.51	-66.1621	412.78	-51.8188		1062.03	-64.1479	1060.83	-4.3335	1063.2	-44.7998
	658.74	-66.5588	761.52	-66.1621	412.79	-51.9104		1062.04	-64.209	1060.84	-0.76294	1063.21	-50.415
	658.75	-66.5283	761.53	-66.1011	412.8	-52.0325		1062.05	-64.1785	1060.85	3.11279	1063.22	-55.542
	658.76	-66.4978	761.54	-66.1011	412.81	-52.0325		1062.06	-64.1479	1060.86	7.1106	1063.23	-59.4788
	658.77	-66.4978	761.55	-66.1011	412.82	-51.9714		1062.07	-64.0869	1060.87	11.1389	1063.24	-61.7371
	658.78	-66.4978	761.56	-66.1316	412.83	-51.8494		1062.08	-64.0259	1060.88	15.0757	1063.25	-62.0422
	658.79	-66.4978	761.57	-66.1316	412.84	-51.7273		1062.09	-63.9343	1060.89	18.8294	1063.26	-60.4858
	658.8	-66.4978	761.58	-66.1621	412.85	-51.5747		1062.1	-63.8733	1060.9	22.3694	1063.27	-57.312
	658.81	-66.4978	761.59	-66.1926	412.86	-51.4221		1062.11	-63.8733	1060.91	25.5432	1063.28	-52.8565
	658.82	-66.5283	761.6	-66.2537	412.87	-51.3		1062.12	-63.8733	1060.92	28.3814	1063.29	-47.7905
	658.83	-66.5283	761.61	-66.2842	412.88	-51.178		1062.13	-63.9038	1060.93	30.7922	1063.3	-42.8772
	658.84	-66.5283	761.62	-66.3147	412.89	-51.0254		1062.14	-63.9038	1060.94	32.8674	1063.31	-38.7268
	658.85	-66.5894	761.63	-66.2842	412.9	-50.9033		1062.15	-63.9954	1060.95	34.5154	1063.32	-35.8887
	658.86	-66.6504	761.64	-66.2842	412.91	-50.8728		1062.16	-64.0564	1060.96	35.7971	1063.33	-34.6985
	658.87	-66.7419	761.65	-66.2842	412.92	-50.9033		1062.17	-64.1174	1060.97	36.7126	1063.34	-35.1562
	658.88	-66.803	761.66	-66.3452	412.93	-50.9949		1062.18	-64.209	1060.98	37.262	1063.35	-37.262
	658.89	-66.864	761.67	-66.3147	412.94	-51.1169		1062.19	-64.2395	1060.99	37.5671	1063.36	-40.6494
	658.9	-66.8335	761.68	-66.3147	412.95	-51.2085		1062.2	-64.3005	1061	37.6892	1063.37	-44.8914
	658.91	-66.8335	761.69	-66.2842	412.96	-51.2695		1062.21	-64.3311	1061.01	37.5977	1063.38	-49.2859
	658.92	-66.7419	761.7	-66.2537	412.97	-51.3611		1062.22	-64.3616	1061.02	37.2925	1063.39	-53.4058
	658.93	-66.6199	761.71	-66.1926	412.98	-51.4221		1062.23	-64.3311	1061.03	36.8652	1063.4	-56.6711
	658.94	-66.5894	761.72	-66.1316	412.99	-51.5137		1062.24	-64.3005	1061.04	36.2549	1063.41	-58.6548
	658.95	-66.5894	761.73	-66.1621	413	-51.6052		1062.25	-64.2395	1061.05	35.4919	1063.42	-59.1736
	658.96	-66.6199	761.74	-66.1316	413.01	-51.6663		1062.26	-64.209	1061.06	34.6375	1063.43	-58.1665
	658.97	-66.6199	761.75	-66.1316	413.02	-51.6663		1062.27	-64.1174	1061.07	33.6914	1063.44	-55.8472
	658.98	-66.7114	761.76	-66.0706	413.03	-51.6052		1062.28	-64.0869	1061.08	32.5928	1063.45	-52.4902
	658.99	-66.6809	761.77	-66.1011	413.04	-51.4832		1062.29	-64.0564	1061.09	31.4636	1063.46	-48.6755
	659	-66.7114	761.78	-66.04	413.05	-51.3611		1062.3	-64.0869	1061.1	30.0903	1063.47	-44.8303
	659.01	-66.7114	761.79	-66.04	413.06	-51.178		1062.31	-64.1174	1061.11	28.5034	1063.48	-41.5039
	659.02	-66.7419	761.8	-66.04	413.07	-51.0864		1062.32	-64.1785	1061.12	26.7029	1063.49	-39.0625
	659.03	-66.6809	761.81	-66.0095	413.08	-51.0254		1062.33	-64.2395	1061.13	24.7498	1063.5	-37.7808
	659.04	-66.6199	761.82	-65.979	413.09	-50.9033		1062.34	-64.3005	1061.14	22.583	1063.51	-37.8723
	659.05	-66.5894	761.83	-66.0706	413.1	-50.8423		1062.35	-64.3005	1061.15	20.3857	1063.52	-39.2456
	659.06	-66.5588	761.84	-66.0706	413.11	-50.8728		1062.36	-64.3921	1061.16	18.0359	1063.53	-41.687
	659.07	-66.6199	761.85	-66.1316	413.12	-50.8728		1062.37	-64.3311	1061.17	15.564	1063.54	-44.7998
	659.08	-66.6809	761.86	-66.2537	413.13	-50.8728		1062.38	-64.27	1061.18	12.97	1063.55	-48.2178
	659.09	-66.7725	761.87	-66.3452	413.14	-50.9033		1062.39	-64.27	1061.19	10.2844	1063.56	-51.4526
	659.1	-66.803	761.88	-66.3757	413.15	-50.9338		1062.4	-64.2395	1061.2	7.47681	1063.57	-54.0772
	659.11	-66.803	761.89	-66.3452	413.16	-50.9949		1062.41	-64.1785	1061.21	4.66919	1063.58	-55.7861
	659.12	-66.8335	761.9	-66.3452	413.17	-51.0254		1062.42	-64.1785	1061.22	1.80054	1063.59	-56.427
	659.13	-66.8335	761.91	-66.3147	413.18	-51.0559		1062.43	-64.1479	1061.23	-0.97656	1063.6	-55.8777
	659.14	-66.803	761.92	-66.2842	413.19	-51.0559		1062.44	-64.209	1061.24	-3.78418	1063.61	-54.3518
	659.15	-66.7725	761.93	-66.2842	413.2	-50.9949		1062.45	-64.3005	1061.25	-6.56128	1063.62	-52.063
	659.16	-66.803	761.94	-66.2231	413.21	-50.9644		1062.46	-64.3616	1061.26	-9.27734	1063.63	-49.1943
	659.17	-66.7725	761.95	-66.1926	413.22	-50.9338		1062.47	-64.4226	1061.27	-11.9019	1063.64	-46.2647
	659.18	-66.6809	761.96	-66.1621	413.23	-50.8118		1062.48	-64.3921	1061.28	-14.4348	1063.65	-43.5486
	659.19	-66.6504	761.97	-66.1011	413.24	-50.6897		1062.49	-64.4226	1061.29	-16.8762	1063.66	-41.4429
	659.2	-66.5894	761.98	-66.04	413.25	-50.5066		1062.5	-64.3921	1061.3	-19.2566	1063.67	-40.2527
	659.21	-66.4978	761.99	-66.04	413.26	-50.3235		1062.51	-64.3311	1061.31	-21.4844	1063.68	-40.0696
	659.22	-66.5588	762	-66.0706	413.27	-50.1709		1062.52	-64.27	1061.32	-23.6206	1063.69	-40.9546
	659.23	-66.5283	762.01	-66.1011	413.28	-50.0793		1062.53	-64.2395	1061.33	-25.7568	1063.7	-42.6941
	659.24	-66.5588	762.02	-66.1011	413.29	-50.0488		1062.54	-64.2395	1061.34	-27.771	1063.71	-44.8914
	659.25	-66.5894	762.03	-66.1316	413.3	-50.0793		1062.55	-64.3005	1061.35	-29.7546	1063.72	-47.4548
	659.26	-66.6199	762.04	-66.1011	413.31	-50.2014		1062.56	-64.3311	1061.36	-31.7078	1063.73	-49.9878
	659.27	-66.6504	762.05	-66.1316	413.32	-50.293		1062.57	-64.3616	1061.37	-33.5693	1063.74	-52.0935
	659.28	-66.6809	762.06	-66.1316	413.33	-50.4761		1062.58	-64.4531	1061.38	-35.4004	1063.75	-53.5278
	659.29	-66.6809	762.07	-66.1926	413.34	-50.6592		1062.59	-64.4226	1061.39	-37.2925	1063.76	-54.2297
	659.3	-66.7114	762.08	-66.1926	413.35	-50.7507		1062.6	-64.4836	1061.4	-39.1235	1063.77	-54.0466
	659.31	-66.6504	762.09	-66.2231	413.36	-50.8728		1062.61	-64.5142	1061.41	-40.9241	1063.78	-52.948
	659.32	-66.6809	762.1	-66.2537	413.37	-50.8118		1062.62	-64.4226	1061.42	-42.6331	1063.79	-51.2085
	659.33	-66.6199	762.11	-66.2231	413.38	-50.6897		1062.63	-64.3311	1061.43	-44.4031	1063.8	-48.9502
	659.34	-66.6199	762.12	-66.2842	413.39	-50.4761		1062.64	-64.3005	1061.44	-46.1426	1063.81	-46.6309
	659.35	-66.5588	762.13	-66.3147	413.4	-50.2319		1062.65	-64.27	1061.45	-47.7905	1063.82	-44.4336
	659.36	-66.5894	762.14	-66.3452	413.41	-50.0488		1062.66	-64.209	1061.46	-49.4385	1063.83	-42.7856
	659.37	-66.6199	762.15	-66.2842	413.42	-49.8352		1062.67	-64.27	1061.47	-51.1169	1063.84	-41.748
	659.38	-66.6199	762.16	-66.2231	413.43	-49.7437		1062.68	-64.3616	1061.48	-52.7039	1063.85	-41.4734
	659.39	-66.6199	762.17	-66.0706	413.44	-49.7131		1062.69	-64.4531	1061.49	-54.2908	1063.86	-41.9922
	659.4	-66.6199	762.18	-66.0095	413.45	-49.7437		1062.7	-64.5447	1061.5	-55.8167	1063.87	-43.1213
	659.41	-66.6504	762.19	-65.9485	413.46	-49.8657		1062.71	-64.6362	1061.51	-57.251	1063.88	-44.8608
	659.42	-66.6504	762.2	-65.9485	413.47	-50.0183		1062.72	-64.6973	1061.52	-58.5632	1063.89	-46.9055
	659.43	-66.7114	762.21	-65.9485	413.48	-50.2625		1062.73	-64.6973	1061.53	-59.7534	1063.9	-48.9807
	659.44	-66.7725	762.22	-66.0095	413.49	-50.4456		1062.74	-64.6362	1061.54	-60.8826	1063.91	-50.8728
	659.45	-66.7725	762.23	-65.979	413.5	-50.6592		1062.75	-64.6667	1061.55	-61.9202	1063.92	-52.2766
	659.46	-66.803	762.24	-66.0095	413.51	-50.7507		1062.76	-64.5752	1061.56	-62.8052	1063.93	-53.0395
	659.47	-66.8335	762.25	-66.04	413.52	-50.7812		1062.77	-64.4836	1061.57	-63.6597	1063.94	-53.0395
	659.48	-66.803	762.26	-66.1011	413.53	-50.6897		1062.78	-64.3921	1061.58	-64.4531	1063.95	-52.3682
	659.49	-66.7725	762.27	-66.1926	413.54	-50.5371		1062.79	-64.3005	1061.59	-65.2161	1063.96	-51.1169
	659.5	-66.7419	762.28	-66.2842	413.55	-50.354		1062.8	-64.209	1061.6	-65.8875	1063.97	-49.408
	659.51	-66.7114	762.29	-66.3452	413.56	-50.1099		1062.81	-64.1785	1061.61	-66.6199	1063.98	-47.5464
	659.52	-66.6504	762.3	-66.4368	413.57	-49.8657		1062.82	-64.2395	1061.62	-67.2607	1063.99	-45.7458
	659.53	-66.6504	762.31	-66.4673	413.58	-49.6826		1062.83	-64.2395	1061.63	-67.8711	1064	-44.22
	659.54	-66.6199	762.32	-66.4368	413.59	-49.53		1062.84	-64.3005	1061.64	-68.4509	1064.01	-43.1519
	659.55	-66.5894	762.33	-66.4368	413.6	-49.4385		1062.85	-64.3616	1061.65	-69.0308	1064.02	-42.6941
	659.56	-66.5283	762.34	-66.4062	413.61	-49.469		1062.86	-64.3921	1061.66	-69.5496	1064.03	-42.8162
	659.57	-66.5588	762.35	-66.3757	413.62	-49.4995		1062.87	-64.4226	1061.67	-70.0684	1064.04	-43.6096
	659.58	-66.5894	762.36	-66.3452	413.63	-49.6216		1062.88	-64.5142	1061.68	-70.5872	1064.05	-44.7998
	659.59	-66.5588	762.37	-66.2842	413.64	-49.7437		1062.89	-64.5752	1061.69	-71.0754	1064.06	-46.3562
	659.6	-66.5588	762.38	-66.2842	413.65	-49.9268		1062.9	-64.6362	1061.7	-71.5027	1064.07	-47.8821
	659.61	-66.5588	762.39	-66.2231	413.66	-50.0793		1062.91	-64.6667	1061.71	-71.9299	1064.08	-49.4385
	659.62	-66.5588	762.4	-66.1621	413.67	-50.2014		1062.92	-64.6362	1061.72	-72.3572	1064.09	-50.6287
	659.63	-66.5588	762.41	-66.1621	413.68	-50.2625		1062.93	-64.5447	1061.73	-72.7539	1064.1	-51.4221
	659.64	-66.6504	762.42	-66.1926	413.69	-50.2625		1062.94	-64.4836	1061.74	-73.1201	1064.11	-51.7273
	659.65	-66.7419	762.43	-66.1926	413.7	-50.2014		1062.95	-64.4226	1061.75	-73.4558	1064.12	-51.5137
	659.66	-66.803	762.44	-66.1926	413.71	-50.0793		1062.96	-64.3921	1061.76	-73.7305	1064.13	-50.8423
	659.67	-66.803	762.45	-66.1926	413.72	-49.9268		1062.97	-64.4226	1061.77	-73.9136	1064.14	-49.7437
	659.68	-66.864	762.46	-66.1926	413.73	-49.7131		1062.98	-64.3921	1061.78	-74.0967	1064.15	-48.3704
	659.69	-66.864	762.47	-66.1926	413.74	-49.4995		1062.99	-64.3921	1061.79	-74.3103	1064.16	-46.936
	659.7	-66.8335	762.48	-66.2537	413.75	-49.2554		1063	-64.4531	1061.8	-74.5239	1064.17	-45.6543
	659.71	-66.803	762.49	-66.2842	413.76	-49.0723		1063.01	-64.4836	1061.81	-74.7375	1064.18	-44.6472
	659.72	-66.864	762.5	-66.2842	413.77	-48.9807		1063.02	-64.5752	1061.82	-74.9512	1064.19	-44.0674
	659.73	-66.8335	762.51	-66.2842	413.78	-48.8892		1063.03	-64.6667	1061.83	-75.1648	1064.2	-43.9148
	659.74	-66.864	762.52	-66.3147	413.79	-48.8892		1063.04	-64.7278	1061.84	-75.3784	1064.21	-44.22
	659.75	-66.864	762.53	-66.2537	413.8	-48.8892		1063.05	-64.7278	1061.85	-75.592	1064.22	-44.8914
	659.76	-66.8335	762.54	-66.1926	413.81	-48.8586		1063.06	-64.7888	1061.86	-75.8667	1064.23	-45.8679
	659.77	-66.864	762.55	-66.1621	413.82	-48.8586		1063.07	-64.7888	1061.87	-76.1108	1064.24	-47.0581
	659.78	-66.803	762.56	-66.0706	413.83	-48.7976		1063.08	-64.7888	1061.88	-76.2939	1064.25	-48.2178
	659.79	-66.803	762.57	-66.04	413.84	-48.7366		1063.09	-64.8193	1061.89	-76.5381	1064.26	-49.1638
	659.8	-66.803	762.58	-65.9485	413.85	-48.584		1063.1	-64.8499	1061.9	-76.7517	1064.27	-49.8657
	659.81	-66.803	762.59	-65.979	413.86	-48.3093		1063.11	-64.8499	1061.91	-76.9653	1064.28	-50.1404
	659.82	-66.803	762.6	-65.918	413.87	-47.9431		1063.12	-64.7888	1061.92	-77.179	1064.29	-50.0793
	659.83	-66.7419	762.61	-66.0095	413.88	-47.4548		1063.13	-64.7278	1061.93	-77.3315	1064.3	-49.6826
	659.84	-66.7114	762.62	-66.0706	413.89	-46.9055		1063.14	-64.6362	1061.94	-77.5147	1064.31	-48.9197
	659.85	-66.6809	762.63	-66.1316	413.9	-46.3867		1063.15	-64.5447	1061.95	-77.6062	1064.32	-47.9431
	659.86	-66.7114	762.64	-66.1316	413.91	-45.7764		1063.16	-64.4531	1061.96	-77.7283	1064.33	-46.875
	659.87	-66.7725	762.65	-66.1316	413.92	-45.227		1063.17	-64.3311	1061.97	-77.7893	1064.34	-45.8984
	659.88	-66.803	762.66	-66.1316	413.93	-44.6167		1063.18	-64.27	1061.98	-77.8809	1064.35	-45.105
	659.89	-66.864	762.67	-66.1011	413.94	-44.0979		1063.19	-64.27	1061.99	-77.9419	1064.36	-44.5557
	659.9	-66.864	762.68	-66.1316	413.95	-43.5486		1063.2	-64.27	1062	-78.0335	1064.37	-44.342
	659.91	-66.925	762.69	-66.1316	413.96	-43.0908		1063.21	-64.3616	1062.01	-78.125	1064.38	-44.4946
	659.92	-66.9556	762.7	-66.1316	413.97	-42.6331		1063.22	-64.5142	1062.02	-78.2165	1064.39	-44.9219
	659.93	-67.0166	762.71	-66.1621	413.98	-42.3279		1063.23	-64.6667	1062.03	-78.3081	1064.4	-45.6848
	659.94	-67.0776	762.72	-66.1926	413.99	-42.0227		1063.24	-64.8804	1062.04	-78.3997	1064.41	-46.5698
	659.95	-67.0471	762.73	-66.2231	414	-41.7786		1063.25	-65.0024	1062.05	-78.4607	1064.42	-47.4853
	659.96	-67.0166	762.74	-66.2537	414.01	-41.626		1063.26	-65.0635	1062.06	-78.4912	1064.43	-48.3398
	659.97	-66.9556	762.75	-66.2537	414.02	-41.5039		1063.27	-65.0635	1062.07	-78.5523	1064.44	-48.9502
	659.98	-66.8335	762.76	-66.3147	414.03	-41.4429		1063.28	-65.033	1062.08	-78.6438	1064.45	-49.3469
	659.99	-66.7114	762.77	-66.3757	414.04	-41.2903		1063.29	-64.9109	1062.09	-78.7048	1064.46	-49.408
	660	-66.6199	762.78	-66.3757	414.05	-41.0461		1063.3	-64.7583	1062.1	-78.7048	1064.47	-49.1028
	660.01	-66.4978	762.79	-66.3757	414.06	-40.8325		1063.31	-64.7278	1062.11	-78.7048	1064.48	-48.5535
	660.02	-66.4978	762.8	-66.3757	414.07	-40.4968		1063.32	-64.6362	1062.12	-78.6743	1064.49	-47.7295
	660.03	-66.4062	762.81	-66.3452	414.08	-40.1306		1063.33	-64.6057	1062.13	-78.6743	1064.5	-46.7835
	660.04	-66.4978	762.82	-66.3757	414.09	-39.7644		1063.34	-64.6057	1062.14	-78.6438	1064.51	-45.8374
	660.05	-66.5588	762.83	-66.4062	414.1	-39.3677		1063.35	-64.5447	1062.15	-78.6743	1064.52	-44.9524
	660.06	-66.6199	762.84	-66.4368	414.11	-38.8794		1063.36	-64.5142	1062.16	-78.6743	1064.53	-44.342
	660.07	-66.6809	762.85	-66.4673	414.12	-38.4827		1063.37	-64.4836	1062.17	-78.6743	1064.54	-44.0063
	660.08	-66.7419	762.86	-66.4673	414.13	-38.1165		1063.38	-64.4531	1062.18	-78.6743	1064.55	-44.0063
	660.09	-66.8335	762.87	-66.4368	414.14	-37.8113		1063.39	-64.5142	1062.19	-78.6743	1064.56	-44.2505
	660.1	-66.8335	762.88	-66.4368	414.15	-37.5061		1063.4	-64.5447	1062.2	-78.6743	1064.57	-44.7693
	660.11	-66.864	762.89	-66.4368	414.16	-37.2315		1063.41	-64.6057	1062.21	-78.7048	1064.58	-45.4407
	660.12	-66.864	762.9	-66.4062	414.17	-36.9568		1063.42	-64.6973	1062.22	-78.7964	1064.59	-46.2647
	660.13	-66.864	762.91	-66.3452	414.18	-36.7737		1063.43	-64.7583	1062.23	-78.8574	1064.6	-46.9971
	660.14	-66.803	762.92	-66.3147	414.19	-36.7126		1063.44	-64.8193	1062.24	-78.9185	1064.61	-47.6685
	660.15	-66.864	762.93	-66.3452	414.2	-36.6821		1063.45	-64.9109	1062.25	-78.949	1064.62	-48.0957
	660.16	-66.8335	762.94	-66.2842	414.21	-36.6516		1063.46	-64.9719	1062.26	-79.01	1064.63	-48.2788
	660.17	-66.8335	762.95	-66.2231	414.22	-36.5601		1063.47	-65.0024	1062.27	-79.071	1064.64	-48.1873
	660.18	-66.8335	762.96	-66.1926	414.23	-36.4075		1063.48	-65.033	1062.28	-79.1016	1064.65	-47.7905
	660.19	-66.8335	762.97	-66.2231	414.24	-36.2549		1063.49	-64.9719	1062.29	-79.1321	1064.66	-47.1802
	660.2	-66.8335	762.98	-66.1926	414.25	-36.0107		1063.5	-64.9109	1062.3	-79.2236	1064.67	-46.4783
	660.21	-66.803	762.99	-66.2231	414.26	-35.7361		1063.51	-64.8499	1062.31	-79.2236	1064.68	-45.7458
	660.22	-66.8335	763	-66.2537	414.27	-35.4309		1063.52	-64.8499	1062.32	-79.1626	1064.69	-45.044
	660.23	-66.803	763.01	-66.2537	414.28	-35.1257		1063.53	-64.8193	1062.33	-79.1626	1064.7	-44.4641
	660.24	-66.7725	763.02	-66.2842	414.29	-34.6985		1063.54	-64.7583	1062.34	-79.1016	1064.71	-44.0979
	660.25	-66.7725	763.03	-66.3757	414.3	-34.2407		1063.55	-64.7583	1062.35	-79.0405	1064.72	-43.9453
	660.26	-66.8335	763.04	-66.4368	414.31	-33.905		1063.56	-64.7583	1062.36	-79.01	1064.73	-44.0979
	660.27	-66.864	763.05	-66.4673	414.32	-33.5083		1063.57	-64.7278	1062.37	-79.0405	1064.74	-44.4641
	660.28	-66.9556	763.06	-66.4673	414.33	-33.2336		1063.58	-64.7278	1062.38	-78.9795	1064.75	-45.0134
	660.29	-67.0166	763.07	-66.4062	414.34	-33.0505		1063.59	-64.7583	1062.39	-78.8879	1064.76	-45.5627
	660.3	-67.1081	763.08	-66.4062	414.35	-32.898		1063.6	-64.7583	1062.4	-78.8879	1064.77	-46.1121
	660.31	-67.1081	763.09	-66.3147	414.36	-32.7148		1063.61	-64.8193	1062.41	-78.8574	1064.78	-46.5698
	660.32	-67.0776	763.1	-66.3452	414.37	-32.5623		1063.62	-64.8193	1062.42	-78.7353	1064.79	-46.9055
	660.33	-67.0166	763.11	-66.3147	414.38	-32.3181		1063.63	-64.8193	1062.43	-78.6743	1064.8	-47.0886
	660.34	-66.9556	763.12	-66.2842	414.39	-32.074		1063.64	-64.7888	1062.44	-78.6438	1064.81	-46.9971
	660.35	-66.925	763.13	-66.1926	414.4	-31.7383		1063.65	-64.7888	1062.45	-78.6438	1064.82	-46.7835
	660.36	-66.925	763.14	-66.1316	414.41	-31.4026		1063.66	-64.7888	1062.46	-78.6743	1064.83	-46.2647
	660.37	-66.864	763.15	-66.1011	414.42	-31.0669		1063.67	-64.7583	1062.47	-78.6438	1064.84	-45.5627
	660.38	-66.8335	763.16	-66.1011	414.43	-30.7007		1063.68	-64.7583	1062.48	-78.6438	1064.85	-44.8303
	660.39	-66.864	763.17	-66.1316	414.44	-30.3345		1063.69	-64.7583	1062.49	-78.6438	1064.86	-44.0979
	660.4	-66.8335	763.18	-66.1621	414.45	-29.9683		1063.7	-64.8193	1062.5	-78.7048	1064.87	-43.5486
	660.41	-66.803	763.19	-66.2842	414.46	-29.6326		1063.71	-64.8193	1062.51	-78.7353	1064.88	-43.1824
	660.42	-66.8335	763.2	-66.3147	414.47	-29.3274		1063.72	-64.9109	1062.52	-78.7659	1064.89	-43.0603
	660.43	-66.8335	763.21	-66.3757	414.48	-29.0222		1063.73	-64.9719	1062.53	-78.7659	1064.9	-43.1519
	660.44	-66.8335	763.22	-66.4062	414.49	-28.8391		1063.74	-65.0024	1062.54	-78.7964	1064.91	-43.4875
	660.45	-66.8335	763.23	-66.4673	414.5	-28.6255		1063.75	-65.033	1062.55	-78.7964	1064.92	-43.9148
	660.46	-66.864	763.24	-66.4978	414.51	-28.3203		1063.76	-64.9719	1062.56	-78.7659	1064.93	-44.4641
	660.47	-66.864	763.25	-66.5588	414.52	-28.0762		1063.77	-64.9109	1062.57	-78.7353	1064.94	-44.9829
	660.48	-66.925	763.26	-66.5588	414.53	-27.832		1063.78	-64.8804	1062.58	-78.7353	1064.95	-45.4407
	660.49	-67.0166	763.27	-66.5588	414.54	-27.4963		1063.79	-64.8193	1062.59	-78.6743	1064.96	-45.8069
	660.5	-67.0471	763.28	-66.4673	414.55	-27.0996		1063.8	-64.8499	1062.6	-78.6133	1064.97	-45.9595
	660.51	-67.0471	763.29	-66.4062	414.56	-26.6113		1063.81	-64.8804	1062.61	-78.5523	1064.98	-45.8984
	660.52	-67.0166	763.3	-66.3452	414.57	-26.0315		1063.82	-64.9414	1062.62	-78.4302	1064.99	-45.5017
	660.53	-67.0471	763.31	-66.2842	414.58	-25.2991		1063.83	-65.033	1062.63	-78.3691	1065	-44.9829
	660.54	-66.9861	763.32	-66.3147	414.59	-24.5056		1063.84	-65.094	1062.64	-78.3081	1065.01	-44.281
	660.55	-66.9861	763.33	-66.2842	414.6	-23.7427		1063.85	-65.1245	1062.65	-78.3081	1065.02	-43.7012
	660.56	-66.9556	763.34	-66.2537	414.61	-22.9492		1063.86	-65.155	1062.66	-78.2471	1065.03	-43.0603
	660.57	-66.9556	763.35	-66.3147	414.62	-22.2473		1063.87	-65.155	1062.67	-78.2776	1065.04	-42.6331
	660.58	-66.9861	763.36	-66.3452	414.63	-21.5759		1063.88	-65.1245	1062.68	-78.3081	1065.05	-42.2974
	660.59	-66.9556	763.37	-66.3757	414.64	-20.813		1063.89	-65.094	1062.69	-78.3081	1065.06	-42.1143
	660.6	-66.925	763.38	-66.5283	414.65	-20.0806		1063.9	-65.033	1062.7	-78.3081	1065.07	-42.1143
	660.61	-66.925	763.39	-66.5894	414.66	-19.2261		1063.91	-65.0024	1062.71	-78.3997	1065.08	-42.2363
	660.62	-66.8945	763.4	-66.5894	414.67	-18.3105		1063.92	-65.0024	1062.72	-78.4607	1065.09	-42.3584
	660.63	-66.803	763.41	-66.5894	414.68	-17.273		1063.93	-64.9109	1062.73	-78.5523	1065.1	-42.4805
	660.64	-66.8335	763.42	-66.5588	414.69	-16.0828		1063.94	-64.9109	1062.74	-78.6133	1065.11	-42.6025
	660.65	-66.803	763.43	-66.4673	414.7	-14.7705		1063.95	-64.9109	1062.75	-78.6438	1065.12	-42.572
	660.66	-66.8335	763.44	-66.4368	414.71	-13.3667		1063.96	-64.9109	1062.76	-78.6133	1065.13	-42.3889
	660.67	-66.8335	763.45	-66.4062	414.72	-11.7798		1063.97	-64.9109	1062.77	-78.5217	1065.14	-42.1753
	660.68	-66.8335	763.46	-66.3147	414.73	-10.1013		1063.98	-64.9109	1062.78	-78.4607	1065.15	-41.8091
	660.69	-66.864	763.47	-66.2842	414.74	-8.3313		1063.99	-65.0024	1062.79	-78.3997	1065.16	-41.3208
	660.7	-66.864	763.48	-66.1926	414.75	-6.40869		1064	-65.0024	1062.8	-78.2471	1065.17	-40.802
	660.71	-66.925	763.49	-66.1011	414.76	-4.45557		1064.01	-65.0635	1062.81	-78.125	1065.18	-40.3137
	660.72	-66.9861	763.5	-66.04	414.77	-2.44141		1064.02	-65.1856	1062.82	-78.0029	1065.19	-39.6728
	660.73	-66.9861	763.51	-66.0706	414.78	-0.21362		1064.03	-65.2161	1062.83	-77.8809	1065.2	-39.093
	660.74	-67.0471	763.52	-66.0706	414.79	2.2583		1064.04	-65.2161	1062.84	-77.8198	1065.21	-38.6047
	660.75	-67.0776	763.53	-66.1011	414.8	4.88281		1064.05	-65.155	1062.85	-77.6672	1065.22	-38.208
	660.76	-67.1081	763.54	-66.04	414.81	7.69043		1064.06	-65.1245	1062.86	-77.6977	1065.23	-37.9639
	660.77	-67.1081	763.55	-66.1011	414.82	10.5286		1064.07	-65.033	1062.87	-77.5757	1065.24	-37.9028
	660.78	-67.1387	763.56	-66.1011	414.83	13.3667		1064.08	-65.0024	1062.88	-77.5757	1065.25	-37.9944
	660.79	-67.1387	763.57	-66.1621	414.84	16.0217		1064.09	-65.0635	1062.89	-77.5757	1065.26	-38.1165
	660.8	-67.1081	763.58	-66.1926	414.85	18.4936		1064.1	-65.0635	1062.9	-77.5757	1065.27	-38.3606
	660.81	-66.9861	763.59	-66.2537	414.86	20.6299		1064.11	-65.1245	1062.91	-77.5757	1065.28	-38.5132
	660.82	-66.9556	763.6	-66.2842	414.87	22.3084		1064.12	-65.094	1062.92	-77.6672	1065.29	-38.6963
	660.83	-66.925	763.61	-66.2537	414.88	23.4985		1064.13	-65.1245	1062.93	-77.6672	1065.3	-38.7573
	660.84	-66.864	763.62	-66.3147	414.89	24.2615		1064.14	-65.155	1062.94	-77.6672	1065.31	-38.7573
	660.85	-66.8945	763.63	-66.2842	414.9	24.6887		1064.15	-65.1856	1062.95	-77.6672	1065.32	-38.6352
	660.86	-66.925	763.64	-66.3147	414.91	24.6582		1064.16	-65.2161	1062.96	-77.6672	1065.33	-38.4216
	660.87	-66.9556	763.65	-66.2842	414.92	24.5361		1064.17	-65.3381	1062.97	-77.6062	1065.34	-38.0554
	660.88	-66.9861	763.66	-66.2842	414.93	24.2004		1064.18	-65.3381	1062.98	-77.5452	1065.35	-37.5977
	660.89	-67.0166	763.67	-66.2231	414.94	23.8037		1064.19	-65.3687	1062.99	-77.5147	1065.36	-37.1399
	660.9	-67.0776	763.68	-66.1926	414.95	23.407		1064.2	-65.3687	1063	-77.4841	1065.37	-36.6211
	660.91	-67.1387	763.69	-66.1316	414.96	23.1018		1064.21	-65.3381	1063.01	-77.4841	1065.38	-36.1938
	660.92	-67.1692	763.7	-66.1011	414.97	22.9187		1064.22	-65.2771	1063.02	-77.4536	1065.39	-35.8887
	660.93	-67.1387	763.71	-66.04	414.98	22.8577		1064.23	-65.2466	1063.03	-77.4841	1065.4	-35.7056
	660.94	-67.1692	763.72	-66.0706	414.99	22.8577		1064.24	-65.1245	1063.04	-77.4841	1065.41	-35.614
	660.95	-67.1387	763.73	-66.1011	415	22.9492		1064.25	-64.9719	1063.05	-77.4536	1065.42	-35.6445
	660.96	-67.1081	763.74	-66.1316	415.01	23.0102		1064.26	-64.8804	1063.06	-77.4536	1065.43	-35.7971
	660.97	-67.1081	763.75	-66.1011	415.02	23.0102		1064.27	-64.8193	1063.07	-77.4536	1065.44	-35.9497
	660.98	-67.1081	763.76	-66.1316	415.03	22.7661		1064.28	-64.8193	1063.08	-77.3926	1065.45	-36.1328
	660.99	-67.1081	763.77	-66.1621	415.04	22.2168		1064.29	-64.9109	1063.09	-77.3315	1065.46	-36.3159
	661	-67.0776	763.78	-66.1316	415.05	21.4539		1064.3	-64.9719	1063.1	-77.2705	1065.47	-36.499
	661.01	-67.0471	763.79	-66.1621	415.06	20.3247		1064.31	-65.094	1063.11	-77.2705	1065.48	-36.5601
	661.02	-67.0166	763.8	-66.1621	415.07	18.8294		1064.32	-65.155	1063.12	-77.24	1065.49	-36.4685
	661.03	-66.9556	763.81	-66.1926	415.08	17.1509		1064.33	-65.2466	1063.13	-77.179	1065.5	-36.2854
	661.04	-66.925	763.82	-66.1926	415.09	15.2588		1064.34	-65.3076	1063.14	-77.1179	1065.51	-35.9802
	661.05	-66.864	763.83	-66.2537	415.1	13.2446		1064.35	-65.3687	1063.15	-77.0264	1065.52	-35.614
	661.06	-66.8945	763.84	-66.2537	415.11	11.1999		1064.36	-65.3992	1063.16	-76.9348	1065.53	-35.2173
	661.07	-66.9556	763.85	-66.2842	415.12	9.24683		1064.37	-65.3992	1063.17	-76.8127	1065.54	-34.9121
	661.08	-66.9556	763.86	-66.3147	415.13	7.32422		1064.38	-65.3381	1063.18	-76.7517	1065.55	-34.6985
	661.09	-66.9556	763.87	-66.4062	415.14	5.58472		1064.39	-65.2771	1063.19	-76.6602	1065.56	-34.5459
	661.1	-67.0166	763.88	-66.3757	415.15	4.02832		1064.4	-65.1245	1063.2	-76.6602	1065.57	-34.5764
	661.11	-67.0166	763.89	-66.3757	415.16	2.56348		1064.41	-65.0635	1063.21	-76.6296	1065.58	-34.668
	661.12	-67.0471	763.9	-66.3452	415.17	1.2207		1064.42	-65.033	1063.22	-76.6602	1065.59	-34.79
	661.13	-67.0776	763.91	-66.3452	415.18	-0.06104		1064.43	-65.0024	1063.23	-76.6296	1065.6	-34.9426
	661.14	-67.0776	763.92	-66.2537	415.19	-1.34277		1064.44	-65.0024	1063.24	-76.6296	1065.61	-35.0952
	661.15	-67.0776	763.93	-66.2231	415.2	-2.68555		1064.45	-65.033	1063.25	-76.5991	1065.62	-35.1868
	661.16	-67.0776	763.94	-66.1926	415.21	-4.11987		1064.46	-65.033	1063.26	-76.5686	1065.63	-35.1257
	661.17	-67.0471	763.95	-66.1316	415.22	-5.61523		1064.47	-65.033	1063.27	-76.4771	1065.64	-35.0037
	661.18	-66.9556	763.96	-66.0706	415.23	-7.32422		1064.48	-65.0635	1063.28	-76.3855	1065.65	-34.8816
	661.19	-67.0166	763.97	-66.0095	415.24	-9.15527		1064.49	-65.1245	1063.29	-76.2939	1065.66	-34.668
	661.2	-66.9556	763.98	-65.979	415.25	-11.1084		1064.5	-65.2161	1063.3	-76.2024	1065.67	-34.4543
	661.21	-66.925	763.99	-65.9485	415.26	-13.1836		1064.51	-65.3381	1063.31	-76.1719	1065.68	-34.2102
	661.22	-66.925	764	-66.0095	415.27	-15.2893		1064.52	-65.3687	1063.32	-76.1414	1065.69	-33.9661
	661.23	-66.8945	764.01	-66.0706	415.28	-17.334		1064.53	-65.3687	1063.33	-76.1719	1065.7	-33.7219
	661.24	-66.864	764.02	-66.1316	415.29	-19.3787		1064.54	-65.3687	1063.34	-76.1719	1065.71	-33.4473
	661.25	-66.803	764.03	-66.1316	415.3	-21.1792		1064.55	-65.3687	1063.35	-76.1414	1065.72	-33.3252
	661.26	-66.803	764.04	-66.1926	415.31	-22.7051		1064.56	-65.3381	1063.36	-76.0193	1065.73	-33.1421
	661.27	-66.803	764.05	-66.2231	415.32	-24.0784		1064.57	-65.3381	1063.37	-75.9583	1065.74	-33.0505
	661.28	-66.8335	764.06	-66.2537	415.33	-25.177		1064.58	-65.3381	1063.38	-75.8667	1065.75	-33.02
	661.29	-66.864	764.07	-66.2537	415.34	-26.1536		1064.59	-65.2771	1063.39	-75.7751	1065.76	-33.02
	661.3	-66.864	764.08	-66.3452	415.35	-26.9775		1064.6	-65.2771	1063.4	-75.7446	1065.77	-33.0505
	661.31	-66.9556	764.09	-66.3147	415.36	-27.7405		1064.61	-65.155	1063.41	-75.6836	1065.78	-33.081
	661.32	-66.9861	764.1	-66.2842	415.37	-28.5339		1064.62	-65.1245	1063.42	-75.592	1065.79	-33.1116
	661.33	-67.0166	764.11	-66.2537	415.38	-29.3579		1064.63	-65.1245	1063.43	-75.531	1065.8	-33.1116
	661.34	-67.0776	764.12	-66.1926	415.39	-30.365		1064.64	-65.094	1063.44	-75.4089	1065.81	-33.081
	661.35	-67.1692	764.13	-66.0706	415.4	-31.4941		1064.65	-65.094	1063.45	-75.3174	1065.82	-32.9895
	661.36	-67.1692	764.14	-66.0095	415.41	-32.8369		1064.66	-65.2161	1063.46	-75.2563	1065.83	-32.8064
	661.37	-67.0776	764.15	-65.979	415.42	-34.2712		1064.67	-65.2771	1063.47	-75.2258	1065.84	-32.5928
	661.38	-67.0471	764.16	-65.918	415.43	-35.7971		1064.68	-65.3076	1063.48	-75.1953	1065.85	-32.3181
	661.39	-66.9861	764.17	-65.8569	415.44	-37.323		1064.69	-65.3687	1063.49	-75.1343	1065.86	-32.135
	661.4	-66.9556	764.18	-65.8264	415.45	-38.8489		1064.7	-65.4297	1063.5	-75.1648	1065.87	-32.0435
	661.41	-66.925	764.19	-65.8264	415.46	-40.2222		1064.71	-65.4907	1063.51	-75.0732	1065.88	-32.0129
	661.42	-66.925	764.2	-65.8264	415.47	-41.4734		1064.72	-65.5212	1063.52	-75.0427	1065.89	-32.0435
	661.43	-66.925	764.21	-65.918	415.48	-42.511		1064.73	-65.5518	1063.53	-75.0427	1065.9	-32.135
	661.44	-66.9861	764.22	-65.9485	415.49	-43.335		1064.74	-65.5212	1063.54	-75.0732	1065.91	-32.196
	661.45	-66.9861	764.23	-65.979	415.5	-43.8843		1064.75	-65.4602	1063.55	-75.0732	1065.92	-32.2571
	661.46	-67.0166	764.24	-66.04	415.51	-44.22		1064.76	-65.3992	1063.56	-75.1343	1065.93	-32.2876
	661.47	-67.1081	764.25	-66.0706	415.52	-44.4336		1064.77	-65.3687	1063.57	-75.0732	1065.94	-32.2876
	661.48	-67.1081	764.26	-66.0706	415.53	-44.4641		1064.78	-65.2771	1063.58	-75.1343	1065.95	-32.196
	661.49	-67.0776	764.27	-66.0706	415.54	-44.5862		1064.79	-65.3076	1063.59	-75.1038	1065.96	-32.074
	661.5	-67.0776	764.28	-66.1011	415.55	-44.7082		1064.8	-65.3381	1063.6	-75.1038	1065.97	-31.8604
	661.51	-66.9861	764.29	-66.1011	415.56	-44.9524		1064.81	-65.3381	1063.61	-75.0732	1065.98	-31.5552
	661.52	-66.925	764.3	-66.1316	415.57	-45.3186		1064.82	-65.3687	1063.62	-75.0732	1065.99	-31.1584
	661.53	-66.864	764.31	-66.04	415.58	-45.8374		1064.83	-65.3992	1063.63	-75.0427	1066	-30.6702
	661.54	-66.8335	764.32	-66.0095	415.59	-46.6003		1064.84	-65.3992	1063.64	-74.8901	1066.01	-30.2429
	661.55	-66.803	764.33	-65.9485	415.6	-47.4853		1064.85	-65.4297	1063.65	-74.8291	1066.02	-29.8157
	661.56	-66.864	764.34	-65.9485	415.61	-48.523		1064.86	-65.4602	1063.66	-74.707	1066.03	-29.48
	661.57	-66.864	764.35	-65.918	415.62	-49.5911		1064.87	-65.5212	1063.67	-74.6765	1066.04	-29.3274
	661.58	-66.864	764.36	-65.8875	415.63	-50.6592		1064.88	-65.5212	1063.68	-74.646	1066.05	-29.2664
	661.59	-66.925	764.37	-65.8875	415.64	-51.5747		1064.89	-65.4907	1063.69	-74.707	1066.06	-29.2664
	661.6	-66.9861	764.38	-65.7959	415.65	-52.3682		1064.9	-65.4602	1063.7	-74.7375	1066.07	-29.3884
	661.61	-67.0471	764.39	-65.7959	415.66	-52.9175		1064.91	-65.4297	1063.71	-74.6765	1066.08	-29.48
	661.62	-67.1387	764.4	-65.7654	415.67	-53.2837		1064.92	-65.4907	1063.72	-74.707	1066.09	-29.602
	661.63	-67.1997	764.41	-65.7349	415.68	-53.4363		1064.93	-65.4602	1063.73	-74.6155	1066.1	-29.6631
	661.64	-67.2302	764.42	-65.7654	415.69	-53.4058		1064.94	-65.5212	1063.74	-74.585	1066.11	-29.6326
	661.65	-67.2607	764.43	-65.8264	415.7	-53.2532		1064.95	-65.5518	1063.75	-74.5239	1066.12	-29.5715
	661.66	-67.2913	764.44	-65.918	415.71	-52.9175		1064.96	-65.5823	1063.76	-74.4324	1066.13	-29.3579
	661.67	-67.2302	764.45	-65.918	415.72	-52.5818		1064.97	-65.5823	1063.77	-74.4019	1066.14	-29.0222
	661.68	-67.2607	764.46	-65.918	415.73	-52.3376		1064.98	-65.5518	1063.78	-74.3713	1066.15	-28.6865
	661.69	-67.3218	764.47	-65.9485	415.74	-52.2461		1064.99	-65.5518	1063.79	-74.2798	1066.16	-28.2288
	661.7	-67.2913	764.48	-65.8569	415.75	-52.3376		1065	-65.5518	1063.8	-74.2798	1066.17	-27.832
	661.71	-67.2913	764.49	-65.8875	415.76	-52.6428		1065.01	-65.5518	1063.81	-74.1882	1066.18	-27.4353
	661.72	-67.2607	764.5	-65.8569	415.77	-53.0395		1065.02	-65.5518	1063.82	-74.1882	1066.19	-27.0691
	661.73	-67.1997	764.51	-65.918	415.78	-53.6194		1065.03	-65.4907	1063.83	-74.1272	1066.2	-26.7944
	661.74	-67.1387	764.52	-65.8264	415.79	-54.2602		1065.04	-65.4297	1063.84	-74.0662	1066.21	-26.5808
	661.75	-67.1081	764.53	-65.7959	415.8	-54.9622		1065.05	-65.3687	1063.85	-74.0051	1066.22	-26.3367
	661.76	-67.0471	764.54	-65.7959	415.81	-55.6335		1065.06	-65.3687	1063.86	-73.9441	1066.23	-26.1536
	661.77	-67.0776	764.55	-65.8264	415.82	-56.2744		1065.07	-65.3687	1063.87	-73.8525	1066.24	-25.8789
	661.78	-67.0471	764.56	-65.7959	415.83	-56.8237		1065.08	-65.3992	1063.88	-73.8525	1066.25	-25.5737
	661.79	-66.9861	764.57	-65.7959	415.84	-57.1594		1065.09	-65.4297	1063.89	-73.8525	1066.26	-25.238
	661.8	-67.0471	764.58	-65.8264	415.85	-57.312		1065.1	-65.4907	1063.9	-73.8831	1066.27	-24.7803
	661.81	-67.0166	764.59	-65.8264	415.86	-57.2205		1065.11	-65.5823	1063.91	-73.8831	1066.28	-24.231
	661.82	-67.0166	764.6	-65.8264	415.87	-56.9458		1065.12	-65.7044	1063.92	-73.8525	1066.29	-23.5901
	661.83	-67.1081	764.61	-65.8569	415.88	-56.488		1065.13	-65.7959	1063.93	-73.7915	1066.3	-22.9797
	661.84	-67.1387	764.62	-65.8875	415.89	-56.0608		1065.14	-65.918	1063.94	-73.761	1066.31	-22.3389
	661.85	-67.1692	764.63	-65.9485	415.9	-55.603		1065.15	-65.9485	1063.95	-73.7	1066.32	-21.6675
	661.86	-67.1997	764.64	-66.0095	415.91	-55.1758		1065.16	-65.9485	1063.96	-73.6389	1066.33	-20.9351
	661.87	-67.2302	764.65	-66.04	415.92	-54.8401		1065.17	-65.918	1063.97	-73.6694	1066.34	-20.2637
	661.88	-67.1997	764.66	-66.04	415.93	-54.7485		1065.18	-65.8264	1063.98	-73.6389	1066.35	-19.5007
	661.89	-67.1692	764.67	-65.979	415.94	-54.8401		1065.19	-65.7349	1063.99	-73.6084	1066.36	-18.8294
	661.9	-67.1387	764.68	-65.918	415.95	-55.1453		1065.2	-65.6433	1064	-73.5779	1066.37	-18.28
	661.91	-67.0776	764.69	-65.8569	415.96	-55.542		1065.21	-65.4602	1064.01	-73.4863	1066.38	-17.7918
	661.92	-67.0471	764.7	-65.8264	415.97	-56.1523		1065.22	-65.3687	1064.02	-73.4558	1066.39	-17.395
	661.93	-66.9861	764.71	-65.7959	415.98	-56.7932		1065.23	-65.2771	1064.03	-73.4253	1066.4	-16.9983
	661.94	-66.9861	764.72	-65.7349	415.99	-57.4036		1065.24	-65.2161	1064.04	-73.4253	1066.41	-16.5405
	661.95	-66.9556	764.73	-65.6738	416	-57.9224		1065.25	-65.155	1064.05	-73.3643	1066.42	-15.9607
	661.96	-66.9861	764.74	-65.6738	416.01	-58.3801		1065.26	-65.1856	1064.06	-73.3032	1066.43	-15.1977
	661.97	-67.0471	764.75	-65.6433	416.02	-58.6243		1065.27	-65.2161	1064.07	-73.3032	1066.44	-14.1907
	661.98	-67.1081	764.76	-65.6128	416.03	-58.6548		1065.28	-65.3687	1064.08	-73.2422	1066.45	-12.97
	661.99	-67.1997	764.77	-65.6433	416.04	-58.5327		1065.29	-65.4907	1064.09	-73.2117	1066.46	-11.5051
	662	-67.2913	764.78	-65.6738	416.05	-58.3191		1065.3	-65.6433	1064.1	-73.1812	1066.47	-9.82666
	662.01	-67.3523	764.79	-65.7349	416.06	-57.9529		1065.31	-65.7654	1064.11	-73.1812	1066.48	-7.93457
	662.02	-67.4133	764.8	-65.7654	416.07	-57.5256		1065.32	-65.7959	1064.12	-73.1812	1066.49	-5.98145
	662.03	-67.4133	764.81	-65.7959	416.08	-57.1594		1065.33	-65.8264	1064.13	-73.1812	1066.5	-3.96729
	662.04	-67.3828	764.82	-65.7959	416.09	-56.7932		1065.34	-65.8264	1064.14	-73.2117	1066.51	-2.01416
	662.05	-67.3523	764.83	-65.7959	416.1	-56.5796		1065.35	-65.7654	1064.15	-73.1812	1066.52	-0.21362
	662.06	-67.2913	764.84	-65.8569	416.11	-56.488		1065.36	-65.7044	1064.16	-73.1506	1066.53	1.40381
	662.07	-67.2302	764.85	-65.8875	416.12	-56.5796		1065.37	-65.6128	1064.17	-73.0896	1066.54	2.86865
	662.08	-67.1692	764.86	-65.8875	416.13	-56.7322		1065.38	-65.5518	1064.18	-73.0896	1066.55	4.21143
	662.09	-67.1081	764.87	-65.918	416.14	-57.0374		1065.39	-65.4907	1064.19	-72.9981	1066.56	5.37109
	662.1	-67.0471	764.88	-65.918	416.15	-57.4341		1065.4	-65.4602	1064.2	-72.9675	1066.57	6.50024
	662.11	-67.0471	764.89	-65.8569	416.16	-57.9224		1065.41	-65.4907	1064.21	-72.937	1066.58	7.50732
	662.12	-66.9861	764.9	-65.7959	416.17	-58.3801		1065.42	-65.4907	1064.22	-72.9065	1066.59	8.42285
	662.13	-66.9861	764.91	-65.8264	416.18	-58.8684		1065.43	-65.5518	1064.23	-72.9065	1066.6	9.33838
	662.14	-66.9556	764.92	-65.7959	416.19	-59.2651		1065.44	-65.5212	1064.24	-72.9675	1066.61	10.1929
	662.15	-66.9556	764.93	-65.7654	416.2	-59.4482		1065.45	-65.6128	1064.25	-72.9981	1066.62	10.9863
	662.16	-66.9556	764.94	-65.7349	416.21	-59.4788		1065.46	-65.5823	1064.26	-72.9675	1066.63	11.7798
	662.17	-67.0471	764.95	-65.6433	416.22	-59.2957		1065.47	-65.6433	1064.27	-72.937	1066.64	12.5122
	662.18	-67.0471	764.96	-65.5823	416.23	-59.021		1065.48	-65.6738	1064.28	-72.937	1066.65	13.1531
	662.19	-67.1692	764.97	-65.5212	416.24	-58.5938		1065.49	-65.7044	1064.29	-72.9065	1066.66	13.6414
	662.2	-67.1692	764.98	-65.5518	416.25	-58.136		1065.5	-65.7349	1064.3	-72.8149	1066.67	13.9771
	662.21	-67.1692	764.99	-65.4907	416.26	-57.7698		1065.51	-65.7654	1064.31	-72.7844	1066.68	14.1907
	662.22	-67.2302	765	-65.4907	416.27	-57.373		1065.52	-65.7349	1064.32	-72.7539	1066.69	14.2822
	662.23	-67.1692	765.01	-65.5518	416.28	-57.1899		1065.53	-65.7654	1064.33	-72.6318	1066.7	14.1907
	662.24	-67.1997	765.02	-65.5823	416.29	-57.1594		1065.54	-65.7044	1064.34	-72.5098	1066.71	14.0991
	662.25	-67.2302	765.03	-65.6128	416.3	-57.1594		1065.55	-65.7349	1064.35	-72.4487	1066.72	13.8245
	662.26	-67.2607	765.04	-65.6738	416.31	-57.373		1065.56	-65.7654	1064.36	-72.4182	1066.73	13.4582
	662.27	-67.2913	765.05	-65.7044	416.32	-57.7087		1065.57	-65.7654	1064.37	-72.3267	1066.74	13.031
	662.28	-67.3218	765.06	-65.7044	416.33	-58.1055		1065.58	-65.7349	1064.38	-72.2961	1066.75	12.5732
	662.29	-67.3218	765.07	-65.7044	416.34	-58.5632		1065.59	-65.7044	1064.39	-72.2961	1066.76	12.1155
	662.3	-67.3828	765.08	-65.7654	416.35	-59.021		1065.6	-65.6128	1064.4	-72.2656	1066.77	11.6272
	662.31	-67.3523	765.09	-65.7959	416.36	-59.3872		1065.61	-65.5212	1064.41	-72.2656	1066.78	11.1389
	662.32	-67.3218	765.1	-65.8264	416.37	-59.6313		1065.62	-65.3992	1064.42	-72.2961	1066.79	10.6201
	662.33	-67.3218	765.11	-65.9485	416.38	-59.7534		1065.63	-65.3687	1064.43	-72.2656	1066.8	10.0098
	662.34	-67.2607	765.12	-65.979	416.39	-59.7534		1065.64	-65.4297	1064.44	-72.3267	1066.81	9.3689
	662.35	-67.1387	765.13	-66.04	416.4	-59.6313		1065.65	-65.4602	1064.45	-72.2961	1066.82	8.69751
	662.36	-67.0776	765.14	-65.979	416.41	-59.2957		1065.66	-65.4907	1064.46	-72.2961	1066.83	8.05664
	662.37	-66.9861	765.15	-65.8875	416.42	-58.8989		1065.67	-65.5823	1064.47	-72.2351	1066.84	7.2937
	662.38	-66.925	765.16	-65.7959	416.43	-58.5022		1065.68	-65.6128	1064.48	-72.113	1066.85	6.56128
	662.39	-66.9861	765.17	-65.6433	416.44	-58.1055		1065.69	-65.7044	1064.49	-72.0215	1066.86	5.7373
	662.4	-67.0776	765.18	-65.5212	416.45	-57.8003		1065.7	-65.7959	1064.5	-71.9604	1066.87	4.76074
	662.41	-67.1081	765.19	-65.5518	416.46	-57.6172		1065.71	-65.8875	1064.51	-71.8994	1066.88	3.69263
	662.42	-67.1997	765.2	-65.4602	416.47	-57.5562		1065.72	-65.918	1064.52	-71.8994	1066.89	2.56348
	662.43	-67.2607	765.21	-65.4297	416.48	-57.6172		1065.73	-65.918	1064.53	-71.8994	1066.9	1.34277
	662.44	-67.2607	765.22	-65.4602	416.49	-57.7087		1065.74	-65.918	1064.54	-71.8689	1066.91	0.03052
	662.45	-67.3218	765.23	-65.4602	416.5	-57.9224		1065.75	-65.8264	1064.55	-71.8689	1066.92	-1.31226
	662.46	-67.3218	765.24	-65.4907	416.51	-58.197		1065.76	-65.7959	1064.56	-71.8994	1066.93	-2.59399
	662.47	-67.2913	765.25	-65.6128	416.52	-58.5327		1065.77	-65.7959	1064.57	-71.8384	1066.94	-3.8147
	662.48	-67.2607	765.26	-65.6433	416.53	-58.8684		1065.78	-65.7349	1064.58	-71.8994	1066.95	-4.94385
	662.49	-67.2302	765.27	-65.7044	416.54	-59.1736		1065.79	-65.7044	1064.59	-71.8994	1066.96	-5.88989
	662.5	-67.2607	765.28	-65.7349	416.55	-59.3872		1065.8	-65.7044	1064.6	-71.8994	1066.97	-6.74438
	662.51	-67.2302	765.29	-65.7349	416.56	-59.4788		1065.81	-65.7044	1064.61	-71.9299	1066.98	-7.50732
	662.52	-67.2302	765.3	-65.7349	416.57	-59.4177		1065.82	-65.6738	1064.62	-71.8994	1066.99	-8.30078
	662.53	-67.2913	765.31	-65.7044	416.58	-59.3262		1065.83	-65.7044	1064.63	-71.8689	1067	-9.09424
	662.54	-67.3218	765.32	-65.7044	416.59	-59.1125		1065.84	-65.7654	1064.64	-71.8994	1067.01	-9.91821
	662.55	-67.3218	765.33	-65.7044	416.6	-58.8074		1065.85	-65.7959	1064.65	-71.9299	1067.02	-10.9253
	662.56	-67.2913	765.34	-65.6738	416.61	-58.5327		1065.86	-65.8569	1064.66	-71.9604	1067.03	-11.9324
	662.57	-67.3218	765.35	-65.6128	416.62	-58.2581		1065.87	-65.8569	1064.67	-71.9299	1067.04	-13.0005
	662.58	-67.3218	765.36	-65.5823	416.63	-57.9834		1065.88	-65.8264	1064.68	-71.8384	1067.05	-14.1296
	662.59	-67.2607	765.37	-65.5518	416.64	-57.7698		1065.89	-65.7959	1064.69	-71.7468	1067.06	-15.4114
	662.6	-67.2302	765.38	-65.5518	416.65	-57.7393		1065.9	-65.7654	1064.7	-71.6248	1067.07	-16.6626
	662.61	-67.2302	765.39	-65.5212	416.66	-57.7698		1065.91	-65.7349	1064.71	-71.6248	1067.08	-17.9443
	662.62	-67.1692	765.4	-65.5518	416.67	-57.8308		1065.92	-65.7349	1064.72	-71.5332	1067.09	-19.2566
	662.63	-67.1081	765.41	-65.5823	416.68	-58.075		1065.93	-65.7349	1064.73	-71.4722	1067.1	-20.4163
	662.64	-67.0166	765.42	-65.4907	416.69	-58.3191		1065.94	-65.7044	1064.74	-71.4111	1067.11	-21.5149
	662.65	-66.925	765.43	-65.4907	416.7	-58.5938		1065.95	-65.7044	1064.75	-71.4111	1067.12	-22.583
	662.66	-66.864	765.44	-65.4907	416.71	-58.8684		1065.96	-65.7044	1064.76	-71.3196	1067.13	-23.468
	662.67	-66.864	765.45	-65.4907	416.72	-59.1125		1065.97	-65.7044	1064.77	-71.3196	1067.14	-24.3225
	662.68	-66.8335	765.46	-65.5518	416.73	-59.2651		1065.98	-65.7349	1064.78	-71.3501	1067.15	-25.0549
	662.69	-66.925	765.47	-65.5823	416.74	-59.3567		1065.99	-65.7349	1064.79	-71.2585	1067.16	-25.7568
	662.7	-66.9861	765.48	-65.6128	416.75	-59.3872		1066	-65.7654	1064.8	-71.2585	1067.17	-26.3977
	662.71	-67.0471	765.49	-65.6433	416.76	-59.2651		1066.01	-65.7959	1064.81	-71.228	1067.18	-27.0691
	662.72	-67.0776	765.5	-65.6128	416.77	-59.1431		1066.02	-65.7959	1064.82	-71.228	1067.19	-27.771
	662.73	-67.1081	765.51	-65.5823	416.78	-58.8989		1066.03	-65.7959	1064.83	-71.1975	1067.2	-28.5645
	662.74	-67.1081	765.52	-65.4907	416.79	-58.6548		1066.04	-65.7654	1064.84	-71.228	1067.21	-29.5105
	662.75	-67.1692	765.53	-65.4297	416.8	-58.3801		1066.05	-65.7654	1064.85	-71.167	1067.22	-30.4565
	662.76	-67.1692	765.54	-65.3687	416.81	-58.1665		1066.06	-65.8264	1064.86	-71.228	1067.23	-31.5247
	662.77	-67.1997	765.55	-65.3687	416.82	-58.0444		1066.07	-65.7654	1064.87	-71.228	1067.24	-32.6538
	662.78	-67.1692	765.56	-65.3687	416.83	-57.9224		1066.08	-65.7654	1064.88	-71.228	1067.25	-33.783
	662.79	-67.2302	765.57	-65.3992	416.84	-57.9529		1066.09	-65.7349	1064.89	-71.2585	1067.26	-34.8206
	662.8	-67.2302	765.58	-65.3992	416.85	-58.0139		1066.1	-65.7044	1064.9	-71.2585	1067.27	-35.7056
	662.81	-67.2607	765.59	-65.3992	416.86	-58.197		1066.11	-65.7044	1064.91	-71.2891	1067.28	-36.438
	662.82	-67.2913	765.6	-65.4602	416.87	-58.4106		1066.12	-65.7044	1064.92	-71.2891	1067.29	-36.9873
	662.83	-67.2607	765.61	-65.4907	416.88	-58.6853		1066.13	-65.7959	1064.93	-71.3501	1067.3	-37.4145
	662.84	-67.1997	765.62	-65.5212	416.89	-58.9294		1066.14	-65.8875	1064.94	-71.3501	1067.31	-37.7502
	662.85	-67.1387	765.63	-65.5518	416.9	-59.082		1066.15	-65.9485	1064.95	-71.3196	1067.32	-37.9639
	662.86	-67.1081	765.64	-65.5518	416.91	-59.0515		1066.16	-66.0095	1064.96	-71.2585	1067.33	-38.0554
	662.87	-67.0166	765.65	-65.4907	416.92	-58.9905		1066.17	-66.0706	1064.97	-71.167	1067.34	-38.269
	662.88	-67.0166	765.66	-65.4602	416.93	-58.8684		1066.18	-66.0706	1064.98	-71.0754	1067.35	-38.6047
	662.89	-66.9861	765.67	-65.4297	416.94	-58.6243		1066.19	-66.04	1064.99	-70.9534	1067.36	-39.0015
	662.9	-67.0166	765.68	-65.4297	416.95	-58.3801		1066.2	-66.0706	1065	-70.9228	1067.37	-39.5813
	662.91	-67.0166	765.69	-65.3992	416.96	-58.136		1066.21	-66.0095	1065.01	-70.8923	1067.38	-40.2832
	662.92	-67.0166	765.7	-65.3992	416.97	-57.9224		1066.22	-65.9485	1065.02	-70.8923	1067.39	-41.0461
	662.93	-67.0471	765.71	-65.3992	416.98	-57.8308		1066.23	-65.8569	1065.03	-70.8923	1067.4	-41.8396
	662.94	-67.1081	765.72	-65.3992	416.99	-57.7698		1066.24	-65.7959	1065.04	-70.8923	1067.41	-42.6941
	662.95	-67.1387	765.73	-65.4297	417	-57.7698		1066.25	-65.7654	1065.05	-70.9228	1067.42	-43.5181
	662.96	-67.1997	765.74	-65.4297	417.01	-57.8308		1066.26	-65.7044	1065.06	-70.9228	1067.43	-44.22
	662.97	-67.2607	765.75	-65.5212	417.02	-57.8918		1066.27	-65.6738	1065.07	-70.9228	1067.44	-44.7693
	662.98	-67.2913	765.76	-65.5212	417.03	-58.0444		1066.28	-65.6738	1065.08	-70.8618	1067.45	-45.227
	662.99	-67.2607	765.77	-65.5212	417.04	-58.1665		1066.29	-65.6433	1065.09	-70.8008	1067.46	-45.4712
	663	-67.2607	765.78	-65.5212	417.05	-58.2581		1066.3	-65.6433	1065.1	-70.7092	1067.47	-45.5933
	663.01	-67.1997	765.79	-65.5212	417.06	-58.4106		1066.31	-65.6433	1065.11	-70.6482	1067.48	-45.5933
	663.02	-67.1997	765.8	-65.4907	417.07	-58.5022		1066.32	-65.6433	1065.12	-70.6177	1067.49	-45.5627
	663.03	-67.2302	765.81	-65.4907	417.08	-58.5632		1066.33	-65.7044	1065.13	-70.6177	1067.5	-45.5322
	663.04	-67.2913	765.82	-65.4297	417.09	-58.6548		1066.34	-65.8264	1065.14	-70.6177	1067.51	-45.5322
	663.05	-67.2607	765.83	-65.4297	417.1	-58.5938		1066.35	-65.8569	1065.15	-70.5566	1067.52	-45.5627
	663.06	-67.3828	765.84	-65.3381	417.11	-58.5022		1066.36	-65.8875	1065.16	-70.4956	1067.53	-45.7458
	663.07	-67.4133	765.85	-65.2771	417.12	-58.2886		1066.37	-65.979	1065.17	-70.4346	1067.54	-45.9595
	663.08	-67.4133	765.86	-65.2466	417.13	-58.075		1066.38	-65.979	1065.18	-70.4346	1067.55	-46.2341
	663.09	-67.3828	765.87	-65.155	417.14	-57.8308		1066.39	-65.9485	1065.19	-70.404	1067.56	-46.6309
	663.1	-67.3523	765.88	-65.1245	417.15	-57.6782		1066.4	-65.918	1065.2	-70.404	1067.57	-47.1497
	663.11	-67.2913	765.89	-65.0635	417.16	-57.5867		1066.41	-65.8875	1065.21	-70.4651	1067.58	-47.6685
	663.12	-67.1997	765.9	-65.033	417.17	-57.4951		1066.42	-65.8569	1065.22	-70.4651	1067.59	-48.1873
	663.13	-67.0776	765.91	-65.0024	417.18	-57.5562		1066.43	-65.7654	1065.23	-70.404	1067.6	-48.706
	663.14	-66.9861	765.92	-65.094	417.19	-57.5562		1066.44	-65.7349	1065.24	-70.404	1067.61	-49.0723
	663.15	-66.9556	765.93	-65.155	417.2	-57.6172		1066.45	-65.7349	1065.25	-70.343	1067.62	-49.3469
	663.16	-66.9861	765.94	-65.2466	417.21	-57.7087		1066.46	-65.7349	1065.26	-70.2515	1067.63	-49.6216
	663.17	-67.0471	765.95	-65.3381	417.22	-57.8308		1066.47	-65.7349	1065.27	-70.2515	1067.64	-49.7742
	663.18	-67.1387	765.96	-65.3992	417.23	-57.9224		1066.48	-65.7959	1065.28	-70.282	1067.65	-49.8657
	663.19	-67.1692	765.97	-65.4297	417.24	-58.075		1066.49	-65.8569	1065.29	-70.282	1067.66	-49.8352
	663.2	-67.2913	765.98	-65.3992	417.25	-58.1665		1066.5	-65.918	1065.3	-70.2515	1067.67	-49.7437
	663.21	-67.2913	765.99	-65.3687	417.26	-58.2581		1066.51	-65.918	1065.31	-70.282	1067.68	-49.5605
	663.22	-67.3218	766	-65.3687	417.27	-58.2886		1066.52	-65.918	1065.32	-70.221	1067.69	-49.408
	663.23	-67.3218	766.01	-65.3687	417.28	-58.2886		1066.53	-65.8569	1065.33	-70.1294	1067.7	-49.2859
	663.24	-67.3218	766.02	-65.3687	417.29	-58.2275		1066.54	-65.8264	1065.34	-70.0989	1067.71	-49.2859
	663.25	-67.3218	766.03	-65.3687	417.3	-58.136		1066.55	-65.7959	1065.35	-70.0684	1067.72	-49.3774
	663.26	-67.2302	766.04	-65.3381	417.31	-57.9834		1066.56	-65.7654	1065.36	-70.0073	1067.73	-49.5605
	663.27	-67.1081	766.05	-65.3076	417.32	-57.7698		1066.57	-65.7349	1065.37	-70.0073	1067.74	-49.7742
	663.28	-67.0471	766.06	-65.2771	417.33	-57.5867		1066.58	-65.7044	1065.38	-70.0073	1067.75	-50.0793
	663.29	-66.9556	766.07	-65.2771	417.34	-57.3425		1066.59	-65.7654	1065.39	-70.0378	1067.76	-50.3845
	663.3	-66.925	766.08	-65.3076	417.35	-57.1594		1066.6	-65.7654	1065.4	-70.0073	1067.77	-50.7202
	663.31	-66.925	766.09	-65.3381	417.36	-57.0374		1066.61	-65.7654	1065.41	-69.9768	1067.78	-51.1169
	663.32	-66.9861	766.1	-65.3687	417.37	-57.0374		1066.62	-65.8569	1065.42	-70.0378	1067.79	-51.4526
	663.33	-67.0471	766.11	-65.3992	417.38	-57.1289		1066.63	-65.8569	1065.43	-70.0378	1067.8	-51.7273
	663.34	-67.1081	766.12	-65.3992	417.39	-57.312		1066.64	-65.918	1065.44	-70.0684	1067.81	-52.002
	663.35	-67.1387	766.13	-65.4297	417.4	-57.4646		1066.65	-65.918	1065.45	-70.0378	1067.82	-52.1545
	663.36	-67.1997	766.14	-65.4602	417.41	-57.6782		1066.66	-65.9485	1065.46	-70.0073	1067.83	-52.1851
	663.37	-67.1997	766.15	-65.4907	417.42	-57.9224		1066.67	-65.918	1065.47	-69.9463	1067.84	-52.0935
	663.38	-67.2607	766.16	-65.5823	417.43	-58.1055		1066.68	-65.9485	1065.48	-69.8852	1067.85	-51.9409
	663.39	-67.2913	766.17	-65.6128	417.44	-58.2886		1066.69	-65.9485	1065.49	-69.8547	1067.86	-51.7273
	663.4	-67.3523	766.18	-65.6433	417.45	-58.4717		1066.7	-65.9485	1065.5	-69.8547	1067.87	-51.5137
	663.41	-67.3523	766.19	-65.6433	417.46	-58.5327		1066.71	-65.8569	1065.51	-69.7632	1067.88	-51.3
	663.42	-67.3523	766.2	-65.7044	417.47	-58.5327		1066.72	-65.8569	1065.52	-69.7327	1067.89	-51.178
	663.43	-67.3523	766.21	-65.7044	417.48	-58.4106		1066.73	-65.8264	1065.53	-69.7022	1067.9	-51.1169
	663.44	-67.3218	766.22	-65.8264	417.49	-58.197		1066.74	-65.8264	1065.54	-69.6411	1067.91	-51.178
	663.45	-67.3218	766.23	-65.8264	417.5	-57.9224		1066.75	-65.7959	1065.55	-69.6411	1067.92	-51.3
	663.46	-67.3218	766.24	-65.7654	417.51	-57.5867		1066.76	-65.8569	1065.56	-69.6411	1067.93	-51.5747
	663.47	-67.3218	766.25	-65.7044	417.52	-57.2205		1066.77	-65.9485	1065.57	-69.6716	1067.94	-51.8494
	663.48	-67.2913	766.26	-65.5823	417.53	-56.9458		1066.78	-66.0095	1065.58	-69.6716	1067.95	-52.2156
	663.49	-67.2607	766.27	-65.4602	417.54	-56.7627		1066.79	-66.0706	1065.59	-69.6716	1067.96	-52.5207
	663.5	-67.2607	766.28	-65.3381	417.55	-56.6406		1066.8	-66.1011	1065.6	-69.6716	1067.97	-52.7649
	663.51	-67.1997	766.29	-65.2161	417.56	-56.7017		1066.81	-66.1316	1065.61	-69.7022	1067.98	-53.009
	663.52	-67.2302	766.3	-65.1856	417.57	-56.8543		1066.82	-66.1011	1065.62	-69.6411	1067.99	-53.1311
	663.53	-67.2607	766.31	-65.1245	417.58	-57.0984		1066.83	-66.1011	1065.63	-69.6716	1068	-53.2227
	663.54	-67.2607	766.32	-65.094	417.59	-57.4036		1066.84	-66.1316	1065.64	-69.6411	1068.01	-53.1616
	663.55	-67.2607	766.33	-65.155	417.6	-57.7393		1066.85	-66.1011	1065.65	-69.6411	1068.02	-53.0395
	663.56	-67.2607	766.34	-65.1245	417.61	-58.0139		1066.86	-65.979	1065.66	-69.6716	1068.03	-52.8259
	663.57	-67.2302	766.35	-65.1856	417.62	-58.1665		1066.87	-65.979	1065.67	-69.6716	1068.04	-52.6428
	663.58	-67.2302	766.36	-65.2466	417.63	-58.2275		1066.88	-65.8264	1065.68	-69.6106	1068.05	-52.4597
	663.59	-67.1997	766.37	-65.3687	417.64	-58.197		1066.89	-65.7654	1065.69	-69.6106	1068.06	-52.3682
	663.6	-67.1692	766.38	-65.4297	417.65	-57.9834		1066.9	-65.7654	1065.7	-69.5801	1068.07	-52.3376
	663.61	-67.1997	766.39	-65.5212	417.66	-57.7698		1066.91	-65.7959	1065.71	-69.4885	1068.08	-52.3987
	663.62	-67.1692	766.4	-65.5212	417.67	-57.4951		1066.92	-65.7959	1065.72	-69.458	1068.09	-52.5513
	663.63	-67.1692	766.41	-65.5823	417.68	-57.1594		1066.93	-65.7959	1065.73	-69.4275	1068.1	-52.7344
	663.64	-67.2302	766.42	-65.5212	417.69	-56.8237		1066.94	-65.8264	1065.74	-69.397	1068.11	-53.009
	663.65	-67.1997	766.43	-65.5212	417.7	-56.5796		1066.95	-65.8264	1065.75	-69.4275	1068.12	-53.2837
	663.66	-67.1997	766.44	-65.5518	417.71	-56.3965		1066.96	-65.8569	1065.76	-69.4275	1068.13	-53.5583
	663.67	-67.2302	766.45	-65.5518	417.72	-56.3965		1066.97	-65.9485	1065.77	-69.4275	1068.14	-53.833
	663.68	-67.2607	766.46	-65.5518	417.73	-56.488		1066.98	-66.04	1065.78	-69.397	1068.15	-53.9856
	663.69	-67.2302	766.47	-65.5518	417.74	-56.6406		1066.99	-66.04	1065.79	-69.3359	1068.16	-54.0466
	663.7	-67.2607	766.48	-65.4602	417.75	-56.8848		1067	-66.1011	1065.8	-69.2444	1068.17	-53.9856
	663.71	-67.2302	766.49	-65.4602	417.76	-57.1899		1067.01	-66.1316	1065.81	-69.2139	1068.18	-53.8025
	663.72	-67.2302	766.5	-65.3992	417.77	-57.4036		1067.02	-66.1621	1065.82	-69.2139	1068.19	-53.5583
	663.73	-67.2302	766.51	-65.3381	417.78	-57.6477		1067.03	-66.2537	1065.83	-69.2139	1068.2	-53.2227
	663.74	-67.2607	766.52	-65.2771	417.79	-57.7393		1067.04	-66.2537	1065.84	-69.2444	1068.21	-52.9175
	663.75	-67.2607	766.53	-65.2161	417.8	-57.8003		1067.05	-66.2842	1065.85	-69.3054	1068.22	-52.6428
	663.76	-67.2302	766.54	-65.1856	417.81	-57.7393		1067.06	-66.2842	1065.86	-69.2749	1068.23	-52.4292
	663.77	-67.2302	766.55	-65.1245	417.82	-57.6477		1067.07	-66.1621	1065.87	-69.3054	1068.24	-52.2766
	663.78	-67.2607	766.56	-65.155	417.83	-57.4036		1067.08	-66.04	1065.88	-69.3054	1068.25	-52.3376
	663.79	-67.2302	766.57	-65.1856	417.84	-57.1899		1067.09	-65.979	1065.89	-69.2749	1068.26	-52.4902
	663.8	-67.2302	766.58	-65.3076	417.85	-56.9458		1067.1	-65.8569	1065.9	-69.1528	1068.27	-52.7649
	663.81	-67.2302	766.59	-65.3687	417.86	-56.7322		1067.11	-65.7959	1065.91	-69.1223	1068.28	-53.0701
	663.82	-67.1997	766.6	-65.4297	417.87	-56.6406		1067.12	-65.8264	1065.92	-69.0002	1068.29	-53.4058
	663.83	-67.1692	766.61	-65.4907	417.88	-56.6406		1067.13	-65.7654	1065.93	-68.9697	1068.3	-53.6804
	663.84	-67.1387	766.62	-65.5823	417.89	-56.7322		1067.14	-65.7654	1065.94	-68.8477	1068.31	-53.8635
	663.85	-67.0776	766.63	-65.5823	417.9	-56.7932		1067.15	-65.7959	1065.95	-68.8171	1068.32	-53.9856
	663.86	-67.0776	766.64	-65.6433	417.91	-56.8848		1067.16	-65.7959	1065.96	-68.7866	1068.33	-53.894
	663.87	-67.0776	766.65	-65.7044	417.92	-57.0068		1067.17	-65.8264	1065.97	-68.7866	1068.34	-53.7109
	663.88	-67.1081	766.66	-65.6738	417.93	-57.1289		1067.18	-65.8875	1065.98	-68.7866	1068.35	-53.4668
	663.89	-67.1997	766.67	-65.5823	417.94	-57.2205		1067.19	-65.9485	1065.99	-68.7561	1068.36	-53.1921
	663.9	-67.2607	766.68	-65.5212	417.95	-57.2205		1067.2	-66.0095	1066	-68.6951	1068.37	-52.7954
	663.91	-67.2913	766.69	-65.4602	417.96	-57.1594		1067.21	-66.0095	1066.01	-68.634	1068.38	-52.5207
	663.92	-67.3828	766.7	-65.3687	417.97	-57.0679		1067.22	-66.0095	1066.02	-68.6951	1068.39	-52.3071
	663.93	-67.4133	766.71	-65.3687	417.98	-56.9153		1067.23	-66.0095	1066.03	-68.7561	1068.4	-52.1851
	663.94	-67.4133	766.72	-65.3381	417.99	-56.7932		1067.24	-65.979	1066.04	-68.8477	1068.41	-52.2461
	663.95	-67.4438	766.73	-65.2771	418	-56.6711		1067.25	-65.979	1066.05	-68.9087	1068.42	-52.3682
	663.96	-67.4133	766.74	-65.2466	418.01	-56.5491		1067.26	-66.0095	1066.06	-68.9392	1068.43	-52.6733
	663.97	-67.3218	766.75	-65.2771	418.02	-56.4575		1067.27	-66.0095	1066.07	-68.9697	1068.44	-53.0395
	663.98	-67.2607	766.76	-65.2161	418.03	-56.4575		1067.28	-66.04	1066.08	-68.9697	1068.45	-53.4668
	663.99	-67.1997	766.77	-65.2161	418.04	-56.488		1067.29	-66.1011	1066.09	-68.9087	1068.46	-53.8635
	664	-67.1387	766.78	-65.2161	418.05	-56.488		1067.3	-66.1011	1066.1	-68.8477	1068.47	-54.2602
	664.01	-67.1081	766.79	-65.2466	418.06	-56.5491		1067.31	-66.1011	1066.11	-68.8171	1068.48	-54.5044
	664.02	-67.1081	766.8	-65.2771	418.07	-56.6101		1067.32	-66.1011	1066.12	-68.7866	1068.49	-54.6875
	664.03	-67.1692	766.81	-65.3076	418.08	-56.7017		1067.33	-66.1011	1066.13	-68.7256	1068.5	-54.6875
	664.04	-67.1997	766.82	-65.3076	418.09	-56.8237		1067.34	-66.1316	1066.14	-68.6646	1068.51	-54.5044
	664.05	-67.2302	766.83	-65.3687	418.1	-57.0068		1067.35	-66.1011	1066.15	-68.634	1068.52	-54.1382
	664.06	-67.2607	766.84	-65.3992	418.11	-57.0374		1067.36	-66.04	1066.16	-68.573	1068.53	-53.6804
	664.07	-67.3523	766.85	-65.4297	418.12	-57.0679		1067.37	-66.0095	1066.17	-68.6035	1068.54	-53.1311
	664.08	-67.3828	766.86	-65.4602	418.13	-57.0068		1067.38	-66.0095	1066.18	-68.5425	1068.55	-52.5207
	664.09	-67.4438	766.87	-65.4297	418.14	-57.0068		1067.39	-66.0706	1066.19	-68.5425	1068.56	-52.0325
	664.1	-67.5049	766.88	-65.4297	418.15	-56.8848		1067.4	-66.1621	1066.2	-68.512	1068.57	-51.7273
	664.11	-67.5049	766.89	-65.3381	418.16	-56.7932		1067.41	-66.2537	1066.21	-68.4509	1068.58	-51.6052
	664.12	-67.5049	766.9	-65.3076	418.17	-56.7017		1067.42	-66.2537	1066.22	-68.4204	1068.59	-51.6052
	664.13	-67.4744	766.91	-65.2466	418.18	-56.4575		1067.43	-66.2842	1066.23	-68.3899	1068.6	-51.8188
	664.14	-67.4133	766.92	-65.2771	418.19	-56.2439		1067.44	-66.2842	1066.24	-68.3594	1068.61	-52.2156
	664.15	-67.2607	766.93	-65.2466	418.2	-56.0608		1067.45	-66.2537	1066.25	-68.4204	1068.62	-52.7344
	664.16	-67.2302	766.94	-65.2466	418.21	-55.9082		1067.46	-66.1316	1066.26	-68.3899	1068.63	-53.2837
	664.17	-67.1997	766.95	-65.2466	418.22	-55.8472		1067.47	-66.1011	1066.27	-68.3899	1068.64	-53.8635
	664.18	-67.1387	766.96	-65.2466	418.23	-55.8777		1067.48	-66.0095	1066.28	-68.3289	1068.65	-54.3213
	664.19	-67.1387	766.97	-65.3381	418.24	-55.9692		1067.49	-65.8875	1066.29	-68.2678	1068.66	-54.6875
	664.2	-67.1081	766.98	-65.3687	418.25	-56.1218		1067.5	-65.8264	1066.3	-68.2373	1068.67	-54.8401
	664.21	-67.1081	766.99	-65.4297	418.26	-56.2439		1067.51	-65.7959	1066.31	-68.2373	1068.68	-54.779
[truncated: 26,934 more rows]

## Sheet: Fig. 3
	Fig. 3a			Fig. 3b										Fig. 3c										Fig. 3d								Fig. 3e
	IFC vs Finitial			IFC vs injected current										SFC vs Fstim										SFC @ 20 Hz vs IFC @ 10 pA								S/N @ 20 Hz
	Finitial	IFC		Injected current	Strong-adapting	s.e.m.	Mild-adapting	s.e.m.	Non-adapting	s.e.m.	Accelerating	s.e.m.		Fstim	Strong-adapting	s.e.m.	Mild-adapting	s.e.m.	Non-adapting	s.e.m.	Accelerating	s.e.m.		IFC @ 10 pA	SFC @ 20 Hz	Average values	IFC @ 10 pA	s.e.m.	SFC @ 20 Hz	s.e.m.		Strong-adapting	Mild-adapting	Non-adapting	Accelerating
	(Hz)	(% change)		(pA)	(% change)		(% change)		(% change)		(% change)			(Hz)	(% change)		(% change)		(% change)		(% change)			-96	-1.25	Strong-adapting	-92.95	2.59	-44.125	12.429		6.3908	5	2.82667	0.42586
	100	-96		8	-47.6142	14.6032	-38.3917	17.9121	21.5964	24.5694	-90.3571	6.7354		5	-48.3333	11.547	-33.5714	12.2821	-37		-30	9.48683		12.5	18.75	Mild-adapting	-48.1	4.37	-5.53571	8.86765		84	5	1.22143	0.20783
	32	12.5		10	-87.061	5.04092	-46.7835	2.94966	-4.46814	3.09878	102.188	8.67876		10	-51.2	10.8434	-28.9286	5.89736	11.6667	21.4249	-9	18.8514		-18.18	13.75	Non-adapting	-1.42	6.32	7.5	5.17908		46.4324	1.80741	4.5404	3.24017
	66	-18.1818		12	-68.0429	8.27558	-25.7884	18.5357	-31.6459	10.267	-38.6248	11.6051		20	-42.0455	11.4332	-5.53571	8.86765	7.5	5.17908	20.8333	33.9963		-90.91	-97.5	Accelerating	98	12.81	20.8333	33.9963		1.70769	1.66281	0.52105	0.39412
	68	-41.1765		14	-41.2273	14.9994	-57.6524	9.73424	-56.5384	12.7807	-57.017	9.99554		40	-40.5114	12.7831	-19.6429	13.5482	1.5625	18.8685	-11	24.7153		0	0							2.28571	4.1027		1.92157
	44	-90.9091		16	-48.333	12.1436	-56.7171	9.29465	-58.1175	10.8883	-59.4096	7.56357		60	-42.9924	13.906	-42.1429	11.9725	-30.9375	19.9401	-63.75	15.5718		-57.14	0							6.66667	2.5098
	50	16		18	-48.5065	10.337	-63.4677	9.00807	-62.7689	10.6842	-86.3711	5.55942		80	-52.6989	14.9342	-48.7946	13.0506	-45.3906	23.8622	-88.125	7.45865		-76.92	-52.5							2.7038	3.4958
	24	-41.6667		20	-61.6256	10.319	-68.8353	9.13957	-74.1714	11.4393	-81.0581	8.48352		100	-69.7636	9.90577	-46.0476	12.0338	-53.4833	19.1126	-72.8111	15.0191		-35.48	0							5.67742
	4	50																						120	155							17.9366
	72	-25																						-85.71	-1.25							0.61538
	44	-36.3636																						-100	-85
	40	-55																						-100	-92.5
	2	100																						50	-13.75
	22	-27.2727																						100	-3.75
	28	-35.7143																						-37.5	8.75
	4	-100																						-100	-21.25
	66	0																						-92.86	-15
	42	-57.1429																						-46.15	-27.5
	26	-76.9231																						-50	-3.75
	62	-35.4839																						-35.29	27.5
	48	-66.6667																						-100	-22.5
	10	-100																						-62.5	-43.75
	20	-80																						0	-2.5
	14	-85.7143																						100	-0.83
	18	-100																						120	-32.5
	2	-100																						-100	-6.25
	16	-37.5																						-80	-67.5
	2	100
	30	-93.3333
	28	-71.4286
	46	-100
	10	-60
	12	-33.3333
	52	-7.69231
	64	0
	16	87.5
	2	100
	12	-50
	10	-100
	10	120
	28	-92.8571
	26	-46.1538
	40	-70
	56	-7.14286
	14	-42.8571
	12	-16.6667
	46	4.34783
	20	-10
	22	-100
	34	-100
	2	120
	12	-100
	22	-100
	4	-50
	10	-100
	2	0
	34	-35.2941
	4	-100
	16	-62.5
	2	120
	12	-66.6667
	2	0
	6	-100
	10	-80

## Sheet: Fig. 4
	Fig. 4a											Fig. 4b					Fig. 4c
	CC step @ 10 pA				Disc current				9-Phenanthrol			Area (pA*ms)					Average traces
	Accelerating		Strong-adapting		Accelerating		Strong-adapting		Accelerating			Accelerating		Strong-adapting			Accelerating			Strong-adapting
	Time	Vm	Time	Vm	Time	Current	Time	Current	Time	Current		Pre Disc	Post Disc	Pre Disc	Post Disc		Time	Current	Smoothed (adjacent-averaging)	Time	Current	Smoothed (adjacent-averaging)
	(ms)	(mV)	(ms)	(mV)	(ms)	(pA)	(ms)	(pA)	(ms)	(pA)		-1.79253	-6.23922	-6.15345	-5.63563		(ms)	(pA)	(pA)	(ms)	(pA)	(pA)
	0	-73.4253	0	-65.3992	0	0.89506	0	1.62988	0	-3.91825		-0.78681	-8.78331	-1.81024	-1.38622		0	-0.6584	-0.6584	0	-0.0264	-0.0264
	0.01	-73.4253	0.01	-65.4297	0.02	-3.3774	0.02	2.85058	0.02	1.57491		-1.42222	-4.7527	-1.52844	-2.13704		0.02	-1.26826	-1.24974	0.02	-2.0449	-1.98367
	0.02	-73.4558	0.02	-65.3076	0.04	-7.26097	0.04	3.96018	0.04	6.56808		-1.2186	-19.6054	-6.28863	-10.9786		0.04	-1.82257	-1.7708	0.04	-3.8797	-3.70846
	0.03	-73.3948	0.03	-65.3687	0.06	-10.783	0.06	4.96647	0.06	11.0964		-1.00778	-44.6592	-0.90867	-1.42993		0.06	-2.32526	-2.22794	0.06	-5.5437	-5.22176
	0.04	-73.4253	0.04	-65.3687	0.08	-13.9661	0.08	5.87592	0.08	15.1889		-1.97419	-21.2233	-3.00361	-1.57743		0.08	-2.77954	-2.62616	0.08	-7.0476	-6.54017
	0.05	-73.4558	0.05	-65.3992	0.1	-16.8293	0.1	6.69398	0.1	18.8702		-1.67708	-90.9768	-1.57646	-2.91315		0.1	-3.18814	-2.96974	0.1	-8.4003	-7.67788
	0.06	-73.4558	0.06	-65.3992	0.12	-19.3893	0.12	7.42538	0.12	22.1616		-0.9667	-4.0083	-1.21783	-1.16457		0.12	-3.55342	-3.26259	0.12	-9.6097	-8.64795
	0.07	-73.4253	0.07	-65.4297	0.14	-21.661	0.14	8.07437	0.14	25.0822		-0.93607	-6.4092	-5.62263	-4.03382		0.14	-3.87751	-3.50848	0.14	-10.6829	-9.46301
	0.08	-73.3948	0.08	-65.3992	0.16	-23.6581	0.16	8.64489	0.16	27.6499		-0.94048	-7.79645	-2.82052	-2.00706		0.16	-4.16238	-3.71117	0.16	-11.6263	-10.1358
	0.09	-73.3643	0.09	-65.3992	0.18	-25.3941	0.18	9.14068	0.18	29.8815		-2.51418	-30.6035	-0.93121	-1.42432		0.18	-4.40988	-3.87444	0.18	-12.4463	-10.679
	0.1	-73.3643	0.1	-65.3687	0.2	-26.8817	0.2	9.56542	0.2	31.7939		-1.54142	-17.9464	-1.27381	-2.07107		0.2	-4.62184	-4.00205	0.2	-13.1489	-11.1056
	0.11	-73.3643	0.11	-65.3687	0.22	-28.1341	0.22	9.92277	0.22	33.4037		-2.17232	-27.052	-5.68695	-1.96204		0.22	-4.80008	-4.09775	0.22	-13.7402	-11.4282
	0.12	-73.3337	0.12	-65.3992	0.24	-29.1643	0.24	10.2164	0.24	34.7276		-8.6948	-37.3572	-1.1696	-2.80384		0.24	-4.94643	-4.16516	0.24	-14.2264	-11.6594
	0.13	-73.3337	0.13	-65.3687	0.26	-29.9857	0.26	10.45	0.26	35.7829		-3.6436	-21.6781	-1.26996	-0.88357		0.26	-5.06272	-4.20775	0.26	-14.6136	-11.8109
	0.14	-73.4253	0.14	-65.4602	0.28	-30.6118	0.28	10.6274	0.28	36.5869				-4.29078	-1.75386		0.28	-5.15083	-4.22879	0.28	-14.9083	-11.8941
	0.15	-73.3948	0.15	-65.4907	0.3	-31.0563	0.3	10.7525	0.3	37.1574				-4.18917	-3.25221		0.3	-5.21264	-4.23128	0.3	-15.1169	-11.9191
	0.16	-73.4253	0.16	-65.4907	0.32	-31.3333	0.32	10.829	0.32	37.5122				-1.6223	-1.86303		0.32	-5.25006	-4.21793	0.32	-15.2459	-11.8952
	0.17	-73.4253	0.17	-65.4907	0.34	-31.4567	0.34	10.8608	0.34	37.6694				-1.24262	-2.34768		0.34	-5.26501	-4.19119	0.34	-15.3018	-11.8307
	0.18	-73.4253	0.18	-65.4907	0.36	-31.4404	0.36	10.8519	0.36	37.6468							0.36	-5.25936	-4.15318	0.36	-15.2911	-11.7328
	0.19	-73.4558	0.19	-65.4602	0.38	-31.2982	0.38	10.8058	0.38	37.4623							0.38	-5.235	-4.10578	0.38	-15.2203	-11.6076
	0.2	-73.3948	0.2	-65.4602	0.4	-31.0435	0.4	10.7264	0.4	37.1332							0.4	-5.19376	-4.0506	0.4	-15.0956	-11.4605
	0.21	-73.3948	0.21	-65.3992	0.42	-30.6896	0.42	10.6173	0.42	36.6767							0.42	-5.13742	-3.98902	0.42	-14.9232	-11.2959
	0.22	-73.4253	0.22	-65.3992	0.44	-30.2489	0.44	10.4817	0.44	36.109							0.44	-5.06769	-3.92224	0.44	-14.7089	-11.1174
	0.23	-73.4253	0.23	-65.3992	0.46	-29.7335	0.46	10.3232	0.46	35.4457							0.46	-4.98622	-3.85128	0.46	-14.4584	-10.928
	0.24	-73.3948	0.24	-65.2771	0.48	-29.1548	0.48	10.1446	0.48	34.7017							0.48	-4.89454	-3.77702	0.48	-14.1771	-10.7303
	0.25	-73.3948	0.25	-65.3381	0.5	-28.5233	0.5	9.9489	0.5	33.8908							0.5	-4.79411	-3.70025	0.5	-13.8698	-10.5264
	0.26	-73.3032	0.26	-65.3381	0.52	-27.8488	0.52	9.73873	0.52	33.026							0.52	-4.68629	-3.62167	0.52	-13.5413	-10.318
	0.27	-73.3337	0.27	-65.3076	0.54	-27.1403	0.54	9.51648	0.54	32.1189							0.54	-4.57231	-3.54189	0.54	-13.1958	-10.1065
	0.28	-73.3337	0.28	-65.3381	0.56	-26.4059	0.56	9.28436	0.56	31.1804							0.56	-4.45332	-3.46148	0.56	-12.8371	-9.89337
	0.29	-73.3032	0.29	-65.3381	0.58	-25.6528	0.58	9.04432	0.58	30.22							0.58	-4.33034	-3.38094	0.58	-12.4688	-9.67964
	0.3	-73.3337	0.3	-65.3381	0.6	-24.8874	0.6	8.79806	0.6	29.2462							0.6	-4.20428	-3.30074	0.6	-12.0939	-9.46637
	0.31	-73.3337	0.31	-65.3992	0.62	-24.1153	0.62	8.54712	0.62	28.2665							0.62	-4.07598	-3.22129	0.62	-11.7151	-9.2545
	0.32	-73.3643	0.32	-65.3381	0.64	-23.3411	0.64	8.29277	0.64	27.2873							0.64	-3.94615	-3.14296	0.64	-11.3349	-9.04489
	0.33	-73.3948	0.33	-65.3687	0.66	-22.5689	0.66	8.03615	0.66	26.3138							0.66	-3.81542	-3.06607	0.66	-10.9551	-8.8383
	0.34	-73.4253	0.34	-65.3992	0.68	-21.8019	0.68	7.77817	0.68	25.3504							0.68	-3.68432	-2.99088	0.68	-10.5776	-8.63544
	0.35	-73.4558	0.35	-65.3687	0.7	-21.0427	0.7	7.51964	0.7	24.4008							0.7	-3.55333	-2.91761	0.7	-10.2037	-8.43693
	0.36	-73.4863	0.36	-65.3992	0.72	-20.2933	0.72	7.26119	0.72	23.4677							0.72	-3.42284	-2.84644	0.72	-9.8346	-8.24329
	0.37	-73.4253	0.37	-65.3381	0.74	-19.5553	0.74	7.00336	0.74	22.5529							0.74	-3.29318	-2.77747	0.74	-9.4711	-8.05499
	0.38	-73.4863	0.38	-65.3381	0.76	-18.8297	0.76	6.74659	0.76	21.6579							0.76	-3.16462	-2.71079	0.76	-9.114	-7.87236
	0.39	-73.3948	0.39	-65.3687	0.78	-18.117	0.78	6.49124	0.78	20.7836							0.78	-3.03741	-2.64643	0.78	-8.7637	-7.69568
	0.4	-73.4253	0.4	-65.3992	0.8	-17.4178	0.8	6.23762	0.8	19.9302							0.8	-2.91173	-2.58439	0.8	-8.4206	-7.52512
	0.41	-73.4863	0.41	-65.3992	0.82	-16.732	0.82	5.98598	0.82	19.0978							0.82	-2.78776	-2.52465	0.82	-8.0849	-7.36077
	0.42	-73.4863	0.42	-65.4297	0.84	-16.0595	0.84	5.73656	0.84	18.2859							0.84	-2.66562	-2.46715	0.84	-7.7566	-7.20266
	0.43	-73.5474	0.43	-65.4297	0.86	-15.4001	0.86	5.48957	0.86	17.4941							0.86	-2.54545	-2.41183	0.86	-7.4359	-7.05072
	0.44	-73.5169	0.44	-65.4297	0.88	-14.7534	0.88	5.24521	0.88	16.7217							0.88	-2.42734	-2.35863	0.88	-7.1227	-6.90486
	0.45	-73.4558	0.45	-65.4297	0.9	-14.1191	0.9	5.00369	0.9	15.9678							0.9	-2.31141	-2.30747	0.9	-6.8168	-6.76491
	0.46	-73.3948	0.46	-65.4297	0.92	-13.4967	0.92	4.76523	0.92	15.2316							0.92	-2.19775	-2.2583	0.92	-6.5183	-6.63067
	0.47	-73.4253	0.47	-65.4297	0.94	-12.8858	0.94	4.53007	0.94	14.5123							0.94	-2.08645	-2.21104	0.94	-6.2269	-6.50192
	0.48	-73.3337	0.48	-65.3381	0.96	-12.2862	0.96	4.29846	0.96	13.8091							0.96	-1.9776	-2.16566	0.96	-5.9426	-6.37842
	0.49	-73.3643	0.49	-65.3687	0.98	-11.6975	0.98	4.07067	0.98	13.1212							0.98	-1.87131	-2.1221	0.98	-5.6653	-6.25992
	0.5	-73.3032	0.5	-65.3687	1	-11.1197	1	3.847	1	12.4482							1	-1.76768	-2.08033	1	-5.3949	-6.14618
	0.51	-73.3337	0.51	-65.3992	1.02	-10.5526	1.02	3.62777	1.02	11.7894							1.02	-1.6668	-2.04033	1.02	-5.1313	-6.03693
	0.52	-73.3948	0.52	-65.3992	1.04	-9.99624	1.04	3.41331	1.04	11.1446							1.04	-1.56878	-2.00204	1.04	-4.8746	-5.93195
	0.53	-73.4253	0.53	-65.3992	1.06	-9.45083	1.06	3.20399	1.06	10.5134							1.06	-1.47373	-1.96544	1.06	-4.6248	-5.83099
	0.54	-73.4253	0.54	-65.4602	1.08	-8.91659	1.08	3.00019	1.08	9.89598							1.08	-1.38173	-1.93049	1.08	-4.3819	-5.73385
	0.55	-73.4253	0.55	-65.4297	1.1	-8.39385	1.1	2.80228	1.1	9.29224							1.1	-1.29289	-1.89714	1.1	-4.146	-5.6403
	0.56	-73.3643	0.56	-65.3992	1.12	-7.88307	1.12	2.61066	1.12	8.70241							1.12	-1.2073	-1.86535	1.12	-3.9171	-5.55014
	0.57	-73.3948	0.57	-65.3992	1.14	-7.38474	1.14	2.42572	1.14	8.12683							1.14	-1.12505	-1.83506	1.14	-3.6955	-5.46317
	0.58	-73.3643	0.58	-65.3687	1.16	-6.89946	1.16	2.24785	1.16	7.56591							1.16	-1.04619	-1.80621	1.16	-3.4813	-5.37922
	0.59	-73.3032	0.59	-65.3381	1.18	-6.42784	1.18	2.07741	1.18	7.02017							1.18	-0.97079	-1.77875	1.18	-3.2745	-5.29808
	0.6	-73.3643	0.6	-65.3687	1.2	-5.97055	1.2	1.91477	1.2	6.4902							1.2	-0.8989	-1.75262	1.2	-3.0754	-5.2196
	0.61	-73.3643	0.61	-65.3687	1.22	-5.52826	1.22	1.76024	1.22	5.97663							1.22	-0.83054	-1.72775	1.22	-2.8841	-5.14361
	0.62	-73.3337	0.62	-65.3687	1.24	-5.10165	1.24	1.61411	1.24	5.48016							1.24	-0.76572	-1.70408	1.24	-2.7008	-5.06994
	0.63	-73.3337	0.63	-65.3687	1.26	-4.69138	1.26	1.47663	1.26	5.00144							1.26	-0.70446	-1.68154	1.26	-2.5255	-4.99845
	0.64	-73.3032	0.64	-65.3992	1.28	-4.29806	1.28	1.34799	1.28	4.54117							1.28	-0.64672	-1.66007	1.28	-2.3584	-4.929
	0.65	-73.3337	0.65	-65.3687	1.3	-3.92225	1.3	1.22833	1.3	4.09999							1.3	-0.59246	-1.6396	1.3	-2.1995	-4.86146
	0.66	-73.3032	0.66	-65.3687	1.32	-3.56446	1.32	1.11772	1.32	3.67848							1.32	-0.54163	-1.62007	1.32	-2.0489	-4.7957
	0.67	-73.3337	0.67	-65.3687	1.34	-3.2251	1.34	1.01617	1.34	3.27718							1.34	-0.49417	-1.60142	1.34	-1.9066	-4.73162
	0.68	-73.3643	0.68	-65.3687	1.36	-2.9045	1.36	0.92362	1.36	2.89655							1.36	-0.44997	-1.58358	1.36	-1.7727	-4.66912
	0.69	-73.3337	0.69	-65.3992	1.38	-2.60289	1.38	0.83993	1.38	2.53693							1.38	-0.40893	-1.5665	1.38	-1.647	-4.6081
	0.7	-73.3337	0.7	-65.3992	1.4	-2.3204	1.4	0.7649	1.4	2.19859							1.4	-0.37093	-1.55012	1.4	-1.5295	-4.5485
	0.71	-73.3337	0.71	-65.4297	1.42	-2.05704	1.42	0.69826	1.42	1.88166							1.42	-0.33585	-1.53439	1.42	-1.4201	-4.49024
	0.72	-73.2727	0.72	-65.4297	1.44	-1.81273	1.44	0.63966	1.44	1.58619							1.44	-0.30353	-1.51925	1.44	-1.3186	-4.43328
	0.73	-73.2727	0.73	-65.4297	1.46	-1.58726	1.46	0.58869	1.46	1.31209							1.46	-0.27384	-1.50467	1.46	-1.2249	-4.37758
	0.74	-73.3337	0.74	-65.3992	1.48	-1.38034	1.48	0.54491	1.48	1.05914							1.48	-0.24661	-1.4906	1.48	-1.1387	-4.3231
	0.75	-73.2727	0.75	-65.3992	1.5	-1.19156	1.5	0.50779	1.5	0.82702							1.5	-0.22168	-1.47699	1.5	-1.0598	-4.26984
	0.76	-73.3337	0.76	-65.3992	1.52	-1.02043	1.52	0.47679	1.52	0.61529							1.52	-0.19889	-1.4638	1.52	-0.9879	-4.21777
	0.77	-73.3032	0.77	-65.3992	1.54	-0.86638	1.54	0.45133	1.54	0.42339							1.54	-0.17808	-1.45099	1.54	-0.9227	-4.16691
	0.78	-73.3032	0.78	-65.3381	1.56	-0.72874	1.56	0.43081	1.56	0.25068							1.56	-0.1591	-1.43852	1.56	-0.864	-4.11727
	0.79	-73.3337	0.79	-65.3687	1.58	-0.60679	1.58	0.41462	1.58	0.09644							1.58	-0.14178	-1.42636	1.58	-0.8114	-4.06884
	0.8	-73.2727	0.8	-65.3992	1.6	-0.49975	1.6	0.40215	1.6	-0.04017							1.6	-0.12598	-1.41447	1.6	-0.7645	-4.02165
	0.81	-73.2422	0.81	-65.3687	1.62	-0.40679	1.62	0.3928	1.62	-0.16							1.62	-0.11157	-1.40281	1.62	-0.723	-3.97572
	0.82	-73.2727	0.82	-65.3992	1.64	-0.32706	1.64	0.386	1.64	-0.26397							1.64	-0.09841	-1.39137	1.64	-0.6865	-3.93106
	0.83	-73.2117	0.83	-65.4297	1.66	-0.25967	1.66	0.3812	1.66	-0.35304							1.66	-0.0864	-1.38011	1.66	-0.6547	-3.88768
	0.84	-73.1812	0.84	-65.4297	1.68	-0.20372	1.68	0.37787	1.68	-0.42818							1.68	-0.07544	-1.36902	1.68	-0.6272	-3.84558
	0.85	-73.1812	0.85	-65.3992	1.7	-0.15832	1.7	0.37556	1.7	-0.49036							1.7	-0.06544	-1.35808	1.7	-0.6036	-3.80476
	0.86	-73.1812	0.86	-65.3992	1.72	-0.12256	1.72	0.37384	1.72	-0.54057							1.72	-0.05633	-1.34727	1.72	-0.5836	-3.76521
	0.87	-73.1506	0.87	-65.3687	1.74	-0.09558	1.74	0.37234	1.74	-0.57976							1.74	-0.04807	-1.3366	1.74	-0.5668	-3.7269
	0.88	-73.2117	0.88	-65.3687	1.76	-0.07653	1.76	0.37073	1.76	-0.60887							1.76	-0.04061	-1.32605	1.76	-0.5529	-3.68979
	0.89	-73.2117	0.89	-65.3381	1.78	-0.06457	1.78	0.36875	1.78	-0.62881							1.78	-0.03393	-1.31563	1.78	-0.5415	-3.65385
	0.9	-73.2422	0.9	-65.3992	1.8	-0.05892	1.8	0.36619	1.8	-0.64046							1.8	-0.02803	-1.30532	1.8	-0.5325	-3.619
	0.91	-73.1812	0.91	-65.4297	1.82	-0.05882	1.82	0.36289	1.82	-0.64466							1.82	-0.02289	-1.29513	1.82	-0.5254	-3.5852
	0.92	-73.2117	0.92	-65.4602	1.84	-0.06359	1.84	0.35876	1.84	-0.64223							1.84	-0.01854	-1.28504	1.84	-0.5201	-3.55237
	0.93	-73.2117	0.93	-65.5212	1.86	-0.07253	1.86	0.35372	1.86	-0.63395							1.86	-0.015	-1.27506	1.86	-0.5163	-3.52044
	0.94	-73.2117	0.94	-65.5212	1.88	-0.08504	1.88	0.34778	1.88	-0.62055							1.88	-0.01227	-1.26516	1.88	-0.5138	-3.48933
	0.95	-73.2422	0.95	-65.5823	1.9	-0.10053	1.9	0.34095	1.9	-0.60276							1.9	-0.01039	-1.25536	1.9	-0.5125	-3.45897
	0.96	-73.2727	0.96	-65.5212	1.92	-0.11847	1.92	0.3333	1.92	-0.58128							1.92	-0.00937	-1.24563	1.92	-0.512	-3.42929
	0.97	-73.3032	0.97	-65.4907	1.94	-0.13835	1.94	0.32492	1.94	-0.55675							1.94	-0.00924	-1.23598	1.94	-0.5123	-3.40022
	0.98	-73.3337	0.98	-65.5212	1.96	-0.15973	1.96	0.31591	1.96	-0.52984							1.96	-0.01	-1.2264	1.96	-0.5133	-3.37171
	0.99	-73.2727	0.99	-65.4907	1.98	-0.18219	1.98	0.30639	1.98	-0.50115							1.98	-0.01167	-1.21688	1.98	-0.5147	-3.34371
	1	-73.2117	1	-65.4297	2	-0.20536	2	0.2965	2	-0.4713							2	-0.01425	-1.20744	2	-0.5166	-3.31619
	1.01	-73.2117	1.01	-65.4297	2.02	-0.22888	2.02	0.28635	2.02	-0.44084							2.02	-0.01772	-1.19807	2.02	-0.5188	-3.2891
	1.02	-73.1812	1.02	-65.3992	2.04	-0.25246	2.04	0.27607	2.04	-0.41034							2.04	-0.02208	-1.18881	2.04	-0.5213	-3.26244
	1.03	-73.1812	1.03	-65.3992	2.06	-0.27582	2.06	0.26578	2.06	-0.3803							2.06	-0.0273	-1.17965	2.06	-0.5239	-3.23619
	1.04	-73.2117	1.04	-65.4297	2.08	-0.29872	2.08	0.25555	2.08	-0.3512							2.08	-0.03335	-1.17062	2.08	-0.5267	-3.21035
	1.05	-73.2117	1.05	-65.3687	2.1	-0.32095	2.1	0.24547	2.1	-0.32348							2.1	-0.04019	-1.16174	2.1	-0.5295	-3.18491
	1.06	-73.2117	1.06	-65.4297	2.12	-0.34233	2.12	0.23561	2.12	-0.29753							2.12	-0.04779	-1.15303	2.12	-0.5324	-3.15988
	1.07	-73.2422	1.07	-65.4297	2.14	-0.36271	2.14	0.22598	2.14	-0.27369							2.14	-0.05609	-1.1445	2.14	-0.5352	-3.13527
	1.08	-73.2727	1.08	-65.3687	2.16	-0.38195	2.16	0.21662	2.16	-0.25224							2.16	-0.06504	-1.13618	2.16	-0.538	-3.11108
	1.09	-73.2727	1.09	-65.3992	2.18	-0.39996	2.18	0.20753	2.18	-0.23337							2.18	-0.0746	-1.12808	2.18	-0.5406	-3.0873
	1.1	-73.2727	1.1	-65.3687	2.2	-0.41666	2.2	0.1987	2.2	-0.21726							2.2	-0.08469	-1.12018	2.2	-0.543	-3.06395
	1.11	-73.2727	1.11	-65.3687	2.22	-0.43198	2.22	0.19009	2.22	-0.20396							2.22	-0.09528	-1.1125	2.22	-0.5453	-3.04101
	1.12	-73.3032	1.12	-65.3687	2.24	-0.4459	2.24	0.18168	2.24	-0.1935							2.24	-0.10631	-1.10501	2.24	-0.5473	-3.01848
	1.13	-73.1812	1.13	-65.3687	2.26	-0.45841	2.26	0.17343	2.26	-0.18582							2.26	-0.11772	-1.0977	2.26	-0.549	-2.99633
	1.14	-73.1812	1.14	-65.4297	2.28	-0.4695	2.28	0.1653	2.28	-0.1808							2.28	-0.12946	-1.09055	2.28	-0.5504	-2.97456
	1.15	-73.1506	1.15	-65.4602	2.3	-0.47921	2.3	0.15724	2.3	-0.17826							2.3	-0.14148	-1.08355	2.3	-0.5513	-2.95313
	1.16	-73.1201	1.16	-65.4297	2.32	-0.48756	2.32	0.14923	2.32	-0.178							2.32	-0.15373	-1.07665	2.32	-0.5519	-2.93202
	1.17	-73.1812	1.17	-65.4907	2.34	-0.49462	2.34	0.14126	2.34	-0.17974							2.34	-0.16617	-1.06986	2.34	-0.552	-2.91119
	1.18	-73.1506	1.18	-65.4602	2.36	-0.50043	2.36	0.1333	2.36	-0.18318							2.36	-0.17874	-1.06314	2.36	-0.5516	-2.89061
	1.19	-73.1506	1.19	-65.3992	2.38	-0.50508	2.38	0.12537	2.38	-0.18801							2.38	-0.19139	-1.05648	2.38	-0.5507	-2.87025
	1.2	-73.1812	1.2	-65.4297	2.4	-0.50865	2.4	0.11749	2.4	-0.1939							2.4	-0.2041	-1.04988	2.4	-0.5493	-2.85008
	1.21	-73.1812	1.21	-65.3992	2.42	-0.51122	2.42	0.10968	2.42	-0.2005							2.42	-0.21681	-1.04333	2.42	-0.5472	-2.83005
	1.22	-73.2117	1.22	-65.4297	2.44	-0.51287	2.44	0.10201	2.44	-0.20748							2.44	-0.22948	-1.03683	2.44	-0.5446	-2.81016
	1.23	-73.2117	1.23	-65.4602	2.46	-0.51369	2.46	0.09453	2.46	-0.21452							2.46	-0.24207	-1.0304	2.46	-0.5414	-2.79036
	1.24	-73.1812	1.24	-65.4297	2.48	-0.51377	2.48	0.08731	2.48	-0.22129							2.48	-0.25454	-1.02404	2.48	-0.5375	-2.77065
	1.25	-73.2117	1.25	-65.4907	2.5	-0.51318	2.5	0.08043	2.5	-0.22753							2.5	-0.26685	-1.01775	2.5	-0.533	-2.75102
	1.26	-73.2727	1.26	-65.4602	2.52	-0.51201	2.52	0.07398	2.52	-0.23299							2.52	-0.27897	-1.01156	2.52	-0.5279	-2.73147
	1.27	-73.2422	1.27	-65.4297	2.54	-0.51032	2.54	0.06804	2.54	-0.23746							2.54	-0.29088	-1.00548	2.54	-0.5221	-2.712
	1.28	-73.2727	1.28	-65.4602	2.56	-0.50817	2.56	0.06272	2.56	-0.24078							2.56	-0.30253	-0.9995	2.56	-0.5157	-2.69262
	1.29	-73.2727	1.29	-65.4297	2.58	-0.50559	2.58	0.05809	2.58	-0.24283							2.58	-0.31389	-0.99364	2.58	-0.5087	-2.67336
	1.3	-73.2727	1.3	-65.4297	2.6	-0.50263	2.6	0.05425	2.6	-0.24353							2.6	-0.32496	-0.98789	2.6	-0.5012	-2.65423
	1.31	-73.3032	1.31	-65.4297	2.62	-0.4993	2.62	0.05128	2.62	-0.24286							2.62	-0.33569	-0.98227	2.62	-0.493	-2.63526
	1.32	-73.2422	1.32	-65.3992	2.64	-0.49559	2.64	0.04925	2.64	-0.24084							2.64	-0.34608	-0.97675	2.64	-0.4843	-2.61647
	1.33	-73.3337	1.33	-65.3687	2.66	-0.4915	2.66	0.04824	2.66	-0.23755							2.66	-0.3561	-0.97134	2.66	-0.4751	-2.59788
	1.34	-73.3032	1.34	-65.3992	2.68	-0.48701	2.68	0.0483	2.68	-0.23307							2.68	-0.36575	-0.96603	2.68	-0.4654	-2.57952
	1.35	-73.3032	1.35	-65.3992	2.7	-0.48207	2.7	0.04947	2.7	-0.22756							2.7	-0.37501	-0.96081	2.7	-0.4553	-2.56141
	1.36	-73.3337	1.36	-65.4602	2.72	-0.47665	2.72	0.05179	2.72	-0.22118							2.72	-0.38387	-0.95565	2.72	-0.4448	-2.54356
	1.37	-73.2422	1.37	-65.4297	2.74	-0.47069	2.74	0.05525	2.74	-0.21412							2.74	-0.39233	-0.95055	2.74	-0.434	-2.52599
	1.38	-73.2117	1.38	-65.4297	2.76	-0.46414	2.76	0.05987	2.76	-0.2066							2.76	-0.40038	-0.94549	2.76	-0.423	-2.5087
	1.39	-73.2117	1.39	-65.4907	2.78	-0.45695	2.78	0.0656	2.78	-0.19884							2.78	-0.40803	-0.94046	2.78	-0.4117	-2.49169
	1.4	-73.2117	1.4	-65.4602	2.8	-0.44905	2.8	0.0724	2.8	-0.19106							2.8	-0.41526	-0.93544	2.8	-0.4003	-2.47497
	1.41	-73.2727	1.41	-65.4297	2.82	-0.44042	2.82	0.0802	2.82	-0.18348							2.82	-0.42208	-0.93042	2.82	-0.3889	-2.45853
	1.42	-73.3337	1.42	-65.4297	2.84	-0.43099	2.84	0.08892	2.84	-0.17631							2.84	-0.42849	-0.92539	2.84	-0.3775	-2.44236
	1.43	-73.3032	1.43	-65.4602	2.86	-0.42075	2.86	0.09844	2.86	-0.16976							2.86	-0.43449	-0.92034	2.86	-0.3662	-2.42645
	1.44	-73.3032	1.44	-65.4602	2.88	-0.40968	2.88	0.10864	2.88	-0.164							2.88	-0.44008	-0.91528	2.88	-0.3551	-2.4108
	1.45	-73.3337	1.45	-65.5212	2.9	-0.39775	2.9	0.11939	2.9	-0.15919							2.9	-0.44524	-0.9102	2.9	-0.3443	-2.39538
	1.46	-73.3032	1.46	-65.5212	2.92	-0.38499	2.92	0.13053	2.92	-0.15545							2.92	-0.44998	-0.9051	2.92	-0.3339	-2.38019
	1.47	-73.2727	1.47	-65.5823	2.94	-0.37141	2.94	0.14191	2.94	-0.1529							2.94	-0.45428	-0.89999	2.94	-0.3239	-2.36522
	1.48	-73.2422	1.48	-65.5823	2.96	-0.35704	2.96	0.15337	2.96	-0.1516							2.96	-0.45815	-0.89488	2.96	-0.3144	-2.35048
	1.49	-73.3032	1.49	-65.6128	2.98	-0.34195	2.98	0.16475	2.98	-0.15159							2.98	-0.46157	-0.88978	2.98	-0.3056	-2.33594
	1.5	-73.3643	1.5	-65.6128	3	-0.32619	3	0.17589	3	-0.1529							3	-0.46452	-0.8847	3	-0.2975	-2.32162
	1.51	-73.3337	1.51	-65.5823	3.02	-0.30987	3.02	0.18666	3.02	-0.15551							3.02	-0.46702	-0.87965	3.02	-0.2902	-2.30751
	1.52	-73.3643	1.52	-65.5518	3.04	-0.29309	3.04	0.19692	3.04	-0.15939							3.04	-0.46904	-0.87465	3.04	-0.2838	-2.29362
	1.53	-73.3948	1.53	-65.6128	3.06	-0.27598	3.06	0.20656	3.06	-0.16447							3.06	-0.47059	-0.8697	3.06	-0.2784	-2.27994
	1.54	-73.3032	1.54	-65.5518	3.08	-0.25869	3.08	0.21548	3.08	-0.17068							3.08	-0.47166	-0.86482	3.08	-0.2739	-2.26648
	1.55	-73.3032	1.55	-65.5212	3.1	-0.24139	3.1	0.22362	3.1	-0.17793							3.1	-0.47225	-0.86	3.1	-0.2706	-2.25323
	1.56	-73.2727	1.56	-65.5212	3.12	-0.22427	3.12	0.23094	3.12	-0.18612							3.12	-0.47236	-0.85527	3.12	-0.2684	-2.2402
	1.57	-73.2422	1.57	-65.4297	3.14	-0.20754	3.14	0.2374	3.14	-0.19513							3.14	-0.47199	-0.85063	3.14	-0.2674	-2.22737
	1.58	-73.2727	1.58	-65.4602	3.16	-0.1914	3.16	0.24303	3.16	-0.20486							3.16	-0.47115	-0.84608	3.16	-0.2675	-2.21475
	1.59	-73.2117	1.59	-65.4297	3.18	-0.17609	3.18	0.24785	3.18	-0.21518							3.18	-0.46985	-0.84162	3.18	-0.269	-2.20233
	1.6	-73.2727	1.6	-65.4297	3.2	-0.16184	3.2	0.25192	3.2	-0.22597							3.2	-0.46811	-0.83726	3.2	-0.2717	-2.1901
	1.61	-73.2422	1.61	-65.4602	3.22	-0.14889	3.22	0.25531	3.22	-0.23711							3.22	-0.46592	-0.83301	3.22	-0.2756	-2.17805
	1.62	-73.1812	1.62	-65.4297	3.24	-0.13746	3.24	0.2581	3.24	-0.24848							3.24	-0.46332	-0.82885	3.24	-0.2809	-2.16617
	1.63	-73.2422	1.63	-65.4602	3.26	-0.12778	3.26	0.26042	3.26	-0.25995							3.26	-0.46032	-0.8248	3.26	-0.2873	-2.15446
	1.64	-73.1812	1.64	-65.4907	3.28	-0.12008	3.28	0.26237	3.28	-0.2714							3.28	-0.45696	-0.82086	3.28	-0.295	-2.14289
	1.65	-73.1506	1.65	-65.4602	3.3	-0.11455	3.3	0.26407	3.3	-0.28269							3.3	-0.45326	-0.81702	3.3	-0.3038	-2.13147
	1.66	-73.2727	1.66	-65.4602	3.32	-0.11138	3.32	0.26565	3.32	-0.2937							3.32	-0.44926	-0.81329	3.32	-0.3136	-2.12019
	1.67	-73.2727	1.67	-65.5212	3.34	-0.11073	3.34	0.26723	3.34	-0.30427							3.34	-0.445	-0.80966	3.34	-0.3245	-2.10903
	1.68	-73.3032	1.68	-65.4907	3.36	-0.11271	3.36	0.26892	3.36	-0.31427							3.36	-0.44051	-0.80613	3.36	-0.3364	-2.09799
	1.69	-73.3337	1.69	-65.5212	3.38	-0.11741	3.38	0.27081	3.38	-0.32355							3.38	-0.43584	-0.8027	3.38	-0.349	-2.08707
	1.7	-73.2727	1.7	-65.5212	3.4	-0.12489	3.4	0.27302	3.4	-0.33196							3.4	-0.43102	-0.79938	3.4	-0.3623	-2.07624
	1.71	-73.2727	1.71	-65.4907	3.42	-0.13514	3.42	0.27559	3.42	-0.33934							3.42	-0.42608	-0.79616	3.42	-0.3763	-2.06551
	1.72	-73.2117	1.72	-65.5212	3.44	-0.14813	3.44	0.27859	3.44	-0.34554							3.44	-0.42107	-0.79303	3.44	-0.3907	-2.05486
	1.73	-73.1201	1.73	-65.4297	3.46	-0.16376	3.46	0.28207	3.46	-0.35041							3.46	-0.416	-0.79001	3.46	-0.4055	-2.04428
	1.74	-73.1506	1.74	-65.4297	3.48	-0.18191	3.48	0.28603	3.48	-0.35381							3.48	-0.41091	-0.78708	3.48	-0.4204	-2.03377
	1.75	-73.1812	1.75	-65.4297	3.5	-0.2024	3.5	0.29048	3.5	-0.3556							3.5	-0.4058	-0.78425	3.5	-0.4355	-2.02332
	1.76	-73.1506	1.76	-65.3992	3.52	-0.22499	3.52	0.29541	3.52	-0.35567							3.52	-0.40069	-0.7815	3.52	-0.4505	-2.01292
	1.77	-73.1812	1.77	-65.4297	3.54	-0.24944	3.54	0.30077	3.54	-0.35391							3.54	-0.39558	-0.77884	3.54	-0.4653	-2.00258
	1.78	-73.2117	1.78	-65.4907	3.56	-0.27545	3.56	0.30651	3.56	-0.35023							3.56	-0.39048	-0.77625	3.56	-0.4798	-1.99229
	1.79	-73.1812	1.79	-65.4907	3.58	-0.30269	3.58	0.31257	3.58	-0.34458							3.58	-0.38538	-0.77373	3.58	-0.4938	-1.98205
	1.8	-73.1812	1.8	-65.5212	3.6	-0.33082	3.6	0.31885	3.6	-0.33689							3.6	-0.38027	-0.77126	3.6	-0.5073	-1.97186
	1.81	-73.1812	1.81	-65.5212	3.62	-0.35948	3.62	0.32526	3.62	-0.32717							3.62	-0.37515	-0.76882	3.62	-0.5201	-1.96173
	1.82	-73.2422	1.82	-65.5212	3.64	-0.38832	3.64	0.33168	3.64	-0.31539							3.64	-0.36999	-0.76641	3.64	-0.5321	-1.95166
	1.83	-73.2422	1.83	-65.5212	3.66	-0.41696	3.66	0.33799	3.66	-0.30157							3.66	-0.36478	-0.764	3.66	-0.5432	-1.94164
	1.84	-73.2727	1.84	-65.5212	3.68	-0.44505	3.68	0.34403	3.68	-0.28578							3.68	-0.35951	-0.76158	3.68	-0.5534	-1.93167
	1.85	-73.2727	1.85	-65.5212	3.7	-0.47226	3.7	0.34968	3.7	-0.26805							3.7	-0.35415	-0.75913	3.7	-0.5626	-1.92175
	1.86	-73.2117	1.86	-65.5212	3.72	-0.49827	3.72	0.35477	3.72	-0.24848							3.72	-0.34871	-0.75664	3.72	-0.5707	-1.91188
	1.87	-73.2117	1.87	-65.4602	3.74	-0.5228	3.74	0.35918	3.74	-0.22717							3.74	-0.34316	-0.75408	3.74	-0.5777	-1.90205
	1.88	-73.2117	1.88	-65.4907	3.76	-0.54561	3.76	0.36274	3.76	-0.20423							3.76	-0.3375	-0.75145	3.76	-0.5835	-1.89224
	1.89	-73.1812	1.89	-65.4297	3.78	-0.56647	3.78	0.36534	3.78	-0.17979							3.78	-0.33172	-0.74875	3.78	-0.5882	-1.88246
	1.9	-73.1506	1.9	-65.4297	3.8	-0.58522	3.8	0.36684	3.8	-0.154							3.8	-0.32583	-0.74597	3.8	-0.5917	-1.8727
	1.91	-73.2117	1.91	-65.4602	3.82	-0.60174	3.82	0.36715	3.82	-0.12701							3.82	-0.31983	-0.74311	3.82	-0.5941	-1.86295
	1.92	-73.1812	1.92	-65.4602	3.84	-0.61593	3.84	0.36619	3.84	-0.09901							3.84	-0.31373	-0.74019	3.84	-0.5954	-1.8532
	1.93	-73.2117	1.93	-65.4297	3.86	-0.62776	3.86	0.36389	3.86	-0.07017							3.86	-0.30754	-0.73722	3.86	-0.5957	-1.84346
	1.94	-73.2117	1.94	-65.4907	3.88	-0.63723	3.88	0.36024	3.88	-0.04068							3.88	-0.30131	-0.7342	3.88	-0.595	-1.83372
	1.95	-73.1812	1.95	-65.4907	3.9	-0.64438	3.9	0.35522	3.9	-0.01075							3.9	-0.29505	-0.73117	3.9	-0.5933	-1.82398
	1.96	-73.1812	1.96	-65.4907	3.92	-0.64929	3.92	0.34887	3.92	0.0194							3.92	-0.28881	-0.72813	3.92	-0.5909	-1.81426
	1.97	-73.1506	1.97	-65.4602	3.94	-0.65208	3.94	0.34123	3.94	0.04955							3.94	-0.28263	-0.72512	3.94	-0.5877	-1.80455
	1.98	-73.1812	1.98	-65.4907	3.96	-0.65289	3.96	0.3324	3.96	0.07946							3.96	-0.27657	-0.72215	3.96	-0.5839	-1.79488
	1.99	-73.2117	1.99	-65.5212	3.98	-0.65192	3.98	0.32248	3.98	0.1089							3.98	-0.27068	-0.71925	3.98	-0.5796	-1.78524
	2	-73.2117	2	-65.4907	4	-0.64935	4	0.3116	4	0.13761							4	-0.26502	-0.71642	4	-0.5748	-1.77564
	2.01	-73.2422	2.01	-65.5212	4.02	-0.64541	4.02	0.2999	4.02	0.16536							4.02	-0.25966	-0.71369	4.02	-0.5697	-1.76611
	2.02	-73.2422	2.02	-65.5823	4.04	-0.64034	4.04	0.28754	4.04	0.1919							4.04	-0.25465	-0.71107	4.04	-0.5644	-1.75664
	2.03	-73.2117	2.03	-65.5518	4.06	-0.63439	4.06	0.27468	4.06	0.217							4.06	-0.25005	-0.70856	4.06	-0.559	-1.74726
	2.04	-73.2422	2.04	-65.5823	4.08	-0.62782	4.08	0.26151	4.08	0.24043							4.08	-0.24593	-0.70616	4.08	-0.5536	-1.73796
	2.05	-73.2117	2.05	-65.5823	4.1	-0.62089	4.1	0.24817	4.1	0.26199							4.1	-0.24233	-0.70387	4.1	-0.5482	-1.72876
	2.06	-73.1812	2.06	-65.6128	4.12	-0.61385	4.12	0.23484	4.12	0.28149							4.12	-0.2393	-0.7017	4.12	-0.543	-1.71967
	2.07	-73.2422	2.07	-65.6738	4.14	-0.60693	4.14	0.22168	4.14	0.29876							4.14	-0.23688	-0.69962	4.14	-0.5379	-1.7107
	2.08	-73.2117	2.08	-65.6433	4.16	-0.60037	4.16	0.20884	4.16	0.31368							4.16	-0.2351	-0.69762	4.16	-0.5332	-1.70185
	2.09	-73.2422	2.09	-65.6738	4.18	-0.59437	4.18	0.19644	4.18	0.32613							4.18	-0.23397	-0.69569	4.18	-0.5288	-1.69312
	2.1	-73.3032	2.1	-65.6738	4.2	-0.5891	4.2	0.18461	4.2	0.33605							4.2	-0.23351	-0.69382	4.2	-0.5248	-1.68453
	2.11	-73.2117	2.11	-65.5823	4.22	-0.58469	4.22	0.17347	4.22	0.34338							4.22	-0.2337	-0.69199	4.22	-0.5212	-1.67608
	2.12	-73.2422	2.12	-65.6128	4.24	-0.58125	4.24	0.16309	4.24	0.34813							4.24	-0.23452	-0.69018	4.24	-0.518	-1.66775
	2.13	-73.1812	2.13	-65.6128	4.26	-0.57884	4.26	0.15356	4.26	0.35032							4.26	-0.23595	-0.68837	4.26	-0.5152	-1.65956
	2.14	-73.2422	2.14	-65.6128	4.28	-0.57746	4.28	0.14494	4.28	0.35001							4.28	-0.23793	-0.68654	4.28	-0.5129	-1.6515
	2.15	-73.2422	2.15	-65.5823	4.3	-0.57708	4.3	0.13727	4.3	0.3473							4.3	-0.24041	-0.6847	4.3	-0.511	-1.64356
	2.16	-73.2117	2.16	-65.6128	4.32	-0.57763	4.32	0.13058	4.32	0.34232							4.32	-0.24332	-0.68282	4.32	-0.5095	-1.63574
	2.17	-73.2117	2.17	-65.5518	4.34	-0.57898	4.34	0.12488	4.34	0.33522							4.34	-0.24658	-0.68089	4.34	-0.5083	-1.62802
	2.18	-73.2727	2.18	-65.5518	4.36	-0.58099	4.36	0.12019	4.36	0.3262							4.36	-0.25011	-0.67891	4.36	-0.5075	-1.62041
	2.19	-73.2117	2.19	-65.5212	4.38	-0.58345	4.38	0.11648	4.38	0.31549							4.38	-0.25381	-0.67688	4.38	-0.5069	-1.61289
	2.2	-73.2727	2.2	-65.5212	4.4	-0.58613	4.4	0.11374	4.4	0.30332							4.4	-0.25759	-0.6748	4.4	-0.5065	-1.60544
	2.21	-73.3032	2.21	-65.5518	4.42	-0.5888	4.42	0.11195	4.42	0.28998							4.42	-0.26135	-0.67267	4.42	-0.5063	-1.59806
	2.22	-73.3032	2.22	-65.5212	4.44	-0.59118	4.44	0.11106	4.44	0.27573							4.44	-0.265	-0.67049	4.44	-0.5061	-1.59073
	2.23	-73.3643	2.23	-65.5212	4.46	-0.59302	4.46	0.11103	4.46	0.26088							4.46	-0.26845	-0.66828	4.46	-0.506	-1.58345
	2.24	-73.3337	2.24	-65.5518	4.48	-0.59403	4.48	0.11181	4.48	0.24574							4.48	-0.27162	-0.66604	4.48	-0.5057	-1.57621
	2.25	-73.3337	2.25	-65.4907	4.5	-0.59395	4.5	0.11333	4.5	0.23061							4.5	-0.27443	-0.66379	4.5	-0.5053	-1.56899
	2.26	-73.3948	2.26	-65.5212	4.52	-0.59254	4.52	0.11554	4.52	0.21579							4.52	-0.27682	-0.66153	4.52	-0.5047	-1.56179
	2.27	-73.3337	2.27	-65.5212	4.54	-0.58956	4.54	0.11835	4.54	0.20156							4.54	-0.27874	-0.65927	4.54	-0.5038	-1.55461
	2.28	-73.3337	2.28	-65.5823	4.56	-0.58482	4.56	0.12168	4.56	0.18821							4.56	-0.28014	-0.65702	4.56	-0.5025	-1.54745
	2.29	-73.3337	2.29	-65.5823	4.58	-0.57814	4.58	0.12543	4.58	0.17597							4.58	-0.281	-0.65478	4.58	-0.5007	-1.54031
	2.3	-73.2727	2.3	-65.5823	4.6	-0.5694	4.6	0.12949	4.6	0.16509							4.6	-0.2813	-0.65256	4.6	-0.4983	-1.53319
	2.31	-73.3032	2.31	-65.6128	4.62	-0.55849	4.62	0.13376	4.62	0.15574							4.62	-0.28104	-0.65036	4.62	-0.4954	-1.52609
	2.32	-73.3032	2.32	-65.6128	4.64	-0.54536	4.64	0.13813	4.64	0.14808							4.64	-0.28023	-0.64819	4.64	-0.4918	-1.51903
	2.33	-73.3032	2.33	-65.5823	4.66	-0.52999	4.66	0.14246	4.66	0.14225							4.66	-0.2789	-0.64603	4.66	-0.4874	-1.51201
	2.34	-73.3032	2.34	-65.6128	4.68	-0.51242	4.68	0.14663	4.68	0.13832							4.68	-0.27708	-0.64391	4.68	-0.4823	-1.50503
	2.35	-73.3032	2.35	-65.6433	4.7	-0.49271	4.7	0.15053	4.7	0.13634							4.7	-0.27482	-0.6418	4.7	-0.4764	-1.49812
	2.36	-73.3032	2.36	-65.5823	4.72	-0.47097	4.72	0.15403	4.72	0.13632							4.72	-0.27218	-0.63972	4.72	-0.4696	-1.49126
	2.37	-73.3337	2.37	-65.5823	4.74	-0.44733	4.74	0.15702	4.74	0.13822							4.74	-0.26923	-0.63766	4.74	-0.462	-1.48446
	2.38	-73.3032	2.38	-65.6128	4.76	-0.42199	4.76	0.15938	4.76	0.14199							4.76	-0.26604	-0.63561	4.76	-0.4535	-1.47773
	2.39	-73.3337	2.39	-65.6128	4.78	-0.39513	4.78	0.16102	4.78	0.14752							4.78	-0.26269	-0.63359	4.78	-0.4442	-1.47107
	2.4	-73.3948	2.4	-65.6128	4.8	-0.36698	4.8	0.16184	4.8	0.15469							4.8	-0.25926	-0.63159	4.8	-0.434	-1.46448
	2.41	-73.3948	2.41	-65.6433	4.82	-0.33777	4.82	0.16176	4.82	0.16335							4.82	-0.25582	-0.62961	4.82	-0.423	-1.45795
	2.42	-73.3948	2.42	-65.6433	4.84	-0.30777	4.84	0.16071	4.84	0.17332							4.84	-0.25246	-0.62765	4.84	-0.4113	-1.45149
	2.43	-73.3948	2.43	-65.6433	4.86	-0.27721	4.86	0.15863	4.86	0.18441							4.86	-0.24924	-0.62571	4.86	-0.3989	-1.4451
	2.44	-73.3948	2.44	-65.5823	4.88	-0.24635	4.88	0.15548	4.88	0.19641							4.88	-0.24623	-0.6238	4.88	-0.3859	-1.43878
	2.45	-73.3948	2.45	-65.5823	4.9	-0.21542	4.9	0.15124	4.9	0.20911							4.9	-0.2435	-0.62192	4.9	-0.3723	-1.43254
	2.46	-73.3337	2.46	-65.5823	4.92	-0.18464	4.92	0.14588	4.92	0.22226							4.92	-0.24108	-0.62007	4.92	-0.3582	-1.42637
	2.47	-73.3948	2.47	-65.5518	4.94	-0.15422	4.94	0.13942	4.94	0.23565							4.94	-0.23902	-0.61826	4.94	-0.3439	-1.42029
	2.48	-73.4253	2.48	-65.5518	4.96	-0.12434	4.96	0.13189	4.96	0.24903							4.96	-0.23734	-0.6165	4.96	-0.3292	-1.4143
	2.49	-73.3643	2.49	-65.5518	4.98	-0.09515	4.98	0.12333	4.98	0.26218							4.98	-0.23608	-0.61479	4.98	-0.3144	-1.40841
	2.5	-73.4253	2.5	-65.5518	5	-0.06677	5	0.11381	5	0.27487							5	-0.23522	-0.61312	5	-0.2996	-1.40262
	2.51	-73.4558	2.51	-65.5823	5.02	-0.03929	5.02	0.10342	5.02	0.28691							5.02	-0.23477	-0.61152	5.02	-0.2848	-1.39694
	2.52	-73.4253	2.52	-65.5518	5.04	-0.01277	5.04	0.09225	5.04	0.2981							5.04	-0.23473	-0.60996	5.04	-0.2703	-1.39138
	2.53	-73.4863	2.53	-65.6433	5.06	0.01277	5.06	0.08041	5.06	0.30828							5.06	-0.23506	-0.60847	5.06	-0.256	-1.38594
	2.54	-73.4863	2.54	-65.6738	5.08	0.03733	5.08	0.06804	5.08	0.31729							5.08	-0.23574	-0.60703	5.08	-0.2422	-1.3806
	2.55	-73.5169	2.55	-65.6433	5.1	0.06097	5.1	0.05525	5.1	0.32502							5.1	-0.23674	-0.60565	5.1	-0.2288	-1.37537
	2.56	-73.4863	2.56	-65.6738	5.12	0.08374	5.12	0.04219	5.12	0.33136							5.12	-0.23802	-0.60432	5.12	-0.216	-1.37024
	2.57	-73.4253	2.57	-65.6738	5.14	0.10574	5.14	0.02898	5.14	0.33624							5.14	-0.23953	-0.60304	5.14	-0.2039	-1.3652
	2.58	-73.4558	2.58	-65.6128	5.16	0.1271	5.16	0.01577	5.16	0.3396							5.16	-0.24123	-0.60181	5.16	-0.1925	-1.36024
	2.59	-73.4863	2.59	-65.6433	5.18	0.14795	5.18	0.00267	5.18	0.34142							5.18	-0.24306	-0.60062	5.18	-0.1819	-1.35533
	2.6	-73.3948	2.6	-65.6128	5.2	0.16843	5.2	-0.01019	5.2	0.34168							5.2	-0.24498	-0.59947	5.2	-0.1722	-1.35048
	2.61	-73.4253	2.61	-65.6433	5.22	0.1887	5.22	-0.0227	5.22	0.3404							5.22	-0.24693	-0.59835	5.22	-0.1634	-1.34567
	2.62	-73.3948	2.62	-65.6128	5.24	0.2089	5.24	-0.03475	5.24	0.3376							5.24	-0.24887	-0.59726	5.24	-0.1554	-1.34088
	2.63	-73.3643	2.63	-65.5518	5.26	0.22917	5.26	-0.04624	5.26	0.33331							5.26	-0.25074	-0.59619	5.26	-0.1485	-1.33612
	2.64	-73.3643	2.64	-65.5518	5.28	0.24965	5.28	-0.05709	5.28	0.3276							5.28	-0.25249	-0.59513	5.28	-0.1424	-1.33139
	2.65	-73.3337	2.65	-65.5518	5.3	0.27046	5.3	-0.06722	5.3	0.3205							5.3	-0.25407	-0.59406	5.3	-0.1373	-1.32667
	2.66	-73.3337	2.66	-65.5518	5.32	0.29171	5.32	-0.07657	5.32	0.31208							5.32	-0.25543	-0.59299	5.32	-0.1331	-1.32198
	2.67	-73.3643	2.67	-65.5823	5.34	0.31348	5.34	-0.08508	5.34	0.3024							5.34	-0.25653	-0.59189	5.34	-0.1298	-1.31732
	2.68	-73.3643	2.68	-65.5823	5.36	0.33583	5.36	-0.09271	5.36	0.2915							5.36	-0.25732	-0.59075	5.36	-0.1274	-1.31269
	2.69	-73.3948	2.69	-65.5823	5.38	0.35882	5.38	-0.09945	5.38	0.27945							5.38	-0.25776	-0.58957	5.38	-0.1257	-1.3081
	2.7	-73.4558	2.7	-65.6433	5.4	0.38246	5.4	-0.10527	5.4	0.26627							5.4	-0.2578	-0.58833	5.4	-0.1249	-1.30356
	2.71	-73.3643	2.71	-65.6433	5.42	0.40678	5.42	-0.11018	5.42	0.252							5.42	-0.25743	-0.58703	5.42	-0.1248	-1.29908
	2.72	-73.3643	2.72	-65.6738	5.44	0.43176	5.44	-0.1142	5.44	0.23665							5.44	-0.25661	-0.58565	5.44	-0.1253	-1.29465
	2.73	-73.3948	2.73	-65.6433	5.46	0.45737	5.46	-0.11734	5.46	0.22024							5.46	-0.25532	-0.5842	5.46	-0.1264	-1.29028
	2.74	-73.3643	2.74	-65.6128	5.48	0.48356	5.48	-0.11964	5.48	0.20274							5.48	-0.25354	-0.58266	5.48	-0.128	-1.28601
	2.75	-73.3948	2.75	-65.6738	5.5	0.51026	5.5	-0.12114	5.5	0.18415							5.5	-0.25127	-0.58105	5.5	-0.13	-1.28181
	2.76	-73.3337	2.76	-65.7044	5.52	0.53737	5.52	-0.12188	5.52	0.16443							5.52	-0.2485	-0.57937	5.52	-0.1324	-1.27767
	2.77	-73.3948	2.77	-65.7044	5.54	0.56479	5.54	-0.12192	5.54	0.14356							5.54	-0.24524	-0.57763	5.54	-0.1351	-1.27361
	2.78	-73.4558	2.78	-65.7044	5.56	0.59238	5.56	-0.12133	5.56	0.1215							5.56	-0.2415	-0.57584	5.56	-0.138	-1.26962
	2.79	-73.4253	2.79	-65.6738	5.58	0.61996	5.58	-0.12015	5.58	0.0982							5.58	-0.23731	-0.57401	5.58	-0.141	-1.2657
	2.8	-73.4863	2.8	-65.6433	5.6	0.64737	5.6	-0.11847	5.6	0.07364							5.6	-0.23269	-0.57216	5.6	-0.1441	-1.26184
	2.81	-73.5169	2.81	-65.6738	5.62	0.67438	5.62	-0.11637	5.62	0.0478							5.62	-0.22768	-0.57031	5.62	-0.1471	-1.25804
	2.82	-73.4253	2.82	-65.6128	5.64	0.70077	5.64	-0.11392	5.64	0.02068							5.64	-0.22232	-0.56847	5.64	-0.1501	-1.25431
	2.83	-73.4558	2.83	-65.6433	5.66	0.72628	5.66	-0.11121	5.66	-0.00771							5.66	-0.21664	-0.56666	5.66	-0.153	-1.25063
	2.84	-73.4558	2.84	-65.6433	5.68	0.75064	5.68	-0.10833	5.68	-0.03734							5.68	-0.21071	-0.5649	5.68	-0.1558	-1.24701
	2.85	-73.4253	2.85	-65.6433	5.7	0.77358	5.7	-0.10537	5.7	-0.06815							5.7	-0.20457	-0.56321	5.7	-0.1583	-1.24345
	2.86	-73.4558	2.86	-65.5823	5.72	0.79481	5.72	-0.1024	5.72	-0.10006							5.72	-0.19828	-0.56159	5.72	-0.1607	-1.23994
	2.87	-73.3643	2.87	-65.5518	5.74	0.81403	5.74	-0.09951	5.74	-0.13295							5.74	-0.19189	-0.56005	5.74	-0.1629	-1.23648
	2.88	-73.4253	2.88	-65.5518	5.76	0.83097	5.76	-0.09676	5.76	-0.16671							5.76	-0.18545	-0.55861	5.76	-0.1648	-1.23307
	2.89	-73.4253	2.89	-65.5212	5.78	0.84534	5.78	-0.0942	5.78	-0.20119							5.78	-0.17903	-0.55726	5.78	-0.1666	-1.22972
	2.9	-73.4253	2.9	-65.4907	5.8	0.85689	5.8	-0.0919	5.8	-0.23621							5.8	-0.17268	-0.55601	5.8	-0.1682	-1.2264
	2.91	-73.4558	2.91	-65.5518	5.82	0.86537	5.82	-0.08987	5.82	-0.2716							5.82	-0.16645	-0.55485	5.82	-0.1696	-1.22313
	2.92	-73.4863	2.92	-65.5823	5.84	0.87057	5.84	-0.08815	5.84	-0.30716							5.84	-0.1604	-0.55378	5.84	-0.1709	-1.21988
	2.93	-73.5169	2.93	-65.5823	5.86	0.87231	5.86	-0.08675	5.86	-0.34268							5.86	-0.15458	-0.5528	5.86	-0.1722	-1.21665
	2.94	-73.5474	2.94	-65.6433	5.88	0.87042	5.88	-0.08567	5.88	-0.37795							5.88	-0.14903	-0.55188	5.88	-0.1734	-1.21343
	2.95	-73.4558	2.95	-65.6128	5.9	0.8648	5.9	-0.08492	5.9	-0.41276							5.9	-0.1438	-0.55102	5.9	-0.1746	-1.21021
	2.96	-73.4863	2.96	-65.6128	5.92	0.85538	5.92	-0.08447	5.92	-0.44688							5.92	-0.13893	-0.55021	5.92	-0.1758	-1.20698
	2.97	-73.5169	2.97	-65.6128	5.94	0.84212	5.94	-0.08431	5.94	-0.48009							5.94	-0.13446	-0.54944	5.94	-0.177	-1.20373
	2.98	-73.4558	2.98	-65.6433	5.96	0.82506	5.96	-0.08444	5.96	-0.51219							5.96	-0.13041	-0.54868	5.96	-0.1784	-1.20045
	2.99	-73.4863	2.99	-65.6433	5.98	0.80428	5.98	-0.08483	5.98	-0.54296							5.98	-0.12681	-0.54794	5.98	-0.1799	-1.19713
	3	-73.5169	3	-65.6433	6	0.77991	6	-0.08547	6	-0.5722							6	-0.12367	-0.54719	6	-0.1815	-1.19377
	3.01	-73.4558	3.01	-65.6433	6.02	0.75212	6.02	-0.08634	6.02	-0.59972							6.02	-0.12101	-0.54643	6.02	-0.1833	-1.19037
	3.02	-73.4863	3.02	-65.6128	6.04	0.72116	6.04	-0.08743	6.04	-0.62532							6.04	-0.11882	-0.54565	6.04	-0.1853	-1.18693
	3.03	-73.4558	3.03	-65.6128	6.06	0.68732	6.06	-0.08872	6.06	-0.64882							6.06	-0.11711	-0.54483	6.06	-0.1875	-1.18344
	3.04	-73.4253	3.04	-65.5212	6.08	0.65091	6.08	-0.09021	6.08	-0.67007							6.08	-0.11586	-0.54398	6.08	-0.1899	-1.1799
	3.05	-73.4253	3.05	-65.5518	6.1	0.61229	6.1	-0.0919	6.1	-0.68889							6.1	-0.11507	-0.54309	6.1	-0.1925	-1.17633
	3.06	-73.4253	3.06	-65.4907	6.12	0.57186	6.12	-0.09378	6.12	-0.70514							6.12	-0.11471	-0.54215	6.12	-0.1953	-1.17272
	3.07	-73.4558	3.07	-65.5518	6.14	0.53	6.14	-0.09584	6.14	-0.71867							6.14	-0.11477	-0.54117	6.14	-0.1983	-1.16908
	3.08	-73.4863	3.08	-65.6128	6.16	0.48712	6.16	-0.09808	6.16	-0.72937							6.16	-0.11523	-0.54015	6.16	-0.2014	-1.1654
	3.09	-73.4253	3.09	-65.5823	6.18	0.44361	6.18	-0.10049	6.18	-0.73712							6.18	-0.11606	-0.5391	6.18	-0.2047	-1.1617
	3.1	-73.5169	3.1	-65.5823	6.2	0.39985	6.2	-0.10303	6.2	-0.74186							6.2	-0.11724	-0.53801	6.2	-0.2081	-1.15798
	3.11	-73.5169	3.11	-65.6128	6.22	0.3562	6.22	-0.10569	6.22	-0.7435							6.22	-0.11875	-0.53689	6.22	-0.2116	-1.15425
	3.12	-73.5169	3.12	-65.5823	6.24	0.31295	6.24	-0.10841	6.24	-0.74203							6.24	-0.12057	-0.53576	6.24	-0.2152	-1.1505
	3.13	-73.5779	3.13	-65.6128	6.26	0.2704	6.26	-0.11115	6.26	-0.73746							6.26	-0.12268	-0.53462	6.26	-0.2187	-1.14675
	3.14	-73.5474	3.14	-65.6128	6.28	0.22878	6.28	-0.11383	6.28	-0.7298							6.28	-0.12506	-0.53347	6.28	-0.2222	-1.143
	3.15	-73.5474	3.15	-65.6128	6.3	0.18827	6.3	-0.11636	6.3	-0.71914							6.3	-0.12769	-0.53232	6.3	-0.2257	-1.13926
	3.16	-73.5779	3.16	-65.5823	6.32	0.14902	6.32	-0.11867	6.32	-0.7056							6.32	-0.13055	-0.53119	6.32	-0.229	-1.13554
	3.17	-73.5474	3.17	-65.6128	6.34	0.11113	6.34	-0.12064	6.34	-0.6893							6.34	-0.13363	-0.53007	6.34	-0.2322	-1.13185
	3.18	-73.5779	3.18	-65.5823	6.36	0.07468	6.36	-0.12216	6.36	-0.67043							6.36	-0.13692	-0.52896	6.36	-0.2352	-1.12819
	3.19	-73.5779	3.19	-65.6433	6.38	0.03968	6.38	-0.12313	6.38	-0.64921							6.38	-0.1404	-0.52788	6.38	-0.238	-1.12457
	3.2	-73.5474	3.2	-65.6128	6.4	0.00615	6.4	-0.12343	6.4	-0.62587							6.4	-0.14405	-0.52682	6.4	-0.2406	-1.12099
	3.21	-73.6084	3.21	-65.6738	6.42	-0.02595	6.42	-0.12295	6.42	-0.60067							6.42	-0.14787	-0.52577	6.42	-0.2429	-1.11746
	3.22	-73.6084	3.22	-65.6433	6.44	-0.05666	6.44	-0.12158	6.44	-0.5739							6.44	-0.15184	-0.52475	6.44	-0.245	-1.11397
	3.23	-73.6084	3.23	-65.7044	6.46	-0.08604	6.46	-0.11924	6.46	-0.54585							6.46	-0.15595	-0.52375	6.46	-0.2469	-1.11053
	3.24	-73.6389	3.24	-65.7044	6.48	-0.11414	6.48	-0.11583	6.48	-0.51682							6.48	-0.1602	-0.52276	6.48	-0.2485	-1.10713
	3.25	-73.6389	3.25	-65.7349	6.5	-0.14104	6.5	-0.11128	6.5	-0.48711							6.5	-0.16457	-0.5218	6.5	-0.2498	-1.10377
	3.26	-73.6389	3.26	-65.7044	6.52	-0.1668	6.52	-0.10553	6.52	-0.45702							6.52	-0.16905	-0.52085	6.52	-0.2509	-1.10043
	3.27	-73.6389	3.27	-65.7044	6.54	-0.19148	6.54	-0.09853	6.54	-0.42685							6.54	-0.17364	-0.51992	6.54	-0.2518	-1.09713
	3.28	-73.5474	3.28	-65.6128	6.56	-0.21515	6.56	-0.09024	6.56	-0.39686							6.56	-0.17831	-0.51901	6.56	-0.2524	-1.09384
	3.29	-73.5779	3.29	-65.6128	6.58	-0.23783	6.58	-0.08063	6.58	-0.36733							6.58	-0.18306	-0.51813	6.58	-0.2528	-1.09072
	3.3	-73.5779	3.3	-65.6128	6.6	-0.25956	6.6	-0.0697	6.6	-0.33851							6.6	-0.18789	-0.51727	6.6	-0.253	-1.08761
	3.31	-73.5779	3.31	-65.5823	6.62	-0.28037	6.62	-0.05744	6.62	-0.31061							6.62	-0.19277	-0.51645	6.62	-0.2529	-1.08451
	3.32	-73.6389	3.32	-65.6128	6.64	-0.30024	6.64	-0.04387	6.64	-0.28386							6.64	-0.19771	-0.51567	6.64	-0.2526	-1.08143
	3.33	-73.6389	3.33	-65.6128	6.66	-0.31917	6.66	-0.02901	6.66	-0.25844							6.66	-0.20269	-0.51493	6.66	-0.252	-1.07835
	3.34	-73.6389	3.34	-65.6128	6.68	-0.33712	6.68	-0.01288	6.68	-0.23451							6.68	-0.20771	-0.51422	6.68	-0.2512	-1.07529
	3.35	-73.6389	3.35	-65.6128	6.7	-0.35403	6.7	0.00445	6.7	-0.21222							6.7	-0.21277	-0.51356	6.7	-0.2501	-1.07225
	3.36	-73.6084	3.36	-65.5518	6.72	-0.36983	6.72	0.02294	6.72	-0.19169							6.72	-0.21787	-0.51293	6.72	-0.2487	-1.06923
	3.37	-73.5779	3.37	-65.5823	6.74	-0.38444	6.74	0.04252	6.74	-0.17301							6.74	-0.22301	-0.51234	6.74	-0.2471	-1.06622
	3.38	-73.6084	3.38	-65.5518	6.76	-0.39773	6.76	0.06309	6.76	-0.15624							6.76	-0.22818	-0.51178	6.76	-0.2451	-1.06324
	3.39	-73.5779	3.39	-65.5518	6.78	-0.40959	6.78	0.08456	6.78	-0.14145							6.78	-0.23341	-0.51124	6.78	-0.2428	-1.06029
	3.4	-73.6084	3.4	-65.5518	6.8	-0.41989	6.8	0.1068	6.8	-0.12865							6.8	-0.23867	-0.51072	6.8	-0.2401	-1.05736
	3.41	-73.5779	3.41	-65.5823	6.82	-0.42848	6.82	0.12969	6.82	-0.11785							6.82	-0.24398	-0.5102	6.82	-0.2372	-1.05446
	3.42	-73.5779	3.42	-65.5518	6.84	-0.43523	6.84	0.15308	6.84	-0.10901							6.84	-0.24933	-0.50969	6.84	-0.2338	-1.05158
	3.43	-73.5779	3.43	-65.5823	6.86	-0.44	6.86	0.17679	6.86	-0.10212							6.86	-0.25471	-0.50917	6.86	-0.2302	-1.04873
	3.44	-73.4863	3.44	-65.5823	6.88	-0.44266	6.88	0.20063	6.88	-0.0971							6.88	-0.26013	-0.50863	6.88	-0.2262	-1.04589
	3.45	-73.5169	3.45	-65.6128	6.9	-0.44308	6.9	0.22441	6.9	-0.09388							6.9	-0.26556	-0.50807	6.9	-0.2219	-1.04306
	3.46	-73.5474	3.46	-65.6433	6.92	-0.44117	6.92	0.2479	6.92	-0.09238							6.92	-0.27098	-0.50748	6.92	-0.2174	-1.04023
	3.47	-73.5474	3.47	-65.6128	6.94	-0.43684	6.94	0.27088	6.94	-0.09249							6.94	-0.27639	-0.50686	6.94	-0.2125	-1.0374
	3.48	-73.5779	3.48	-65.6128	6.96	-0.43002	6.96	0.29311	6.96	-0.09412							6.96	-0.28176	-0.50622	6.96	-0.2075	-1.03455
	3.49	-73.6084	3.49	-65.6128	6.98	-0.42069	6.98	0.31435	6.98	-0.09717							6.98	-0.28705	-0.50554	6.98	-0.2022	-1.03168
	3.5	-73.6084	3.5	-65.5212	7	-0.40881	7	0.33438	7	-0.10152							7	-0.29224	-0.50484	7	-0.1968	-1.02878
	3.51	-73.6084	3.51	-65.5823	7.02	-0.39439	7.02	0.35295	7.02	-0.10709							7.02	-0.29728	-0.50411	7.02	-0.1912	-1.02584
	3.52	-73.5474	3.52	-65.5823	7.04	-0.37747	7.04	0.36984	7.04	-0.11378							7.04	-0.30214	-0.50336	7.04	-0.1856	-1.02286
	3.53	-73.5169	3.53	-65.5823	7.06	-0.3581	7.06	0.38485	7.06	-0.12152							7.06	-0.30676	-0.50259	7.06	-0.1798	-1.01984
	3.54	-73.5474	3.54	-65.6128	7.08	-0.33634	7.08	0.39778	7.08	-0.13024							7.08	-0.31111	-0.50181	7.08	-0.1741	-1.01678
	3.55	-73.5474	3.55	-65.6128	7.1	-0.3123	7.1	0.40846	7.1	-0.13986							7.1	-0.31513	-0.50101	7.1	-0.1684	-1.01367
	3.56	-73.5779	3.56	-65.6128	7.12	-0.28606	7.12	0.41673	7.12	-0.15034							7.12	-0.31876	-0.5002	7.12	-0.1627	-1.01053
	3.57	-73.5779	3.57	-65.5823	7.14	-0.25775	7.14	0.42247	7.14	-0.16163							7.14	-0.32196	-0.49938	7.14	-0.1571	-1.00735
	3.58	-73.5474	3.58	-65.5518	7.16	-0.22748	7.16	0.42555	7.16	-0.17368							7.16	-0.32468	-0.49856	7.16	-0.1516	-1.00415
	3.59	-73.5169	3.59	-65.5823	7.18	-0.1954	7.18	0.4259	7.18	-0.18646							7.18	-0.32685	-0.49773	7.18	-0.1461	-1.00092
	3.6	-73.4863	3.6	-65.5823	7.2	-0.16163	7.2	0.42345	7.2	-0.19992							7.2	-0.32844	-0.49689	7.2	-0.1408	-0.99768
	3.61	-73.4863	3.61	-65.5518	7.22	-0.12633	7.22	0.41817	7.22	-0.21404							7.22	-0.32939	-0.49605	7.22	-0.1356	-0.99443
	3.62	-73.4863	3.62	-65.6128	7.24	-0.08966	7.24	0.41007	7.24	-0.22875							7.24	-0.32966	-0.49521	7.24	-0.1305	-0.99118
	3.63	-73.4253	3.63	-65.5518	7.26	-0.05177	7.26	0.39917	7.26	-0.24402							7.26	-0.3292	-0.49436	7.26	-0.1254	-0.98794
	3.64	-73.4253	3.64	-65.5518	7.28	-0.01284	7.28	0.38553	7.28	-0.2598							7.28	-0.32799	-0.49352	7.28	-0.1204	-0.98472
	3.65	-73.4253	3.65	-65.5518	7.3	0.02693	7.3	0.36926	7.3	-0.276							7.3	-0.326	-0.49266	7.3	-0.1154	-0.98153
	3.66	-73.3948	3.66	-65.5212	7.32	0.06733	7.32	0.35049	7.32	-0.29257							7.32	-0.32321	-0.4918	7.32	-0.1103	-0.97837
	3.67	-73.4253	3.67	-65.4907	7.34	0.10814	7.34	0.32939	7.34	-0.30941							7.34	-0.3196	-0.49093	7.34	-0.1052	-0.97525
	3.68	-73.4558	3.68	-65.5212	7.36	0.14908	7.36	0.30617	7.36	-0.32643							7.36	-0.31518	-0.49006	7.36	-0.1001	-0.97217
	3.69	-73.4558	3.69	-65.5518	7.38	0.18989	7.38	0.28106	7.38	-0.34352							7.38	-0.30995	-0.48917	7.38	-0.0948	-0.96914
	3.7	-73.4558	3.7	-65.5212	7.4	0.23026	7.4	0.25433	7.4	-0.36054							7.4	-0.30395	-0.48828	7.4	-0.0893	-0.96616
	3.71	-73.4253	3.71	-65.5518	7.42	0.26985	7.42	0.22625	7.42	-0.37739							7.42	-0.2972	-0.48738	7.42	-0.0836	-0.96324
	3.72	-73.4253	3.72	-65.5823	7.44	0.30831	7.44	0.19715	7.44	-0.39391							7.44	-0.28974	-0.48648	7.44	-0.0776	-0.96037
	3.73	-73.4558	3.73	-65.5823	7.46	0.34528	7.46	0.16732	7.46	-0.40996							7.46	-0.28165	-0.48558	7.46	-0.0714	-0.95755
	3.74	-73.4253	3.74	-65.5518	7.48	0.38038	7.48	0.13709	7.48	-0.42541							7.48	-0.27297	-0.48468	7.48	-0.0648	-0.9548
	3.75	-73.4253	3.75	-65.5518	7.5	0.41322	7.5	0.10678	7.5	-0.44011							7.5	-0.26381	-0.48379	7.5	-0.0579	-0.9521
	3.76	-73.4558	3.76	-65.6128	7.52	0.44342	7.52	0.07669	7.52	-0.45394							7.52	-0.25424	-0.48293	7.52	-0.0507	-0.94946
	3.77	-73.4253	3.77	-65.6128	7.54	0.47062	7.54	0.04714	7.54	-0.46675							7.54	-0.24437	-0.48209	7.54	-0.0431	-0.94687
	3.78	-73.4253	3.78	-65.6433	7.56	0.49447	7.56	0.0184	7.56	-0.47843							7.56	-0.2343	-0.48129	7.56	-0.0352	-0.94434
	3.79	-73.4253	3.79	-65.6128	7.58	0.51465	7.58	-0.00926	7.58	-0.4889							7.58	-0.22415	-0.48052	7.58	-0.0269	-0.94186
	3.8	-73.4253	3.8	-65.5518	7.6	0.53089	7.6	-0.03559	7.6	-0.49806							7.6	-0.21403	-0.4798	7.6	-0.0184	-0.93943
	3.81	-73.4558	3.81	-65.5823	7.62	0.54296	7.62	-0.06037	7.62	-0.50584							7.62	-0.20406	-0.47914	7.62	-0.0096	-0.93706
	3.82	-73.4253	3.82	-65.5823	7.64	0.55068	7.64	-0.0834	7.64	-0.5122							7.64	-0.19436	-0.47852	7.64	-0.0005	-0.93474
	3.83	-73.4558	3.83	-65.5518	7.66	0.55393	7.66	-0.10449	7.66	-0.51711							7.66	-0.18504	-0.47796	7.66	0.0087	-0.93246
	3.84	-73.4863	3.84	-65.6128	7.68	0.55264	7.68	-0.12352	7.68	-0.52056							7.68	-0.17622	-0.47745	7.68	0.0181	-0.93025
	3.85	-73.4253	3.85	-65.6128	7.7	0.5468	7.7	-0.14034	7.7	-0.52254							7.7	-0.16799	-0.47699	7.7	0.0275	-0.92808
	3.86	-73.4863	3.86	-65.6433	7.72	0.53649	7.72	-0.15487	7.72	-0.5231							7.72	-0.16046	-0.47657	7.72	0.037	-0.92597
	3.87	-73.4863	3.87	-65.6433	7.74	0.5218	7.74	-0.16703	7.74	-0.52226							7.74	-0.15372	-0.47619	7.74	0.0464	-0.92392
	3.88	-73.4863	3.88	-65.5518	7.76	0.50292	7.76	-0.17678	7.76	-0.52009							7.76	-0.14783	-0.47584	7.76	0.0557	-0.92194
	3.89	-73.5779	3.89	-65.6128	7.78	0.48006	7.78	-0.18409	7.78	-0.51666							7.78	-0.14288	-0.47552	7.78	0.0649	-0.92002
	3.9	-73.5779	3.9	-65.5823	7.8	0.4535	7.8	-0.18899	7.8	-0.51206							7.8	-0.13891	-0.4752	7.8	0.0738	-0.91816
	3.91	-73.6084	3.91	-65.5823	7.82	0.42353	7.82	-0.19151	7.82	-0.50639							7.82	-0.13596	-0.47488	7.82	0.0825	-0.91638
	3.92	-73.6389	3.92	-65.6128	7.84	0.3905	7.84	-0.19171	7.84	-0.49976							7.84	-0.13407	-0.47456	7.84	0.0908	-0.91467
	3.93	-73.6084	3.93	-65.6128	7.86	0.35478	7.86	-0.18971	7.86	-0.49231							7.86	-0.13324	-0.47422	7.86	0.0987	-0.91302
	3.94	-73.6084	3.94	-65.5518	7.88	0.31675	7.88	-0.18561	7.88	-0.48418							7.88	-0.13348	-0.47386	7.88	0.1062	-0.91145
	3.95	-73.6084	3.95	-65.5823	7.9	0.2768	7.9	-0.17958	7.9	-0.4755							7.9	-0.13479	-0.47348	7.9	0.1133	-0.90995
	3.96	-73.5779	3.96	-65.5212	7.92	0.23534	7.92	-0.1718	7.92	-0.46646							7.92	-0.13712	-0.47308	7.92	0.1198	-0.90851
	3.97	-73.6084	3.97	-65.5518	7.94	0.19274	7.94	-0.16248	7.94	-0.4572							7.94	-0.14045	-0.47264	7.94	0.1258	-0.90713
	3.98	-73.5779	3.98	-65.5518	7.96	0.1494	7.96	-0.15183	7.96	-0.44791							7.96	-0.14474	-0.47219	7.96	0.1312	-0.9058
	3.99	-73.5474	3.99	-65.5212	7.98	0.10567	7.98	-0.14009	7.98	-0.43876							7.98	-0.14991	-0.47172	7.98	0.1361	-0.90451
	4	-73.5779	4	-65.5823	8	0.06192	8	-0.12752	8	-0.42994							8	-0.1559	-0.47124	8	0.1404	-0.90326
	4.01	-73.5169	4.01	-65.5823	8.02	0.01847	8.02	-0.11437	8.02	-0.42162							8.02	-0.16264	-0.47076	8.02	0.1441	-0.90202
	4.02	-73.5474	4.02	-65.5518	8.04	-0.02438	8.04	-0.10089	8.04	-0.41399							8.04	-0.17005	-0.47028	8.04	0.1472	-0.9008
	4.03	-73.5474	4.03	-65.5518	8.06	-0.06633	8.06	-0.08732	8.06	-0.4072							8.06	-0.17802	-0.4698	8.06	0.1497	-0.89959
	4.04	-73.4863	4.04	-65.5518	8.08	-0.10712	8.08	-0.07389	8.08	-0.40143							8.08	-0.18647	-0.46935	8.08	0.1516	-0.89837
	4.05	-73.4863	4.05	-65.5823	8.1	-0.14651	8.1	-0.06083	8.1	-0.39681							8.1	-0.19528	-0.46892	8.1	0.153	-0.89714
	4.06	-73.5169	4.06	-65.6128	8.12	-0.18428	8.12	-0.0483	8.12	-0.39349							8.12	-0.20436	-0.46851	8.12	0.1537	-0.89591
	4.07	-73.4558	4.07	-65.6128	8.14	-0.22022	8.14	-0.03648	8.14	-0.39156							8.14	-0.2136	-0.46814	8.14	0.154	-0.89466
	4.08	-73.4863	4.08	-65.7349	8.16	-0.25416	8.16	-0.02548	8.16	-0.39113							8.16	-0.22288	-0.4678	8.16	0.1536	-0.89339
	4.09	-73.4863	4.09	-65.7044	8.18	-0.28593	8.18	-0.01542	8.18	-0.39226							8.18	-0.2321	-0.46749	8.18	0.1527	-0.89212
	4.1	-73.4558	4.1	-65.7044	8.2	-0.31541	8.2	-0.00633	8.2	-0.39499							8.2	-0.24115	-0.46721	8.2	0.1513	-0.89083
	4.11	-73.4863	4.11	-65.7654	8.22	-0.34247	8.22	0.00176	8.22	-0.39932							8.22	-0.24993	-0.46696	8.22	0.1494	-0.88961
	4.12	-73.4863	4.12	-65.7349	8.24	-0.36701	8.24	0.00885	8.24	-0.40523							8.24	-0.25834	-0.46674	8.24	0.147	-0.88839
	4.13	-73.5169	4.13	-65.7044	8.26	-0.38897	8.26	0.01501	8.26	-0.41267							8.26	-0.26629	-0.46655	8.26	0.1441	-0.88716
	4.14	-73.5169	4.14	-65.7349	8.28	-0.40829	8.28	0.02032	8.28	-0.42155							8.28	-0.2737	-0.46639	8.28	0.1407	-0.88592
	4.15	-73.4863	4.15	-65.6738	8.3	-0.42492	8.3	0.02488	8.3	-0.43176							8.3	-0.28049	-0.46624	8.3	0.1369	-0.88469
	4.16	-73.4863	4.16	-65.7349	8.32	-0.43886	8.32	0.02885	8.32	-0.44315							8.32	-0.2866	-0.46612	8.32	0.1327	-0.88344
	4.17	-73.4863	4.17	-65.7044	8.34	-0.45009	8.34	0.03239	8.34	-0.45553							8.34	-0.29198	-0.46602	8.34	0.1282	-0.8822
	4.18	-73.4863	4.18	-65.6433	8.36	-0.45862	8.36	0.03569	8.36	-0.46872							8.36	-0.29658	-0.46593	8.36	0.1233	-0.88095
	4.19	-73.4558	4.19	-65.6738	8.38	-0.46447	8.38	0.03897	8.38	-0.48249							8.38	-0.30036	-0.46587	8.38	0.1181	-0.87969
	4.2	-73.4253	4.2	-65.6433	8.4	-0.46767	8.4	0.04243	8.4	-0.49659							8.4	-0.30329	-0.46582	8.4	0.1127	-0.87842
	4.21	-73.3948	4.21	-65.6433	8.42	-0.46824	8.42	0.04631	8.42	-0.51077							8.42	-0.30535	-0.46579	8.42	0.1071	-0.87714
	4.22	-73.3948	4.22	-65.6433	8.44	-0.46625	8.44	0.05083	8.44	-0.52476							8.44	-0.30654	-0.46578	8.44	0.1014	-0.87586
	4.23	-73.3643	4.23	-65.6433	8.46	-0.46173	8.46	0.05621	8.46	-0.5383							8.46	-0.30685	-0.46578	8.46	0.0956	-0.87455
	4.24	-73.3643	4.24	-65.7044	8.48	-0.45477	8.48	0.06266	8.48	-0.55111							8.48	-0.30629	-0.4658	8.48	0.0897	-0.87324
	4.25	-73.3643	4.25	-65.7349	8.5	-0.44542	8.5	0.07035	8.5	-0.56293							8.5	-0.30487	-0.46584	8.5	0.0839	-0.87191
	4.26	-73.3337	4.26	-65.7044	8.52	-0.43377	8.52	0.07946	8.52	-0.57349							8.52	-0.30263	-0.46589	8.52	0.0782	-0.87056
	4.27	-73.3337	4.27	-65.7044	8.54	-0.41992	8.54	0.09011	8.54	-0.58254							8.54	-0.29958	-0.46595	8.54	0.0725	-0.8692
	4.28	-73.3032	4.28	-65.7349	8.56	-0.40397	8.56	0.1024	8.56	-0.58985							8.56	-0.29578	-0.46602	8.56	0.0671	-0.86784
	4.29	-73.3032	4.29	-65.6738	8.58	-0.38603	8.58	0.11639	8.58	-0.59521							8.58	-0.29127	-0.46609	8.58	0.0618	-0.86646
	4.3	-73.3032	4.3	-65.7044	8.6	-0.36622	8.6	0.13209	8.6	-0.59842							8.6	-0.2861	-0.46617	8.6	0.0568	-0.86507
	4.31	-73.3337	4.31	-65.7044	8.62	-0.34468	8.62	0.14946	8.62	-0.59933							8.62	-0.28033	-0.46624	8.62	0.0521	-0.86368
	4.32	-73.3643	4.32	-65.7654	8.64	-0.32155	8.64	0.16843	8.64	-0.59781							8.64	-0.27404	-0.4663	8.64	0.0477	-0.86228
	4.33	-73.4558	4.33	-65.7654	8.66	-0.29697	8.66	0.18886	8.66	-0.59379							8.66	-0.26728	-0.46634	8.66	0.0437	-0.86088
	4.34	-73.4253	4.34	-65.7044	8.68	-0.2711	8.68	0.21058	8.68	-0.58721							8.68	-0.26015	-0.46636	8.68	0.0401	-0.85948
	4.35	-73.4558	4.35	-65.7349	8.7	-0.24411	8.7	0.23338	8.7	-0.57808							8.7	-0.25271	-0.46635	8.7	0.037	-0.85807
	4.36	-73.4863	4.36	-65.7044	8.72	-0.21615	8.72	0.25699	8.72	-0.56644							8.72	-0.24505	-0.46632	8.72	0.0343	-0.85666
	4.37	-73.4558	4.37	-65.6433	8.74	-0.1874	8.74	0.28114	8.74	-0.5524							8.74	-0.23725	-0.46625	8.74	0.0322	-0.85523
	4.38	-73.4558	4.38	-65.6738	8.76	-0.15802	8.76	0.30549	8.76	-0.5361							8.76	-0.22939	-0.46614	8.76	0.0305	-0.8538
	4.39	-73.4558	4.39	-65.6738	8.78	-0.12817	8.78	0.32971	8.78	-0.51773							8.78	-0.22155	-0.46599	8.78	0.0295	-0.85234
	4.4	-73.4253	4.4	-65.6433	8.8	-0.09801	8.8	0.35344	8.8	-0.49752							8.8	-0.21383	-0.46581	8.8	0.0289	-0.85087
	4.41	-73.4253	4.41	-65.6128	8.82	-0.0677	8.82	0.37631	8.82	-0.47575							8.82	-0.20628	-0.4656	8.82	0.029	-0.84936
	4.42	-73.3948	4.42	-65.5823	8.84	-0.03737	8.84	0.39797	8.84	-0.4527							8.84	-0.19898	-0.46535	8.84	0.0297	-0.84782
	4.43	-73.3948	4.43	-65.5518	8.86	-0.00716	8.86	0.41806	8.86	-0.42871							8.86	-0.19201	-0.46506	8.86	0.0309	-0.84623
	4.44	-73.4253	4.44	-65.5518	8.88	0.0228	8.88	0.43625	8.88	-0.4041							8.88	-0.18541	-0.46475	8.88	0.0327	-0.8446
	4.45	-73.4253	4.45	-65.5212	8.9	0.05243	8.9	0.45225	8.9	-0.37923							8.9	-0.17924	-0.46441	8.9	0.035	-0.84291
	4.46	-73.4253	4.46	-65.5518	8.92	0.08161	8.92	0.46578	8.92	-0.35441							8.92	-0.17354	-0.46405	8.92	0.0378	-0.84117
	4.47	-73.4253	4.47	-65.5823	8.94	0.11027	8.94	0.47664	8.94	-0.32998							8.94	-0.16834	-0.46367	8.94	0.0412	-0.83938
	4.48	-73.4558	4.48	-65.5518	8.96	0.13834	8.96	0.48465	8.96	-0.30622							8.96	-0.16365	-0.46329	8.96	0.045	-0.83753
	4.49	-73.4863	4.49	-65.5823	8.98	0.16575	8.98	0.48972	8.98	-0.28339							8.98	-0.1595	-0.46289	8.98	0.0492	-0.83562
	4.5	-73.4558	4.5	-65.6128	9	0.19245	9	0.49179	9	-0.26172							9	-0.15588	-0.46249	9	0.0537	-0.83367
	4.51	-73.5169	4.51	-65.5823	9.02	0.21838	9.02	0.49088	9.02	-0.24137							9.02	-0.15278	-0.4621	9.02	0.0585	-0.83168
	4.52	-73.5169	4.52	-65.6433	9.04	0.24351	9.04	0.48707	9.04	-0.22248							9.04	-0.15018	-0.46172	9.04	0.0636	-0.82965
	4.53	-73.4558	4.53	-65.6433	9.06	0.26778	9.06	0.48049	9.06	-0.20512							9.06	-0.14805	-0.46135	9.06	0.0687	-0.8276
	4.54	-73.4558	4.54	-65.7044	9.08	0.29115	9.08	0.47132	9.08	-0.1893							9.08	-0.14637	-0.46099	9.08	0.074	-0.82553
	4.55	-73.4863	4.55	-65.7044	9.1	0.31359	9.1	0.4598	9.1	-0.17501							9.1	-0.14509	-0.46065	9.1	0.0793	-0.82344
	4.56	-73.4558	4.56	-65.6738	9.12	0.33503	9.12	0.44622	9.12	-0.16217							9.12	-0.14418	-0.46033	9.12	0.0845	-0.82135
	4.57	-73.5474	4.57	-65.6738	9.14	0.35542	9.14	0.43086	9.14	-0.15066							9.14	-0.14359	-0.46002	9.14	0.0896	-0.81926
	4.58	-73.5169	4.58	-65.6433	9.16	0.37472	9.16	0.41408	9.16	-0.14034							9.16	-0.14328	-0.45973	9.16	0.0945	-0.81718
	4.59	-73.5474	4.59	-65.5518	9.18	0.39285	9.18	0.39622	9.18	-0.13102							9.18	-0.1432	-0.45945	9.18	0.0992	-0.8151
	4.6	-73.6084	4.6	-65.5823	9.2	0.40977	9.2	0.37763	9.2	-0.12249							9.2	-0.14332	-0.45918	9.2	0.1036	-0.81302
	4.61	-73.5779	4.61	-65.5212	9.22	0.42541	9.22	0.35867	9.22	-0.11455							9.22	-0.14359	-0.45891	9.22	0.1076	-0.81095
	4.62	-73.5779	4.62	-65.5212	9.24	0.4397	9.24	0.33966	9.24	-0.10696							9.24	-0.14397	-0.45863	9.24	0.1112	-0.80888
	4.63	-73.6084	4.63	-65.5518	9.26	0.45262	9.26	0.32092	9.26	-0.09951							9.26	-0.14445	-0.45835	9.26	0.1144	-0.80681
	4.64	-73.5779	4.64	-65.4907	9.28	0.4641	9.28	0.30273	9.28	-0.09199							9.28	-0.14499	-0.45805	9.28	0.1171	-0.80473
	4.65	-73.6084	4.65	-65.5212	9.3	0.47412	9.3	0.28534	9.3	-0.08421							9.3	-0.14556	-0.45774	9.3	0.1194	-0.80264
	4.66	-73.5169	4.66	-65.5823	9.32	0.48267	9.32	0.26895	9.32	-0.076							9.32	-0.14615	-0.45741	9.32	0.1213	-0.80054
	4.67	-73.4863	4.67	-65.5518	9.34	0.48974	9.34	0.25371	9.34	-0.06722							9.34	-0.14674	-0.45707	9.34	0.1227	-0.79842
	4.68	-73.5474	4.68	-65.5518	9.36	0.49536	9.36	0.23973	9.36	-0.05779							9.36	-0.14732	-0.4567	9.36	0.1236	-0.79628
	4.69	-73.5169	4.69	-65.5518	9.38	0.49956	9.38	0.22708	9.38	-0.04762							9.38	-0.14787	-0.45632	9.38	0.1242	-0.79411
	4.7	-73.5169	4.7	-65.5823	9.4	0.5024	9.4	0.21574	9.4	-0.03671							9.4	-0.14839	-0.45592	9.4	0.1244	-0.79193
	4.71	-73.5474	4.71	-65.6128	9.42	0.50395	9.42	0.20569	9.42	-0.02505							9.42	-0.14888	-0.45551	9.42	0.1242	-0.78973
	4.72	-73.5169	4.72	-65.5518	9.44	0.50429	9.44	0.19684	9.44	-0.01271							9.44	-0.14933	-0.45509	9.44	0.1238	-0.78751
	4.73	-73.5169	4.73	-65.5823	9.46	0.50352	9.46	0.18904	9.46	0.000221252							9.46	-0.14974	-0.45466	9.46	0.1231	-0.78529
	4.74	-73.5169	4.74	-65.5823	9.48	0.50172	9.48	0.18212	9.48	0.01361							9.48	-0.15012	-0.45423	9.48	0.1222	-0.78306
	4.75	-73.4558	4.75	-65.5518	9.5	0.499	9.5	0.17587	9.5	0.0273							9.5	-0.15047	-0.45379	9.5	0.1211	-0.78083
	4.76	-73.4558	4.76	-65.5823	9.52	0.49544	9.52	0.17006	9.52	0.04109							9.52	-0.15079	-0.45336	9.52	0.1198	-0.77861
	4.77	-73.4863	4.77	-65.6128	9.54	0.49114	9.54	0.16443	9.54	0.05478							9.54	-0.15111	-0.45294	9.54	0.1185	-0.7764
	4.78	-73.5169	4.78	-65.5518	9.56	0.48617	9.56	0.15871	9.56	0.06811							9.56	-0.15143	-0.45252	9.56	0.117	-0.77422
	4.79	-73.5474	4.79	-65.5823	9.58	0.4806	9.58	0.15262	9.58	0.08085							9.58	-0.15176	-0.45211	9.58	0.1155	-0.77206
	4.8	-73.4863	4.8	-65.5212	9.6	0.4745	9.6	0.1459	9.6	0.09277							9.6	-0.15214	-0.45171	9.6	0.114	-0.76993
	4.81	-73.4863	4.81	-65.5212	9.62	0.46792	9.62	0.13828	9.62	0.1036							9.62	-0.15257	-0.45132	9.62	0.1124	-0.76784
	4.82	-73.5169	4.82	-65.5212	9.64	0.46092	9.64	0.12952	9.64	0.11314							9.64	-0.15309	-0.45096	9.64	0.1108	-0.76578
	4.83	-73.3948	4.83	-65.5518	9.66	0.45353	9.66	0.11941	9.66	0.12117							9.66	-0.15371	-0.4506	9.66	0.1091	-0.76376
	4.84	-73.4253	4.84	-65.5823	9.68	0.44581	9.68	0.10778	9.68	0.1275							9.68	-0.15447	-0.45027	9.68	0.1073	-0.76178
	4.85	-73.3948	4.85	-65.6433	9.7	0.43781	9.7	0.09448	9.7	0.13198							9.7	-0.15538	-0.44995	9.7	0.1054	-0.75983
	4.86	-73.3948	4.86	-65.5518	9.72	0.4296	9.72	0.07944	9.72	0.13449							9.72	-0.15648	-0.44966	9.72	0.1033	-0.75792
	4.87	-73.4558	4.87	-65.6433	9.74	0.42122	9.74	0.06261	9.74	0.13495							9.74	-0.15778	-0.44939	9.74	0.1011	-0.75604
	4.88	-73.4253	4.88	-65.6738	9.76	0.41277	9.76	0.04402	9.76	0.1333							9.76	-0.15932	-0.44914	9.76	0.0987	-0.75419
	4.89	-73.4558	4.89	-65.6128	9.78	0.40433	9.78	0.02373	9.78	0.12955							9.78	-0.16111	-0.44893	9.78	0.096	-0.75237
	4.9	-73.4863	4.9	-65.6128	9.8	0.39601	9.8	0.00188	9.8	0.12372							9.8	-0.16318	-0.44874	9.8	0.0929	-0.75057
	4.91	-73.4863	4.91	-65.5823	9.82	0.38791	9.82	-0.02133	9.82	0.11591							9.82	-0.16554	-0.44858	9.82	0.0895	-0.7488
	4.92	-73.5169	4.92	-65.5823	9.84	0.38017	9.84	-0.04566	9.84	0.10621							9.84	-0.16821	-0.44844	9.84	0.0857	-0.74704
	4.93	-73.5474	4.93	-65.6128	9.86	0.37292	9.86	-0.07082	9.86	0.09479							9.86	-0.1712	-0.44833	9.86	0.0814	-0.74531
	4.94	-73.5474	4.94	-65.5823	9.88	0.36632	9.88	-0.09648	9.88	0.08183							9.88	-0.1745	-0.44823	9.88	0.0766	-0.74361
	4.95	-73.5474	4.95	-65.6128	9.9	0.36052	9.9	-0.12224	9.9	0.06755							9.9	-0.17813	-0.44814	9.9	0.0713	-0.74192
	4.96	-73.5474	4.96	-65.6433	9.92	0.35567	9.92	-0.14774	9.92	0.05218							9.92	-0.18208	-0.44805	9.92	0.0655	-0.74024
	4.97	-73.5474	4.97	-65.6128	9.94	0.35191	9.94	-0.17254	9.94	0.03598							9.94	-0.18633	-0.44796	9.94	0.0592	-0.73859
	4.98	-73.5474	4.98	-65.6433	9.96	0.34941	9.96	-0.19624	9.96	0.01921							9.96	-0.19087	-0.44784	9.96	0.0523	-0.73695
	4.99	-73.4558	4.99	-65.6738	9.98	0.34828	9.98	-0.21843	9.98	0.00215							9.98	-0.19568	-0.44769	9.98	0.045	-0.73532
	5	-73.4558	5	-65.6738	10	0.34865	10	-0.23872	10	-0.01494							10	-0.20072	-0.44751	10	0.0372	-0.73369
	5.01	-73.4863	5.01	-65.7044	10.02	0.3506	10.02	-0.25675	10.02	-0.03181							10.02	-0.20598	-0.44728	10.02	0.0291	-0.73207
	5.02	-73.4558	5.02	-65.6738	10.04	0.35419	10.04	-0.27219	10.04	-0.04821							10.04	-0.21141	-0.447	10.04	0.0206	-0.73045
	5.03	-73.4253	5.03	-65.6128	10.06	0.35947	10.06	-0.28475	10.06	-0.06391							10.06	-0.21698	-0.44668	10.06	0.0118	-0.72881
	5.04	-73.4558	5.04	-65.6433	10.08	0.36643	10.08	-0.29421	10.08	-0.07874							10.08	-0.22265	-0.4463	10.08	0.0029	-0.72717
	5.05	-73.3643	5.05	-65.6128	10.1	0.37503	10.1	-0.30039	10.1	-0.09249							10.1	-0.22839	-0.44586	10.1	-0.0061	-0.72552
	5.06	-73.3948	5.06	-65.6128	10.12	0.38521	10.12	-0.30317	10.12	-0.10504							10.12	-0.23415	-0.44538	10.12	-0.0151	-0.72385
	5.07	-73.3948	5.07	-65.6433	10.14	0.39685	10.14	-0.30251	10.14	-0.11625							10.14	-0.2399	-0.44486	10.14	-0.024	-0.72217
	5.08	-73.3948	5.08	-65.6433	10.16	0.4098	10.16	-0.29841	10.16	-0.12603							10.16	-0.24561	-0.4443	10.16	-0.0327	-0.72048
	5.09	-73.3948	5.09	-65.6433	10.18	0.42386	10.18	-0.29096	10.18	-0.13429							10.18	-0.25125	-0.44371	10.18	-0.041	-0.71877
	5.1	-73.3643	5.1	-65.6433	10.2	0.43882	10.2	-0.28029	10.2	-0.14099							10.2	-0.2568	-0.44311	10.2	-0.0489	-0.71705
	5.11	-73.3032	5.11	-65.6433	10.22	0.45442	10.22	-0.2666	10.22	-0.14609							10.22	-0.26222	-0.44249	10.22	-0.0563	-0.71531
	5.12	-73.3337	5.12	-65.6433	10.24	0.47036	10.24	-0.25015	10.24	-0.14956							10.24	-0.2675	-0.44188	10.24	-0.0632	-0.71356
	5.13	-73.3337	5.13	-65.5823	10.26	0.48632	10.26	-0.23122	10.26	-0.1514							10.26	-0.27262	-0.44128	10.26	-0.0693	-0.71181
	5.14	-73.3948	5.14	-65.5823	10.28	0.50196	10.28	-0.21017	10.28	-0.15163							10.28	-0.27756	-0.4407	10.28	-0.0748	-0.71004
	5.15	-73.3948	5.15	-65.6128	10.3	0.51693	10.3	-0.18737	10.3	-0.15026							10.3	-0.28231	-0.44014	10.3	-0.0795	-0.70827
	5.16	-73.3948	5.16	-65.5823	10.32	0.53085	10.32	-0.16319	10.32	-0.14732							10.32	-0.28685	-0.43961	10.32	-0.0834	-0.7065
	5.17	-73.4253	5.17	-65.6433	10.34	0.54335	10.34	-0.13804	10.34	-0.14285							10.34	-0.29117	-0.43912	10.34	-0.0866	-0.70472
	5.18	-73.3948	5.18	-65.6433	10.36	0.55408	10.36	-0.11233	10.36	-0.13691							10.36	-0.29523	-0.43865	10.36	-0.089	-0.70294
	5.19	-73.3948	5.19	-65.6128	10.38	0.56269	10.38	-0.08646	10.38	-0.12954							10.38	-0.29902	-0.43821	10.38	-0.0906	-0.70116
	5.2	-73.4253	5.2	-65.6128	10.4	0.56887	10.4	-0.06081	10.4	-0.1208							10.4	-0.3025	-0.4378	10.4	-0.0915	-0.69939
	5.21	-73.3643	5.21	-65.5518	10.42	0.57232	10.42	-0.03576	10.42	-0.11076							10.42	-0.30565	-0.43741	10.42	-0.0918	-0.69764
	5.22	-73.3948	5.22	-65.5518	10.44	0.57281	10.44	-0.01163	10.44	-0.09949							10.44	-0.30843	-0.43702	10.44	-0.0915	-0.6959
	5.23	-73.4253	5.23	-65.5823	10.46	0.57014	10.46	0.01125	10.46	-0.08709							10.46	-0.31079	-0.43664	10.46	-0.0907	-0.69419
	5.24	-73.4253	5.24	-65.5518	10.48	0.56417	10.48	0.03261	10.48	-0.07363							10.48	-0.31268	-0.43626	10.48	-0.0894	-0.6925
	5.25	-73.4253	5.25	-65.5823	10.5	0.55481	10.5	0.05224	10.5	-0.05922							10.5	-0.31408	-0.43586	10.5	-0.0879	-0.69085
	5.26	-73.4253	5.26	-65.6128	10.52	0.54205	10.52	0.06993	10.52	-0.04397							10.52	-0.31491	-0.43544	10.52	-0.0861	-0.68924
	5.27	-73.3948	5.27	-65.5823	10.54	0.52592	10.54	0.08555	10.54	-0.028							10.54	-0.31515	-0.43499	10.54	-0.0842	-0.68766
	5.28	-73.3948	5.28	-65.5823	10.56	0.50653	10.56	0.099	10.56	-0.01143							10.56	-0.31473	-0.4345	10.56	-0.0823	-0.68613
	5.29	-73.3337	5.29	-65.6433	10.58	0.48406	10.58	0.11023	10.58	0.00557							10.58	-0.31362	-0.43398	10.58	-0.0805	-0.68465
	5.3	-73.3643	5.3	-65.6433	10.6	0.45874	10.6	0.11923	10.6	0.02287							10.6	-0.31178	-0.43342	10.6	-0.0787	-0.68321
	5.31	-73.3948	5.31	-65.6433	10.62	0.43087	10.62	0.12603	10.62	0.0403							10.62	-0.30918	-0.43282	10.62	-0.0772	-0.68181
	5.32	-73.3337	5.32	-65.6128	10.64	0.40082	10.64	0.13072	10.64	0.05768							10.64	-0.30579	-0.43218	10.64	-0.076	-0.68045
	5.33	-73.4253	5.33	-65.6433	10.66	0.36899	10.66	0.13339	10.66	0.07484							10.66	-0.30158	-0.43152	10.66	-0.0751	-0.67913
	5.34	-73.3948	5.34	-65.6433	10.68	0.33583	10.68	0.13421	10.68	0.09159							10.68	-0.29655	-0.43083	10.68	-0.0746	-0.67784
	5.35	-73.3643	5.35	-65.5823	10.7	0.30186	10.7	0.13336	10.7	0.10775							10.7	-0.29069	-0.43012	10.7	-0.0745	-0.6766
	5.36	-73.3948	5.36	-65.5823	10.72	0.26759	10.72	0.13103	10.72	0.12313							10.72	-0.28402	-0.42941	10.72	-0.0749	-0.67538
	5.37	-73.3948	5.37	-65.5518	10.74	0.23358	10.74	0.12748	10.74	0.13757							10.74	-0.27656	-0.42869	10.74	-0.0757	-0.6742
	5.38	-73.3948	5.38	-65.5212	10.76	0.20037	10.76	0.12294	10.76	0.1509							10.76	-0.26833	-0.42798	10.76	-0.077	-0.67305
	5.39	-73.3948	5.39	-65.5518	10.78	0.16854	10.78	0.1177	10.78	0.16296							10.78	-0.25936	-0.42728	10.78	-0.0788	-0.67193
	5.4	-73.3948	5.4	-65.5823	10.8	0.13861	10.8	0.11202	10.8	0.17362							10.8	-0.24973	-0.42659	10.8	-0.081	-0.67084
	5.41	-73.4253	5.41	-65.5212	10.82	0.11112	10.82	0.1062	10.82	0.18277							10.82	-0.23947	-0.42592	10.82	-0.0837	-0.66978
	5.42	-73.4558	5.42	-65.5212	10.84	0.08654	10.84	0.10052	10.84	0.19029							10.84	-0.22867	-0.42528	10.84	-0.0868	-0.66875
	5.43	-73.4253	5.43	-65.4907	10.86	0.06531	10.86	0.09525	10.86	0.19612							10.86	-0.2174	-0.42465	10.86	-0.0903	-0.66775
	5.44	-73.4253	5.44	-65.4907	10.88	0.04782	10.88	0.09066	10.88	0.2002							10.88	-0.20574	-0.42405	10.88	-0.0942	-0.66677
	5.45	-73.4253	5.45	-65.4907	10.9	0.03437	10.9	0.08701	10.9	0.2025							10.9	-0.1938	-0.42347	10.9	-0.0984	-0.66582
	5.46	-73.3948	5.46	-65.5212	10.92	0.02522	10.92	0.08451	10.92	0.20301							10.92	-0.18168	-0.42292	10.92	-0.1029	-0.66488
	5.47	-73.4253	5.47	-65.5823	10.94	0.02052	10.94	0.08339	10.94	0.20176							10.94	-0.16947	-0.42239	10.94	-0.1146	-0.66397
	5.48	-73.3337	5.48	-65.6128	10.96	0.02038	10.96	0.08381	10.96	0.1988							10.96	-0.15729	-0.42188	10.96	-0.1199	-0.66305
	5.49	-73.3948	5.49	-65.6433	10.98	0.02481	10.98	0.08591	10.98	0.1942							10.98	-0.14525	-0.42139	10.98	-0.1253	-0.66215
	5.5	-73.3948	5.5	-65.6433	11	0.03373	11	0.0898	11	0.18805							11	-0.13347	-0.42092	11	-0.1309	-0.66124
	5.51	-73.3337	5.51	-65.6128	11.02	0.047	11.02	0.09555	11.02	0.18047							11.02	-0.12206	-0.42048	11.02	-0.1365	-0.66034
	5.52	-73.3643	5.52	-65.6433	11.04	0.06442	11.04	0.10318	11.04	0.1716							11.04	-0.11114	-0.42005	11.04	-0.1422	-0.65944
	5.53	-73.3643	5.53	-65.6433	11.06	0.08568	11.06	0.11265	11.06	0.16159							11.06	-0.10081	-0.41964	11.06	-0.1479	-0.65852
	5.54	-73.3643	5.54	-65.6433	11.08	0.11045	11.08	0.1239	11.08	0.1506							11.08	-0.09119	-0.41925	11.08	-0.1536	-0.6576
	5.55	-73.3948	5.55	-65.6738	11.1	0.13832	11.1	0.1368	11.1	0.1388							11.1	-0.08237	-0.41887	11.1	-0.1592	-0.65665
	5.56	-73.4253	5.56	-65.6738	11.12	0.16886	11.12	0.1512	11.12	0.12638							11.12	-0.07446	-0.41851	11.12	-0.1648	-0.6557
	5.57	-73.4863	5.57	-65.6738	11.14	0.20159	11.14	0.16688	11.14	0.11354							11.14	-0.06753	-0.41816	11.14	-0.1703	-0.65472
	5.58	-73.4863	5.58	-65.6433	11.16	0.23603	11.16	0.1836	11.16	0.10046							11.16	-0.06166	-0.41781	11.16	-0.1756	-0.65373
	5.59	-73.3948	5.59	-65.6128	11.18	0.27167	11.18	0.2011	11.18	0.08733							11.18	-0.05693	-0.41747	11.18	-0.1808	-0.65272
	5.6	-73.4558	5.6	-65.5823	11.2	0.30801	11.2	0.21908	11.2	0.07436							11.2	-0.05337	-0.41714	11.2	-0.1859	-0.65169
	5.61	-73.3948	5.61	-65.6433	11.22	0.34456	11.22	0.23724	11.22	0.06174							11.22	-0.05104	-0.41681	11.22	-0.1909	-0.65064
	5.62	-73.3337	5.62	-65.6433	11.24	0.38088	11.24	0.25525	11.24	0.04964							11.24	-0.04995	-0.41647	11.24	-0.1957	-0.64958
	5.63	-73.3337	5.63	-65.6738	11.26	0.41652	11.26	0.27282	11.26	0.03824							11.26	-0.05013	-0.41613	11.26	-0.2004	-0.64851
	5.64	-73.3337	5.64	-65.6433	11.28	0.45109	11.28	0.28963	11.28	0.02771							11.28	-0.05156	-0.41579	11.28	-0.2051	-0.64744
	5.65	-73.3337	5.65	-65.6433	11.3	0.48424	11.3	0.3054	11.3	0.01819							11.3	-0.05425	-0.41545	11.3	-0.2096	-0.64635
	5.66	-73.3643	5.66	-65.6128	11.32	0.51567	11.32	0.31987	11.32	0.00981							11.32	-0.05815	-0.41509	11.32	-0.2141	-0.64526
	5.67	-73.3643	5.67	-65.6433	11.34	0.5451	11.34	0.33279	11.34	0.00267							11.34	-0.06322	-0.41473	11.34	-0.2185	-0.64417
	5.68	-73.3643	5.68	-65.6433	11.36	0.57234	11.36	0.34397	11.36	-0.00315							11.36	-0.06943	-0.41435	11.36	-0.2228	-0.64308
	5.69	-73.3643	5.69	-65.6433	11.38	0.59721	11.38	0.35321	11.38	-0.00761							11.38	-0.07669	-0.41397	11.38	-0.2272	-0.64199
	5.7	-73.3337	5.7	-65.6433	11.4	0.61958	11.4	0.36039	11.4	-0.01067							11.4	-0.08493	-0.41358	11.4	-0.2315	-0.64091
	5.71	-73.3032	5.71	-65.6738	11.42	0.63936	11.42	0.3654	11.42	-0.01236							11.42	-0.09408	-0.41318	11.42	-0.2357	-0.63982
	5.72	-73.3337	5.72	-65.6738	11.44	0.65651	11.44	0.36817	11.44	-0.01271							11.44	-0.10404	-0.41277	11.44	-0.2399	-0.63874
	5.73	-73.2727	5.73	-65.6433	11.46	0.67101	11.46	0.36866	11.46	-0.0118							11.46	-0.1147	-0.41235	11.46	-0.2441	-0.63766
	5.74	-73.3032	5.74	-65.6433	11.48	0.68286	11.48	0.36687	11.48	-0.00972							11.48	-0.12597	-0.41193	11.48	-0.2482	-0.63658
	5.75	-73.3032	5.75	-65.6738	11.5	0.69209	11.5	0.36283	11.5	-0.00661							11.5	-0.13773	-0.41149	11.5	-0.2522	-0.6355
	5.76	-73.3032	5.76	-65.6128	11.52	0.69875	11.52	0.35661	11.52	-0.00261							11.52	-0.14988	-0.41105	11.52	-0.2559	-0.63442
	5.77	-73.3032	5.77	-65.6128	11.54	0.70291	11.54	0.34828	11.54	0.00212							11.54	-0.16231	-0.4106	11.54	-0.2595	-0.63334
	5.78	-73.2727	5.78	-65.6433	11.56	0.70464	11.56	0.33795	11.56	0.00738							11.56	-0.17489	-0.41013	11.56	-0.2628	-0.63225
	5.79	-73.3643	5.79	-65.6738	11.58	0.70402	11.58	0.32575	11.58	0.01299							11.58	-0.18752	-0.40966	11.58	-0.2658	-0.63117
	5.8	-73.3643	5.8	-65.6738	11.6	0.70116	11.6	0.31183	11.6	0.01875							11.6	-0.20009	-0.40918	11.6	-0.2684	-0.63009
	5.81	-73.3337	5.81	-65.6738	11.62	0.69614	11.62	0.29634	11.62	0.02446							11.62	-0.21249	-0.40869	11.62	-0.2705	-0.62901
	5.82	-73.3643	5.82	-65.6433	11.64	0.68907	11.64	0.27943	11.64	0.02994							11.64	-0.22463	-0.40819	11.64	-0.272	-0.62794
	5.83	-73.3948	5.83	-65.6433	11.66	0.68004	11.66	0.26127	11.66	0.03499							11.66	-0.2364	-0.40767	11.66	-0.273	-0.62689
	5.84	-73.3643	5.84	-65.5823	11.68	0.66916	11.68	0.24202	11.68	0.03944							11.68	-0.24773	-0.40714	11.68	-0.2734	-0.62584
	5.85	-73.3948	5.85	-65.5823	11.7	0.65652	11.7	0.22184	11.7	0.04312							11.7	-0.25852	-0.40661	11.7	-0.273	-0.62482
	5.86	-73.3643	5.86	-65.5823	11.72	0.64223	11.72	0.20087	11.72	0.04588							11.72	-0.26871	-0.40607	11.72	-0.2719	-0.62381
	5.87	-73.3948	5.87	-65.6128	11.74	0.62639	11.74	0.17926	11.74	0.0476							11.74	-0.27821	-0.40552	11.74	-0.2701	-0.62283
	5.88	-73.4253	5.88	-65.6433	11.76	0.60912	11.76	0.15713	11.76	0.04815							11.76	-0.28698	-0.40496	11.76	-0.2674	-0.62185
	5.89	-73.3643	5.89	-65.6128	11.78	0.59052	11.78	0.13461	11.78	0.04745							11.78	-0.29496	-0.40441	11.78	-0.2641	-0.62089
	5.9	-73.3948	5.9	-65.6433	11.8	0.57071	11.8	0.1118	11.8	0.04543							11.8	-0.30209	-0.40385	11.8	-0.2599	-0.61994
	5.91	-73.4253	5.91	-65.6433	11.82	0.5498	11.82	0.08883	11.82	0.04201							11.82	-0.30834	-0.4033	11.82	-0.255	-0.619
	5.92	-73.4558	5.92	-65.6738	11.84	0.52795	11.84	0.06579	11.84	0.03718							11.84	-0.31368	-0.40275	11.84	-0.2493	-0.61805
	5.93	-73.5169	5.93	-65.7044	11.86	0.50526	11.86	0.04279	11.86	0.03093							11.86	-0.31808	-0.40221	11.86	-0.243	-0.61709
	5.94	-73.5169	5.94	-65.7044	11.88	0.4819	11.88	0.01994	11.88	0.02325							11.88	-0.32153	-0.40168	11.88	-0.2359	-0.61612
	5.95	-73.5169	5.95	-65.7044	11.9	0.45799	11.9	-0.00265	11.9	0.0142							11.9	-0.32402	-0.40116	11.9	-0.2283	-0.61513
	5.96	-73.5779	5.96	-65.7044	11.92	0.43369	11.92	-0.02486	11.92	0.00381							11.92	-0.32555	-0.40065	11.92	-0.2202	-0.61411
	5.97	-73.5474	5.97	-65.6433	11.94	0.40915	11.94	-0.04655	11.94	-0.00784							11.94	-0.32614	-0.40015	11.94	-0.2115	-0.61308
	5.98	-73.5169	5.98	-65.6738	11.96	0.38449	11.96	-0.06757	11.96	-0.02066							11.96	-0.3258	-0.39967	11.96	-0.2025	-0.61201
	5.99	-73.5169	5.99	-65.6738	11.98	0.35986	11.98	-0.08777	11.98	-0.03452							11.98	-0.32457	-0.39919	11.98	-0.1931	-0.61091
	6	-73.4863	6	-65.6433	12	0.3354	12	-0.10698	12	-0.04929							12	-0.32249	-0.39874	12	-0.1834	-0.60977
	6.01	-73.4863	6.01	-65.6433	12.02	0.31121	12.02	-0.12502	12.02	-0.06482							12.02	-0.3196	-0.39829	12.02	-0.1734	-0.60861
	6.02	-73.5474	6.02	-65.6738	12.04	0.28742	12.04	-0.14171	12.04	-0.08095							12.04	-0.31595	-0.39786	12.04	-0.1633	-0.60742
	6.03	-73.5474	6.03	-65.6433	12.06	0.26413	12.06	-0.15689	12.06	-0.09748							12.06	-0.3116	-0.39743	12.06	-0.1532	-0.6062
	6.04	-73.5779	6.04	-65.6738	12.08	0.24145	12.08	-0.17036	12.08	-0.11423							12.08	-0.30662	-0.39702	12.08	-0.1429	-0.60497
	6.05	-73.5779	6.05	-65.6128	12.1	0.21946	12.1	-0.18196	12.1	-0.13099							12.1	-0.30107	-0.39661	12.1	-0.1327	-0.60372
	6.06	-73.5474	6.06	-65.6128	12.12	0.19826	12.12	-0.19153	12.12	-0.14755							12.12	-0.29502	-0.3962	12.12	-0.1226	-0.60246
	6.07	-73.5779	6.07	-65.5823	12.14	0.17793	12.14	-0.19893	12.14	-0.16369							12.14	-0.28855	-0.39579	12.14	-0.1126	-0.60119
	6.08	-73.5474	6.08	-65.5518	12.16	0.15855	12.16	-0.20405	12.16	-0.17921							12.16	-0.28172	-0.39539	12.16	-0.1027	-0.59994
	6.09	-73.5474	6.09	-65.6128	12.18	0.14019	12.18	-0.2068	12.18	-0.1939							12.18	-0.27462	-0.39498	12.18	-0.093	-0.59869
	6.1	-73.5779	6.1	-65.6433	12.2	0.12295	12.2	-0.20709	12.2	-0.20759							12.2	-0.26732	-0.39457	12.2	-0.0835	-0.59745
	6.11	-73.5779	6.11	-65.6128	12.22	0.10688	12.22	-0.20491	12.22	-0.22009							12.22	-0.25988	-0.39415	12.22	-0.0742	-0.59624
	6.12	-73.6084	6.12	-65.6738	12.24	0.09206	12.24	-0.20024	12.24	-0.23126							12.24	-0.25238	-0.39373	12.24	-0.0652	-0.59506
	6.13	-73.6084	6.13	-65.6433	12.26	0.07856	12.26	-0.19312	12.26	-0.24097							12.26	-0.2449	-0.39329	12.26	-0.0564	-0.5939
	6.14	-73.6084	6.14	-65.6128	12.28	0.06643	12.28	-0.1836	12.28	-0.24913							12.28	-0.2375	-0.39285	12.28	-0.0479	-0.59278
	6.15	-73.6389	6.15	-65.6128	12.3	0.05573	12.3	-0.17179	12.3	-0.25565							12.3	-0.23025	-0.39239	12.3	-0.0397	-0.59169
	6.16	-73.6389	6.16	-65.5518	12.32	0.0465	12.32	-0.15781	12.32	-0.2605							12.32	-0.22322	-0.39192	12.32	-0.0318	-0.59063
	6.17	-73.6694	6.17	-65.5823	12.34	0.03875	12.34	-0.14181	12.34	-0.26366							12.34	-0.21646	-0.39144	12.34	-0.0241	-0.58961
	6.18	-73.7305	6.18	-65.5823	12.36	0.03252	12.36	-0.12399	12.36	-0.26514							12.36	-0.21004	-0.39095	12.36	-0.0168	-0.58862
	6.19	-73.7305	6.19	-65.5518	12.38	0.02778	12.38	-0.10456	12.38	-0.265							12.38	-0.20401	-0.39044	12.38	-0.0098	-0.58767
	6.2	-73.7305	6.2	-65.6128	12.4	0.02453	12.4	-0.08373	12.4	-0.2633							12.4	-0.19842	-0.38993	12.4	-0.0032	-0.58675
	6.21	-73.7	6.21	-65.6128	12.42	0.02272	12.42	-0.06177	12.42	-0.26016							12.42	-0.19331	-0.38941	12.42	0.0031	-0.58586
	6.22	-73.7	6.22	-65.5518	12.44	0.0223	12.44	-0.03893	12.44	-0.25569							12.44	-0.18871	-0.38889	12.44	0.0089	-0.58499
	6.23	-73.7	6.23	-65.6433	12.46	0.02319	12.46	-0.01546	12.46	-0.25005							12.46	-0.18466	-0.38837	12.46	0.0143	-0.58416
	6.24	-73.6389	6.24	-65.6433	12.48	0.0253	12.48	0.00837	12.48	-0.24342							12.48	-0.18118	-0.38786	12.48	0.0192	-0.58335
	6.25	-73.7	6.25	-65.6433	12.5	0.02852	12.5	0.0323	12.5	-0.23598							12.5	-0.17828	-0.38735	12.5	0.0236	-0.58256
	6.26	-73.7305	6.26	-65.6128	12.52	0.03274	12.52	0.05609	12.52	-0.22795							12.52	-0.17596	-0.38686	12.52	0.0275	-0.58179
	6.27	-73.7	6.27	-65.5823	12.54	0.03783	12.54	0.07951	12.54	-0.21955							12.54	-0.17421	-0.38638	12.54	0.0307	-0.58105
	6.28	-73.7	6.28	-65.5823	12.56	0.04365	12.56	0.10233	12.56	-0.211							12.56	-0.17302	-0.38592	12.56	0.0334	-0.58032
	6.29	-73.6694	6.29	-65.5518	12.58	0.05007	12.58	0.12438	12.58	-0.20254							12.58	-0.17236	-0.38548	12.58	0.0355	-0.57961
	6.3	-73.6389	6.3	-65.5518	12.6	0.05694	12.6	0.14548	12.6	-0.19439							12.6	-0.17221	-0.38506	12.6	0.0369	-0.57891
	6.31	-73.5779	6.31	-65.6128	12.62	0.06414	12.62	0.16551	12.62	-0.18679							12.62	-0.17253	-0.38466	12.62	0.0377	-0.57822
	6.32	-73.5779	6.32	-65.6433	12.64	0.07154	12.64	0.18434	12.64	-0.17994							12.64	-0.17328	-0.38429	12.64	0.0378	-0.57755
	6.33	-73.5169	6.33	-65.6738	12.66	0.07903	12.66	0.2019	12.66	-0.17405							12.66	-0.1744	-0.38394	12.66	0.0373	-0.57689
	6.34	-73.5169	6.34	-65.7044	12.68	0.08648	12.68	0.21814	12.68	-0.1693							12.68	-0.17585	-0.38361	12.68	0.0363	-0.57624
	6.35	-73.5169	6.35	-65.6738	12.7	0.0938	12.7	0.23304	12.7	-0.16586							12.7	-0.17757	-0.38329	12.7	0.0347	-0.5756
	6.36	-73.5169	6.36	-65.6433	12.72	0.10091	12.72	0.24658	12.72	-0.16387							12.72	-0.1795	-0.38298	12.72	0.0326	-0.57497
	6.37	-73.5474	6.37	-65.6433	12.74	0.10773	12.74	0.25878	12.74	-0.16342							12.74	-0.1816	-0.38269	12.74	0.03	-0.57434
	6.38	-73.5169	6.38	-65.5823	12.76	0.11421	12.76	0.26967	12.76	-0.1646							12.76	-0.18381	-0.3824	12.76	0.027	-0.57373
	6.39	-73.5169	6.39	-65.6128	12.78	0.12029	12.78	0.27929	12.78	-0.16745							12.78	-0.18609	-0.38212	12.78	0.0238	-0.57312
	6.4	-73.4863	6.4	-65.6128	12.8	0.12596	12.8	0.2877	12.8	-0.17198							12.8	-0.18838	-0.38183	12.8	0.0202	-0.57251
	6.41	-73.5169	6.41	-65.6128	12.82	0.13117	12.82	0.29496	12.82	-0.17816							12.82	-0.19066	-0.38155	12.82	0.0165	-0.57191
	6.42	-73.5474	6.42	-65.6433	12.84	0.13592	12.84	0.30112	12.84	-0.18591							12.84	-0.1929	-0.38127	12.84	0.0127	-0.57131
	6.43	-73.5474	6.43	-65.6433	12.86	0.14022	12.86	0.30625	12.86	-0.19513							12.86	-0.19507	-0.38098	12.86	0.0088	-0.57072
	6.44	-73.5779	6.44	-65.6433	12.88	0.14405	12.88	0.31043	12.88	-0.20565							12.88	-0.19717	-0.38069	12.88	0.0051	-0.57013
	6.45	-73.7	6.45	-65.6738	12.9	0.14744	12.9	0.31373	12.9	-0.21728							12.9	-0.19918	-0.3804	12.9	0.0014	-0.56953
	6.46	-73.6389	6.46	-65.6128	12.92	0.15042	12.92	0.31621	12.92	-0.2298							12.92	-0.20113	-0.38011	12.92	-0.0021	-0.56894
	6.47	-73.6694	6.47	-65.7044	12.94	0.15302	12.94	0.31795	12.94	-0.24294							12.94	-0.20302	-0.37983	12.94	-0.0053	-0.56834
	6.48	-73.7	6.48	-65.7044	12.96	0.15529	12.96	0.31903	12.96	-0.25642							12.96	-0.20488	-0.37955	12.96	-0.0082	-0.56774
	6.49	-73.6694	6.49	-65.6738	12.98	0.15729	12.98	0.31952	12.98	-0.26993							12.98	-0.20675	-0.37927	12.98	-0.0108	-0.56714
	6.5	-73.7	6.5	-65.6738	13	0.15909	13	0.31951	13	-0.28317							13	-0.20865	-0.37901	13	-0.013	-0.56653
	6.51	-73.7	6.51	-65.6738	13.02	0.16078	13.02	0.31908	13.02	-0.29581							13.02	-0.21064	-0.37876	13.02	-0.0149	-0.56592
	6.52	-73.6694	6.52	-65.6433	13.04	0.16247	13.04	0.31832	13.04	-0.30754							13.04	-0.21275	-0.37853	13.04	-0.0164	-0.56531
	6.53	-73.7	6.53	-65.6433	13.06	0.16426	13.06	0.31731	13.06	-0.31805							13.06	-0.21503	-0.3783	13.06	-0.0175	-0.56468
	6.54	-73.6694	6.54	-65.6128	13.08	0.16629	13.08	0.31614	13.08	-0.32708							13.08	-0.21752	-0.37809	13.08	-0.0182	-0.56405
	6.55	-73.6694	6.55	-65.6128	13.1	0.16869	13.1	0.31491	13.1	-0.33437							13.1	-0.22026	-0.3779	13.1	-0.0186	-0.56341
	6.56	-73.6694	6.56	-65.6433	13.12	0.17161	13.12	0.31371	13.12	-0.33971							13.12	-0.22327	-0.37772	13.12	-0.0186	-0.56277
	6.57	-73.6084	6.57	-65.5518	13.14	0.17521	13.14	0.31261	13.14	-0.34294							13.14	-0.22659	-0.37755	13.14	-0.064	-0.5621
	6.58	-73.6084	6.58	-65.6128	13.16	0.17965	13.16	0.31172	13.16	-0.34394							13.16	-0.23023	-0.3774	13.16	-0.0636	-0.56142
	6.59	-73.6389	6.59	-65.5823	13.18	0.18509	13.18	0.3111	13.18	-0.34267							13.18	-0.2342	-0.37725	13.18	-0.0631	-0.56073
	6.6	-73.6389	6.6	-65.5212	13.2	0.19169	13.2	0.31082	13.2	-0.33912							13.2	-0.23849	-0.37712	13.2	-0.0623	-0.56001
	6.61	-73.6389	6.61	-65.6128	13.22	0.1996	13.22	0.31094	13.22	-0.33336							13.22	-0.24311	-0.37699	13.22	-0.0614	-0.55928
	6.62	-73.6084	6.62	-65.6433	13.24	0.20895	13.24	0.3115	13.24	-0.3255							13.24	-0.24803	-0.37687	13.24	-0.0604	-0.55852
	6.63	-73.5779	6.63	-65.6433	13.26	0.21989	13.26	0.31253	13.26	-0.31572							13.26	-0.25324	-0.37675	13.26	-0.0593	-0.55773
	6.64	-73.5779	6.64	-65.6738	13.28	0.23252	13.28	0.31405	13.28	-0.30423							13.28	-0.25869	-0.37663	13.28	-0.0583	-0.55692
	6.65	-73.5169	6.65	-65.6738	13.3	0.24694	13.3	0.31605	13.3	-0.29132							13.3	-0.26436	-0.37651	13.3	-0.0573	-0.55608
	6.66	-73.5779	6.66	-65.7044	13.32	0.26324	13.32	0.31849	13.32	-0.27726							13.32	-0.27019	-0.37638	13.32	-0.0563	-0.55521
	6.67	-73.6389	6.67	-65.7044	13.34	0.28149	13.34	0.32133	13.34	-0.2624							13.34	-0.27614	-0.37625	13.34	-0.0555	-0.55432
	6.68	-73.6084	6.68	-65.7044	13.36	0.30175	13.36	0.3245	13.36	-0.24708							13.36	-0.28214	-0.37611	13.36	-0.0549	-0.55341
	6.69	-73.6694	6.69	-65.7654	13.38	0.32405	13.38	0.3279	13.38	-0.23167							13.38	-0.28815	-0.37596	13.38	-0.0545	-0.55248
	6.7	-73.6694	6.7	-65.7959	13.4	0.34843	13.4	0.33144	13.4	-0.21652							13.4	-0.29408	-0.3758	13.4	-0.0542	-0.55154
	6.71	-73.6694	6.71	-65.7654	13.42	0.37488	13.42	0.33497	13.42	-0.20199							13.42	-0.29988	-0.37562	13.42	-0.0542	-0.55058
	6.72	-73.7	6.72	-65.8264	13.44	0.4034	13.44	0.33838	13.44	-0.18843							13.44	-0.30546	-0.37545	13.44	-0.0545	-0.54961
	6.73	-73.7	6.73	-65.7654	13.46	0.43394	13.46	0.3415	13.46	-0.17618							13.46	-0.31076	-0.37526	13.46	-0.055	-0.54864
	6.74	-73.7915	6.74	-65.7349	13.48	0.46646	13.48	0.3442	13.48	-0.16552							13.48	-0.3157	-0.37508	13.48	-0.0558	-0.54767
	6.75	-73.822	6.75	-65.7654	13.5	0.50088	13.5	0.34631	13.5	-0.15674							13.5	-0.32022	-0.37489	13.5	-0.0568	-0.5467
	6.76	-73.761	6.76	-65.7044	13.52	0.53708	13.52	0.34769	13.52	-0.15007							13.52	-0.32425	-0.37471	13.52	-0.0581	-0.54573
	6.77	-73.7915	6.77	-65.7349	13.54	0.57495	13.54	0.34821	13.54	-0.14572							13.54	-0.32773	-0.37455	13.54	-0.0595	-0.54477
	6.78	-73.8525	6.78	-65.7044	13.56	0.61432	13.56	0.34772	13.56	-0.14384							13.56	-0.33061	-0.37439	13.56	-0.061	-0.54381
	6.79	-73.761	6.79	-65.6433	13.58	0.65503	13.58	0.34611	13.58	-0.14456							13.58	-0.33283	-0.37426	13.58	-0.0627	-0.54288
	6.8	-73.822	6.8	-65.7044	13.6	0.69685	13.6	0.34327	13.6	-0.14795							13.6	-0.33437	-0.37416	13.6	-0.0643	-0.54196
	6.81	-73.822	6.81	-65.6738	13.62	0.73956	13.62	0.33911	13.62	-0.15404							13.62	-0.33521	-0.37408	13.62	-0.066	-0.54106
	6.82	-73.8525	6.82	-65.6738	13.64	0.78291	13.64	0.33358	13.64	-0.16283							13.64	-0.33531	-0.37403	13.64	-0.0675	-0.54018
	6.83	-73.822	6.83	-65.7349	13.66	0.82662	13.66	0.32661	13.66	-0.17427							13.66	-0.33469	-0.37401	13.66	-0.0689	-0.53933
	6.84	-73.822	6.84	-65.7044	13.68	0.87038	13.68	0.31819	13.68	-0.18826							13.68	-0.33336	-0.37402	13.68	-0.07	-0.5385
	6.85	-73.7915	6.85	-65.7349	13.7	0.91388	13.7	0.30828	13.7	-0.20469							13.7	-0.33134	-0.37407	13.7	-0.0708	-0.5377
	6.86	-73.761	6.86	-65.7959	13.72	0.95677	13.72	0.29691	13.72	-0.22337							13.72	-0.32865	-0.37413	13.72	-0.0712	-0.53692
	6.87	-73.761	6.87	-65.7959	13.74	0.99869	13.74	0.28407	13.74	-0.24413							13.74	-0.32536	-0.37422	13.74	-0.0711	-0.53617
	6.88	-73.761	6.88	-65.7959	13.76	1.03928	13.76	0.2698	13.76	-0.26673							13.76	-0.32151	-0.37433	13.76	-0.0704	-0.53544
	6.89	-73.7915	6.89	-65.7959	13.78	1.07815	13.78	0.25414	13.78	-0.29093							13.78	-0.31716	-0.37444	13.78	-0.0692	-0.53472
	6.9	-73.761	6.9	-65.7349	13.8	1.11492	13.8	0.23714	13.8	-0.31646							13.8	-0.31239	-0.37456	13.8	-0.0674	-0.53402
	6.91	-73.761	6.91	-65.7349	13.82	1.14921	13.82	0.21885	13.82	-0.34304							13.82	-0.30727	-0.37467	13.82	-0.0649	-0.53333
	6.92	-73.7305	6.92	-65.7349	13.84	1.18062	13.84	0.19933	13.84	-0.37037							13.84	-0.30186	-0.37478	13.84	-0.0616	-0.53265
	6.93	-73.761	6.93	-65.7044	13.86	1.2088	13.86	0.17865	13.86	-0.39814							13.86	-0.29625	-0.37487	13.86	-0.0577	-0.53196
	6.94	-73.7915	6.94	-65.7654	13.88	1.23339	13.88	0.15688	13.88	-0.42603							13.88	-0.2905	-0.37494	13.88	-0.053	-0.53128
	6.95	-73.761	6.95	-65.7349	13.9	1.25407	13.9	0.13409	13.9	-0.45373							13.9	-0.28468	-0.37498	13.9	-0.0475	-0.53059
	6.96	-73.7915	6.96	-65.7654	13.92	1.27053	13.92	0.11035	13.92	-0.48094							13.92	-0.27886	-0.375	13.92	-0.0414	-0.52989
	6.97	-73.822	6.97	-65.7654	13.94	1.28252	13.94	0.08576	13.94	-0.50735							13.94	-0.2731	-0.37499	13.94	-0.0346	-0.52917
	6.98	-73.7915	6.98	-65.7044	13.96	1.28982	13.96	0.0604	13.96	-0.53267							13.96	-0.26743	-0.37494	13.96	-0.0271	-0.52845
	6.99	-73.8525	6.99	-65.7044	13.98	1.29226	13.98	0.03436	13.98	-0.55663							13.98	-0.26192	-0.37487	13.98	-0.019	-0.52771
	7	-73.8525	7	-65.6738	14	1.28971	14	0.00774	14	-0.57899							14	-0.25658	-0.37476	14	-0.0103	-0.52696
	7.01	-73.7915	7.01	-65.6738	14.02	1.28212	14.02	-0.01935	14.02	-0.5995							14.02	-0.25146	-0.37463	14.02	-0.0011	-0.52619
	7.02	-73.7915	7.02	-65.7044	14.04	1.26948	14.04	-0.04682	14.04	-0.61797							14.04	-0.24657	-0.37447	14.04	0.0085	-0.52542
	7.03	-73.761	7.03	-65.7044	14.06	1.25183	14.06	-0.07455	14.06	-0.63421							14.06	-0.24193	-0.37429	14.06	0.0185	-0.52464
	7.04	-73.822	7.04	-65.7654	14.08	1.2293	14.08	-0.10243	14.08	-0.64809							14.08	-0.23755	-0.37408	14.08	0.0288	-0.52386
	7.05	-73.8831	7.05	-65.7349	14.1	1.20204	14.1	-0.13033	14.1	-0.65947							14.1	-0.23343	-0.37387	14.1	0.0393	-0.52308
	7.06	-73.8525	7.06	-65.7044	14.12	1.1703	14.12	-0.15814	14.12	-0.66826							14.12	-0.22957	-0.37363	14.12	0.0499	-0.5223
	7.07	-73.9136	7.07	-65.7349	14.14	1.13433	14.14	-0.18572	14.14	-0.67442							14.14	-0.22596	-0.37339	14.14	0.0606	-0.52155
	7.08	-73.9136	7.08	-65.7654	14.16	1.09447	14.16	-0.21294	14.16	-0.67791							14.16	-0.2226	-0.37315	14.16	0.0712	-0.52081
	7.09	-73.8831	7.09	-65.7654	14.18	1.05108	14.18	-0.23968	14.18	-0.67872							14.18	-0.21946	-0.3729	14.18	0.0817	-0.52009
	7.1	-73.9136	7.1	-65.8264	14.2	1.00455	14.2	-0.26577	14.2	-0.6769							14.2	-0.21655	-0.37265	14.2	0.092	-0.5194
	7.11	-73.9136	7.11	-65.8264	14.22	0.95531	14.22	-0.29107	14.22	-0.67249							14.22	-0.21384	-0.3724	14.22	0.1021	-0.51875
	7.12	-73.8831	7.12	-65.7959	14.24	0.90378	14.24	-0.31543	14.24	-0.66559							14.24	-0.21131	-0.37215	14.24	0.1118	-0.51814
	7.13	-73.9136	7.13	-65.8264	14.26	0.85043	14.26	-0.33868	14.26	-0.65632							14.26	-0.20895	-0.37192	14.26	0.1211	-0.51756
	7.14	-73.8831	7.14	-65.7654	14.28	0.7957	14.28	-0.36066	14.28	-0.64482							14.28	-0.20675	-0.37169	14.28	0.13	-0.51703
	7.15	-73.8831	7.15	-65.7654	14.3	0.74003	14.3	-0.3812	14.3	-0.63127							14.3	-0.20469	-0.37146	14.3	0.1383	-0.51654
	7.16	-73.8831	7.16	-65.7349	14.32	0.68386	14.32	-0.40013	14.32	-0.61586							14.32	-0.20275	-0.37125	14.32	0.146	-0.5161
	7.17	-73.822	7.17	-65.7349	14.34	0.6276	14.34	-0.41729	14.34	-0.59883							14.34	-0.20092	-0.37104	14.34	0.1532	-0.51571
	7.18	-73.8525	7.18	-65.7044	14.36	0.57163	14.36	-0.4325	14.36	-0.58043							14.36	-0.19919	-0.37084	14.36	0.1597	-0.51536
	7.19	-73.8525	7.19	-65.6738	14.38	0.51633	14.38	-0.44561	14.38	-0.56095							14.38	-0.19755	-0.37063	14.38	0.1655	-0.51505
	7.2	-73.8831	7.2	-65.6128	14.4	0.46203	14.4	-0.45647	14.4	-0.54067							14.4	-0.19597	-0.37043	14.4	0.1706	-0.51479
	7.21	-73.9441	7.21	-65.6433	14.42	0.40902	14.42	-0.46493	14.42	-0.51993							14.42	-0.19445	-0.37022	14.42	0.175	-0.51456
	7.22	-73.9136	7.22	-65.6128	14.44	0.35758	14.44	-0.47084	14.44	-0.49904							14.44	-0.19297	-0.37001	14.44	0.1787	-0.51436
	7.23	-73.9136	7.23	-65.6128	14.46	0.30796	14.46	-0.47409	14.46	-0.47836							14.46	-0.19151	-0.36979	14.46	0.1816	-0.5142
	7.24	-73.9441	7.24	-65.6433	14.48	0.26036	14.48	-0.47455	14.48	-0.45823							14.48	-0.19005	-0.36956	14.48	0.1837	-0.51405
	7.25	-73.8831	7.25	-65.6433	14.5	0.21496	14.5	-0.47212	14.5	-0.43898							14.5	-0.18858	-0.36932	14.5	0.1851	-0.51393
	7.26	-73.9136	7.26	-65.6738	14.52	0.17192	14.52	-0.4667	14.52	-0.42095							14.52	-0.18707	-0.36906	14.52	0.1857	-0.51381
	7.27	-73.9136	7.27	-65.6738	14.54	0.13137	14.54	-0.45823	14.54	-0.40444							14.54	-0.1855	-0.36878	14.54	0.1857	-0.51371
	7.28	-73.8831	7.28	-65.6128	14.56	0.09341	14.56	-0.44665	14.56	-0.38977							14.56	-0.18386	-0.36849	14.56	0.1849	-0.5136
	7.29	-73.9136	7.29	-65.6433	14.58	0.05812	14.58	-0.43192	14.58	-0.37719							14.58	-0.18213	-0.36819	14.58	0.1834	-0.51349
	7.3	-73.8525	7.3	-65.6738	14.6	0.02555	14.6	-0.41404	14.6	-0.36694							14.6	-0.18029	-0.36786	14.6	0.1812	-0.51336
	7.31	-73.761	7.31	-65.7044	14.62	-0.00426	14.62	-0.39304	14.62	-0.35922							14.62	-0.17834	-0.36753	14.62	0.1784	-0.51323
	7.32	-73.7915	7.32	-65.7654	14.64	-0.03132	14.64	-0.36894	14.64	-0.3542							14.64	-0.17627	-0.36718	14.64	0.1751	-0.51307
	7.33	-73.822	7.33	-65.7654	14.66	-0.05566	14.66	-0.34184	14.66	-0.35198							14.66	-0.17409	-0.36682	14.66	0.1711	-0.51289
	7.34	-73.8525	7.34	-65.7654	14.68	-0.07731	14.68	-0.31185	14.68	-0.35264							14.68	-0.1718	-0.36646	14.68	0.1667	-0.51268
	7.35	-73.8831	7.35	-65.7654	14.7	-0.09637	14.7	-0.27911	14.7	-0.35617							14.7	-0.16942	-0.36609	14.7	0.1617	-0.51245
	7.36	-73.9136	7.36	-65.7044	14.72	-0.11294	14.72	-0.24378	14.72	-0.36255							14.72	-0.16698	-0.36573	14.72	0.1563	-0.51219
	7.37	-73.9746	7.37	-65.7349	14.74	-0.12715	14.74	-0.20608	14.74	-0.37167							14.74	-0.16451	-0.36537	14.74	0.1506	-0.5119
	7.38	-73.9136	7.38	-65.7349	14.76	-0.13916	14.76	-0.16623	14.76	-0.38338							14.76	-0.16204	-0.36501	14.76	0.1444	-0.51159
	7.39	-73.9136	7.39	-65.7044	14.78	-0.14918	14.78	-0.12448	14.78	-0.39749							14.78	-0.15963	-0.36467	14.78	0.1379	-0.51126
	7.4	-73.8831	7.4	-65.7654	14.8	-0.1574	14.8	-0.08109	14.8	-0.41372							14.8	-0.15734	-0.36434	14.8	0.1312	-0.51091
	7.41	-73.8831	7.41	-65.7349	14.82	-0.16408	14.82	-0.03637	14.82	-0.4318							14.82	-0.15521	-0.36402	14.82	0.1241	-0.51054
	7.42	-73.8525	7.42	-65.7044	14.84	-0.16948	14.84	0.0094	14.84	-0.45138							14.84	-0.15331	-0.36372	14.84	0.1169	-0.51016
	7.43	-73.8525	7.43	-65.7044	14.86	-0.17386	14.86	0.0559	14.86	-0.4721							14.86	-0.1517	-0.36343	14.86	0.1095	-0.50976
	7.44	-73.822	7.44	-65.6433	14.88	-0.17751	14.88	0.1028	14.88	-0.49356							14.88	-0.15045	-0.36316	14.88	0.1019	-0.50935
	7.45	-73.822	7.45	-65.6738	14.9	-0.18073	14.9	0.14978	14.9	-0.51535							14.9	-0.14962	-0.36289	14.9	0.0942	-0.50893
	7.46	-73.822	7.46	-65.7349	14.92	-0.18378	14.92	0.19651	14.92	-0.53705							14.92	-0.14927	-0.36264	14.92	0.0864	-0.50851
	7.47	-73.7915	7.47	-65.6433	14.94	-0.18696	14.94	0.24265	14.94	-0.55825							14.94	-0.14946	-0.36239	14.94	0.0785	-0.50807
	7.48	-73.822	7.48	-65.6738	14.96	-0.19052	14.96	0.28787	14.96	-0.57853							14.96	-0.15023	-0.36214	14.96	0.0706	-0.50763
	7.49	-73.7915	7.49	-65.6433	14.98	-0.19469	14.98	0.33185	14.98	-0.59751							14.98	-0.15163	-0.36189	14.98	0.0626	-0.50718
	7.5	-73.822	7.5	-65.6128	15	-0.19968	15	0.37427	15	-0.61481							15	-0.15369	-0.36164	15	0.0547	-0.50673
	7.51	-73.8831	7.51	-65.6433	15.02	-0.20566	15.02	0.41483	15.02	-0.63011							15.02	-0.15644	-0.36138	15.02	0.0467	-0.50628
	7.52	-73.8831	7.52	-65.6433	15.04	-0.21276	15.04	0.45323	15.04	-0.64312							15.04	-0.15989	-0.36111	15.04	0.0388	-0.50582
	7.53	-73.9136	7.53	-65.6128	15.06	-0.22107	15.06	0.4892	15.06	-0.65357							15.06	-0.16404	-0.36084	15.06	0.031	-0.50537
	7.54	-73.9136	7.54	-65.6433	15.08	-0.23065	15.08	0.52248	15.08	-0.66129							15.08	-0.1689	-0.36055	15.08	0.0232	-0.50492
	7.55	-73.8831	7.55	-65.6433	15.1	-0.2415	15.1	0.55286	15.1	-0.66611							15.1	-0.17445	-0.36024	15.1	0.0154	-0.50448
	7.56	-73.8831	7.56	-65.6738	15.12	-0.25356	15.12	0.58011	15.12	-0.66796							15.12	-0.18065	-0.35993	15.12	0.0077	-0.50406
	7.57	-73.8831	7.57	-65.6738	15.14	-0.26676	15.14	0.60408	15.14	-0.66679							15.14	-0.18748	-0.35961	15.14	0.0001	-0.50365
	7.58	-73.8525	7.58	-65.6433	15.16	-0.28096	15.16	0.62463	15.16	-0.66264							15.16	-0.1949	-0.35928	15.16	-0.0074	-0.50326
	7.59	-73.8831	7.59	-65.6433	15.18	-0.29598	15.18	0.64166	15.18	-0.65557							15.18	-0.20285	-0.35894	15.18	-0.0149	-0.5029
	7.6	-73.8525	7.6	-65.6128	15.2	-0.3116	15.2	0.65511	15.2	-0.64571							15.2	-0.21128	-0.35861	15.2	-0.0224	-0.50255
	7.61	-73.8525	7.61	-65.6738	15.22	-0.32757	15.22	0.66496	15.22	-0.63326							15.22	-0.22011	-0.35827	15.22	-0.0298	-0.50223
	7.62	-73.8831	7.62	-65.6738	15.24	-0.3436	15.24	0.67124	15.24	-0.61843							15.24	-0.22929	-0.35794	15.24	-0.0373	-0.50194
	7.63	-73.822	7.63	-65.7654	15.26	-0.35938	15.26	0.67398	15.26	-0.6015							15.26	-0.23872	-0.35762	15.26	-0.0447	-0.50167
	7.64	-73.822	7.64	-65.7349	15.28	-0.37457	15.28	0.67329	15.28	-0.58277							15.28	-0.24833	-0.35732	15.28	-0.0523	-0.50142
	7.65	-73.8831	7.65	-65.7959	15.3	-0.38882	15.3	0.66929	15.3	-0.56256							15.3	-0.25802	-0.35702	15.3	-0.0599	-0.5012
	7.66	-73.9136	7.66	-65.7349	15.32	-0.40178	15.32	0.66215	15.32	-0.54123							15.32	-0.2677	-0.35675	15.32	-0.0676	-0.50099
	7.67	-73.9441	7.67	-65.7349	15.34	-0.41308	15.34	0.65203	15.34	-0.51914							15.34	-0.27728	-0.35649	15.34	-0.0754	-0.5008
	7.68	-73.9746	7.68	-65.7044	15.36	-0.42236	15.36	0.63917	15.36	-0.49667							15.36	-0.28665	-0.35626	15.36	-0.0835	-0.50061
	7.69	-73.9746	7.69	-65.7044	15.38	-0.42929	15.38	0.62379	15.38	-0.47417							15.38	-0.29571	-0.35604	15.38	-0.0917	-0.50043
	7.7	-74.0051	7.7	-65.7044	15.4	-0.43354	15.4	0.60614	15.4	-0.45201							15.4	-0.30437	-0.35585	15.4	-0.1002	-0.50025
	7.71	-73.9441	7.71	-65.6738	15.42	-0.43482	15.42	0.58649	15.42	-0.43054							15.42	-0.31253	-0.35568	15.42	-0.1089	-0.50006
	7.72	-73.9746	7.72	-65.6738	15.44	-0.43287	15.44	0.56512	15.44	-0.41008							15.44	-0.3201	-0.35552	15.44	-0.118	-0.49985
	7.73	-73.9746	7.73	-65.7044	15.46	-0.42747	15.46	0.54232	15.46	-0.39093							15.46	-0.327	-0.35539	15.46	-0.1273	-0.49963
	7.74	-73.9136	7.74	-65.6433	15.48	-0.41846	15.48	0.51838	15.48	-0.37335							15.48	-0.33316	-0.35526	15.48	-0.1369	-0.49938
	7.75	-73.9746	7.75	-65.6738	15.5	-0.40572	15.5	0.4936	15.5	-0.35758							15.5	-0.33851	-0.35515	15.5	-0.1469	-0.4991
	7.76	-73.9746	7.76	-65.7044	15.52	-0.3892	15.52	0.46827	15.52	-0.34382							15.52	-0.34301	-0.35504	15.52	-0.1573	-0.49879
	7.77	-73.9441	7.77	-65.6433	15.54	-0.3689	15.54	0.44269	15.54	-0.33222							15.54	-0.34662	-0.35494	15.54	-0.1679	-0.49845
	7.78	-74.0051	7.78	-65.7044	15.56	-0.34488	15.56	0.41715	15.56	-0.32291							15.56	-0.34931	-0.35485	15.56	-0.1789	-0.49807
	7.79	-74.0051	7.79	-65.7349	15.58	-0.31727	15.58	0.39193	15.58	-0.31597							15.58	-0.35108	-0.35475	15.58	-0.1902	-0.49765
	7.8	-73.9746	7.8	-65.7654	15.6	-0.28626	15.6	0.36729	15.6	-0.31143							15.6	-0.35193	-0.35466	15.6	-0.2018	-0.4972
	7.81	-74.0051	7.81	-65.7349	15.62	-0.25208	15.62	0.34349	15.62	-0.3093							15.62	-0.35188	-0.35457	15.62	-0.2137	-0.49672
	7.82	-73.9441	7.82	-65.7044	15.64	-0.21504	15.64	0.32076	15.64	-0.30954							15.64	-0.35097	-0.35448	15.64	-0.2257	-0.49622
	7.83	-73.9441	7.83	-65.7044	15.66	-0.17549	15.66	0.2993	15.66	-0.31207							15.66	-0.34924	-0.35439	15.66	-0.238	-0.49569
	7.84	-74.0356	7.84	-65.7044	15.68	-0.13382	15.68	0.27931	15.68	-0.31677							15.68	-0.34674	-0.3543	15.68	-0.2503	-0.49514
	7.85	-74.0051	7.85	-65.6738	15.7	-0.09046	15.7	0.26094	15.7	-0.3235							15.7	-0.34356	-0.35422	15.7	-0.2627	-0.49458
	7.86	-74.0051	7.86	-65.7044	15.72	-0.04587	15.72	0.24431	15.72	-0.33207							15.72	-0.33977	-0.35416	15.72	-0.2751	-0.49401
	7.87	-74.0356	7.87	-65.7349	15.74	-0.000529289	15.74	0.22954	15.74	-0.34229							15.74	-0.33545	-0.3541	15.74	-0.2874	-0.49342
	7.88	-74.0356	7.88	-65.6738	15.76	0.04508	15.76	0.21669	15.76	-0.35392							15.76	-0.33071	-0.35406	15.76	-0.2995	-0.49284
	7.89	-74.0967	7.89	-65.7044	15.78	0.09046	15.78	0.20582	15.78	-0.36675							15.78	-0.32565	-0.35404	15.78	-0.3114	-0.49224
	7.9	-74.0356	7.9	-65.6738	15.8	0.13514	15.8	0.19694	15.8	-0.38053							15.8	-0.32037	-0.35405	15.8	-0.323	-0.49165
	7.91	-74.0662	7.91	-65.6738	15.82	0.17865	15.82	0.19004	15.82	-0.39503							15.82	-0.31498	-0.35407	15.82	-0.3341	-0.49105
	7.92	-74.1272	7.92	-65.6738	15.84	0.22056	15.84	0.18509	15.84	-0.41002							15.84	-0.3096	-0.35412	15.84	-0.3448	-0.49045
	7.93	-74.0356	7.93	-65.6738	15.86	0.26047	15.86	0.18205	15.86	-0.42528							15.86	-0.30432	-0.35418	15.86	-0.3548	-0.48985
	7.94	-74.0662	7.94	-65.7349	15.88	0.29801	15.88	0.18083	15.88	-0.44062							15.88	-0.29926	-0.35428	15.88	-0.3642	-0.48926
	7.95	-74.0662	7.95	-65.7349	15.9	0.33287	15.9	0.18133	15.9	-0.45585							15.9	-0.29451	-0.35439	15.9	-0.3729	-0.48866
	7.96	-74.0051	7.96	-65.6738	15.92	0.36478	15.92	0.18344	15.92	-0.47082							15.92	-0.29016	-0.35451	15.92	-0.3808	-0.48807
	7.97	-74.0356	7.97	-65.7044	15.94	0.39352	15.94	0.18702	15.94	-0.4854							15.94	-0.2863	-0.35465	15.94	-0.3878	-0.48749
	7.98	-74.0356	7.98	-65.6738	15.96	0.41891	15.96	0.19191	15.96	-0.49946							15.96	-0.28299	-0.3548	15.96	-0.3939	-0.48692
	7.99	-74.0356	7.99	-65.5823	15.98	0.44085	15.98	0.19796	15.98	-0.51292							15.98	-0.28029	-0.35496	15.98	-0.3991	-0.48636
	8	-74.0356	8	-65.5518	16	0.45925	16	0.205	16	-0.52572							16	-0.27827	-0.35511	16	-0.4034	-0.48583
	8.01	-74.0356	8.01	-65.5518	16.02	0.47409	16.02	0.21283	16.02	-0.53781							16.02	-0.27694	-0.35526	16.02	-0.4067	-0.48532
	8.02	-74.0051	8.02	-65.5823	16.04	0.48541	16.04	0.2213	16.04	-0.54917							16.04	-0.27634	-0.3554	16.04	-0.4091	-0.48484
	8.03	-74.0356	8.03	-65.6128	16.06	0.49328	16.06	0.2302	16.06	-0.55981							16.06	-0.27648	-0.35553	16.06	-0.4106	-0.4844
	8.04	-74.0051	8.04	-65.5823	16.08	0.49782	16.08	0.23937	16.08	-0.56973							16.08	-0.27735	-0.35563	16.08	-0.4112	-0.48399
	8.05	-74.0356	8.05	-65.6128	16.1	0.4992	16.1	0.24863	16.1	-0.57897							16.1	-0.27894	-0.35572	16.1	-0.411	-0.48362
	8.06	-74.0662	8.06	-65.6433	16.12	0.49762	16.12	0.25783	16.12	-0.58759							16.12	-0.28123	-0.35579	16.12	-0.41	-0.48328
	8.07	-74.0967	8.07	-65.6128	16.14	0.49334	16.14	0.26681	16.14	-0.59563							16.14	-0.28418	-0.35584	16.14	-0.4083	-0.48298
	8.08	-74.0967	8.08	-65.6433	16.16	0.48664	16.16	0.27542	16.16	-0.60317							16.16	-0.28774	-0.35586	16.16	-0.4061	-0.48271
	8.09	-74.0662	8.09	-65.6128	16.18	0.47782	16.18	0.28352	16.18	-0.61028							16.18	-0.29187	-0.35586	16.18	-0.4033	-0.48247
	8.1	-74.0356	8.1	-65.6128	16.2	0.46725	16.2	0.291	16.2	-0.61703							16.2	-0.29651	-0.35585	16.2	-0.4001	-0.48225
	8.11	-74.0356	8.11	-65.6128	16.22	0.45527	16.22	0.29773	16.22	-0.6235							16.22	-0.3016	-0.35581	16.22	-0.3965	-0.48205
	8.12	-73.9441	8.12	-65.5823	16.24	0.44226	16.24	0.30362	16.24	-0.62973							16.24	-0.30706	-0.35576	16.24	-0.3927	-0.48186
	8.13	-73.9441	8.13	-65.5823	16.26	0.42862	16.26	0.30856	16.26	-0.63577							16.26	-0.31284	-0.35571	16.26	-0.3887	-0.48167
	8.14	-74.0051	8.14	-65.6128	16.28	0.41473	16.28	0.31246	16.28	-0.64166							16.28	-0.31886	-0.35564	16.28	-0.3847	-0.48149
	8.15	-74.0051	8.15	-65.5823	16.3	0.40097	16.3	0.31526	16.3	-0.64741							16.3	-0.32506	-0.35556	16.3	-0.3806	-0.48129
	8.16	-74.0356	8.16	-65.6738	16.32	0.38771	16.32	0.31689	16.32	-0.65301							16.32	-0.33138	-0.35549	16.32	-0.3765	-0.48107
	8.17	-74.0356	8.17	-65.7044	16.34	0.37528	16.34	0.31729	16.34	-0.65843							16.34	-0.33775	-0.35541	16.34	-0.3726	-0.48083
	8.18	-74.0356	8.18	-65.7044	16.36	0.364	16.36	0.31641	16.36	-0.66364							16.36	-0.34412	-0.35533	16.36	-0.3688	-0.48055
	8.19	-74.0356	8.19	-65.7654	16.38	0.35413	16.38	0.31423	16.38	-0.66859							16.38	-0.35044	-0.35525	16.38	-0.3652	-0.48025
	8.2	-73.9746	8.2	-65.7654	16.4	0.34591	16.4	0.31072	16.4	-0.67321							16.4	-0.35666	-0.35518	16.4	-0.3617	-0.4799
	8.21	-73.9746	8.21	-65.7044	16.42	0.33951	16.42	0.30588	16.42	-0.67745							16.42	-0.36273	-0.3551	16.42	-0.3913	-0.47952
	8.22	-74.0356	8.22	-65.7349	16.44	0.33506	16.44	0.29972	16.44	-0.68123							16.44	-0.36864	-0.35503	16.44	-0.3884	-0.4791
	8.23	-73.9746	8.23	-65.7349	16.46	0.3326	16.46	0.29226	16.46	-0.6845							16.46	-0.37436	-0.35496	16.46	-0.3856	-0.47865
	8.24	-74.0356	8.24	-65.7349	16.48	0.33216	16.48	0.28355	16.48	-0.68721							16.48	-0.37987	-0.35489	16.48	-0.3831	-0.47816
	8.25	-74.0356	8.25	-65.7654	16.5	0.33367	16.5	0.27364	16.5	-0.68931							16.5	-0.38516	-0.35481	16.5	-0.3808	-0.47764
	8.26	-74.0356	8.26	-65.7349	16.52	0.33703	16.52	0.26262	16.52	-0.69079							16.52	-0.39024	-0.35473	16.52	-0.3786	-0.47709
	8.27	-74.0967	8.27	-65.7349	16.54	0.34208	16.54	0.25058	16.54	-0.69165							16.54	-0.39511	-0.35465	16.54	-0.3765	-0.47653
	8.28	-74.0356	8.28	-65.7349	16.56	0.34859	16.56	0.23764	16.56	-0.69192							16.56	-0.39979	-0.35455	16.56	-0.3745	-0.47594
	8.29	-74.0356	8.29	-65.7044	16.58	0.35631	16.58	0.22393	16.58	-0.69165							16.58	-0.4043	-0.35445	16.58	-0.3725	-0.47534
	8.3	-74.0662	8.3	-65.7044	16.6	0.36494	16.6	0.2096	16.6	-0.69091							16.6	-0.40865	-0.35434	16.6	-0.3706	-0.47473
	8.31	-74.0356	8.31	-65.7044	16.62	0.37416	16.62	0.1948	16.62	-0.6898							16.62	-0.41286	-0.35422	16.62	-0.3686	-0.47411
	8.32	-74.0356	8.32	-65.7044	16.64	0.38361	16.64	0.17971	16.64	-0.68843							16.64	-0.41697	-0.35409	16.64	-0.3666	-0.47348
	8.33	-74.0662	8.33	-65.7654	16.66	0.39292	16.66	0.16448	16.66	-0.68694							16.66	-0.42098	-0.35395	16.66	-0.3645	-0.47286
	8.34	-74.0967	8.34	-65.7044	16.68	0.40173	16.68	0.14929	16.68	-0.68545							16.68	-0.42492	-0.35381	16.68	-0.3623	-0.47222
	8.35	-74.0967	8.35	-65.7349	16.7	0.40965	16.7	0.13429	16.7	-0.68412							16.7	-0.42881	-0.35366	16.7	-0.3599	-0.47159
	8.36	-74.1272	8.36	-65.7044	16.72	0.41631	16.72	0.11964	16.72	-0.68308							16.72	-0.43266	-0.3535	16.72	-0.3574	-0.47095
	8.37	-74.1577	8.37	-65.7044	16.74	0.42138	16.74	0.10547	16.74	-0.68248							16.74	-0.43646	-0.35335	16.74	-0.3546	-0.47031
	8.38	-74.1882	8.38	-65.7349	16.76	0.42452	16.76	0.0919	16.76	-0.68244							16.76	-0.44024	-0.35319	16.76	-0.3517	-0.46967
	8.39	-74.1577	8.39	-65.7349	16.78	0.42547	16.78	0.07901	16.78	-0.68308							16.78	-0.44398	-0.35304	16.78	-0.3486	-0.46904
	8.4	-74.1577	8.4	-65.7654	16.8	0.42398	16.8	0.06688	16.8	-0.68451							16.8	-0.4477	-0.35289	16.8	-0.3453	-0.4684
	8.41	-74.1272	8.41	-65.7959	16.82	0.41984	16.82	0.05555	16.82	-0.68685							16.82	-0.45138	-0.35275	16.82	-0.3418	-0.46777
	8.42	-74.0356	8.42	-65.7654	16.84	0.41292	16.84	0.04504	16.84	-0.69017							16.84	-0.45504	-0.35262	16.84	-0.3381	-0.46714
	8.43	-74.0967	8.43	-65.7349	16.86	0.40312	16.86	0.03535	16.86	-0.69456							16.86	-0.45867	-0.35249	16.86	-0.3343	-0.46652
	8.44	-74.0967	8.44	-65.7349	16.88	0.3904	16.88	0.02645	16.88	-0.70011							16.88	-0.46226	-0.35237	16.88	-0.3303	-0.46591
	8.45	-74.0051	8.45	-65.7044	16.9	0.37477	16.9	0.01831	16.9	-0.70687							16.9	-0.46581	-0.35227	16.9	-0.3262	-0.4653
	8.46	-74.0356	8.46	-65.6738	16.92	0.3563	16.92	0.01088	16.92	-0.7149							16.92	-0.46932	-0.35217	16.92	-0.322	-0.4647
	8.47	-74.0051	8.47	-65.6433	16.94	0.3351	16.94	0.00409	16.94	-0.72425							16.94	-0.47278	-0.35208	16.94	-0.3178	-0.46411
	8.48	-74.0051	8.48	-65.6128	16.96	0.31136	16.96	-0.00212	16.96	-0.73491							16.96	-0.47616	-0.35199	16.96	-0.3135	-0.46353
	8.49	-74.0662	8.49	-65.6738	16.98	0.28525	16.98	-0.00782	16.98	-0.74691							16.98	-0.47944	-0.35192	16.98	-0.3092	-0.46296
	8.5	-74.0356	8.5	-65.6433	17	0.25704	17	-0.01307	17	-0.76021							17	-0.48261	-0.35186	17	-0.3049	-0.4624
	8.51	-74.0356	8.51	-65.6128	17.02	0.227	17.02	-0.01793	17.02	-0.77474							17.02	-0.48563	-0.3518	17.02	-0.3007	-0.46184
	8.52	-74.0967	8.52	-65.6433	17.04	0.19541	17.04	-0.02243	17.04	-0.79042							17.04	-0.48845	-0.35176	17.04	-0.2965	-0.4613
	8.53	-74.0967	8.53	-65.6128	17.06	0.16259	17.06	-0.02661	17.06	-0.80711							17.06	-0.49104	-0.35172	17.06	-0.2925	-0.46076
	8.54	-74.1577	8.54	-65.6433	17.08	0.12887	17.08	-0.03048	17.08	-0.82466							17.08	-0.49335	-0.3517	17.08	-0.2886	-0.46022
	8.55	-74.1882	8.55	-65.6433	17.1	0.09455	17.1	-0.03405	17.1	-0.84286							17.1	-0.49532	-0.35168	17.1	-0.2848	-0.4597
	8.56	-74.1577	8.56	-65.6738	17.12	0.05998	17.12	-0.03731	17.12	-0.86152							17.12	-0.49691	-0.35168	17.12	-0.2812	-0.45917
	8.57	-74.2188	8.57	-65.7044	17.14	0.02544	17.14	-0.04025	17.14	-0.88036							17.14	-0.49806	-0.35169	17.14	-0.2777	-0.45865
[truncated: 499,172+ more rows]

## Sheet: Fig. 6
	Fig. 6c
	SFC vs fstim						S/N
[truncated: 9 more rows]

## Sheet: Fig. 7
	Fig. 7a
	Cav2.2
	Gmax	IFC
	(mS/cm2)	(% change)
[truncated: 150 more rows]

## Sheet: Fig. 8 
	Fig. 8b											Fig. 8c					Fig. 8d
[truncated: 50 more rows]
